# Supplementary material for: Integrated transcriptomic and functional immunological approach for assessing the invasiveness of bivalve alien species
Source: Sci Rep. 2019 Dec 27;9:19879. doi: 10.1038/s41598-019-56421-y (PMC6934813; doi:10.1038/s41598-019-56421-y)
Supplement: Supplementary file 2 — Supplementary table 1 [file 41598_2019_56421_MOESM2_ESM.xlsx]

## Sheet: XEN_1 (paired) trimmed (pai...
Supplementary table 1. List of contigs of M. galloprovincialis and X. securis. The file includes sequence name, length, subject mapping, e-value, GO, and TPM.
Name	TPM	Total gene reads	Description 24.83% hits	#Hits	e-Value	sim mean	#GO	GO Names list	Gene length	Enzyme Codes list
XEN_contig_1	2745.18	52645	SP15_HEMPU ame: Full=15 kDa calcium-binding Short=CABP	1	9.24E-4	0.58	6	C:nucleus; C:cytoskeleton; C:cytoplasm; F:metal ion binding; F:calcium ion binding; C:spindle	580
XEN_contig_2	330.116	9376	EIF3I_NEMVE ame: Full=Eukaryotic translation initiation factor 3 subunit I Short=eIF3i	20	4.96E-138	76.25%	13	P:sprouting angiogenesis; C:eukaryotic 48S preinitiation complex; P:regulation of translational initiation; C:ribosome; C:microtubule associated complex; F:translation initiation factor activity; P:formation of translation preinitiation complex; C:extracellular exosome; F:protein binding; C:eukaryotic translation initiation factor 3 complex, eIF3m; C:eukaryotic 43S preinitiation complex; P:liver …	859
XEN_contig_3	1285.41	110290	HSP83_BOMMO ame: Full=Heat shock 83 Short= 90	20	0	91.8%	92	F:ATPase activity; P:positive regulation of protein binding; F:protein C-terminus binding; P:positive regulation of cell cycle G2/M phase transition; F:progesterone receptor binding; P:response to progesterone; P:axon guidance; P:small molecule metabolic process; F:double-stranded RNA binding; F:chaperone binding; F:dATP binding; C:cytosol; F:mRNA binding; P:regulation of nitric-oxide synthase ac…	2595	EC:3.6.1.3
XEN_contig_4	4131.03	448559	COX1_LUMTE ame: Full=Cytochrome c oxidase subunit 1 ame: Full=Cytochrome c oxidase polypeptide I (mitochondrion)	20	0	78.35%	11	F:cytochrome-c oxidase activity; F:iron ion binding; C:integral component of membrane; P:mitochondrial electron transport, cytochrome c to oxygen; P:hydrogen ion transmembrane transport; P:mitochondrial DNA replication; P:sleep; P:regulation of neuron death; P:aerobic respiration; C:mitochondrial respiratory chain complex IV; F:heme binding	3284	EC:1.9.3.1
XEN_contig_5	1931.92	45353	HSP70_EMENI ame: Full=Heat shock 70 kDa ame: Full=HSP70	20	1.29E-57	97.25%	100	C:postsynaptic density; P:DNA repair; P:determination of adult lifespan; P:axon guidance; P:positive regulation of chaperone-mediated protein folding; C:Prp19 complex; C:microtubule associated complex; C:microtubule; P:axonal fasciculation; C:messenger ribonucleoprotein complex; C:catalytic step 2 spliceosome; P:embryonic development via the syncytial blastoderm; P:negative regulation of transcri…	710
XEN_contig_6	647.162	6184	HSP70_ONCVO ame: Full=Heat shock 70 kDa Short=HSP70	20	4.73E-27	94.95%	104	C:postsynaptic density; P:DNA repair; P:determination of adult lifespan; P:axon guidance; P:positive regulation of chaperone-mediated protein folding; C:Prp19 complex; P:positive regulation of erythrocyte differentiation; P:positive regulation of NF-kappaB transcription factor activity; C:microtubule; C:messenger ribonucleoprotein complex; P:negative regulation of transcription, DNA-templated; C:…	289
XEN_contig_7	4.60751	117	---NA---						768
XEN_contig_8	33932.7	8965561	RRT15_YEAST ame: Full=Regulator of rDNA transcription 15	5	1.2E-17	0.75	8	P:biological_process; P:transcription, DNA-templated; C:mitochondrion; P:regulation of transcription, DNA-templated; C:extracellular region; P:regulation of cellular respiration; C:cellular_component; F:molecular_function	7991
XEN_contig_9	817.469	13055	---NA---						483
XEN_contig_10	7.23607	167	---NA---						698
XEN_contig_11	13.8296	1070	RAB5B_CHICK ame: Full=Ras-related Rab-5B	20	4.82E-115	83.7%	52	C:synaptic vesicle; P:protein localization to endosome; C:neuronal cell body; P:positive regulation of exocytosis; C:dendrite; P:regulation of filopodium assembly; C:terminal bouton; P:regulation of long-term neuronal synaptic plasticity; F:GTPase activity; C:actin cytoskeleton; F:GDP binding; C:cytosol; P:antigen processing and presentation; P:regulation of endocytosis; F:GTP-dependent protein b…	2340
XEN_contig_12	5.99772	399	---NA---						2012
XEN_contig_13	5.46721	47	ODB2_MOUSE ame: Full=Lipoamide acyltransferase component of branched-chain alpha-keto acid dehydrogenase mitochondrial ame: Full=Branched-chain alpha-keto acid dehydrogenase complex component E2 Short=BCKAD-E2 Short=BCKADE2 ame: Full=Dihydrolipoamide acetyltransferase component of branched-chain alpha-keto acid dehydrogenase complex ame: Full=Dihydrolipoamide branched chain transacylase ame: Full…	20	1.66E-36	61.4%	14	F:zinc ion binding; P:cellular response to sucrose starvation; P:acyl-carrier-protein biosynthetic process; P:branched-chain amino acid catabolic process; F:acetyltransferase activity; F:dihydrolipoyllysine-residue (2-methylpropanoyl)transferase activity; P:fatty acid metabolic process; P:response to absence of light; C:mitochondrial nucleoid; F:dihydrolipoamide branched chain acyltransferase act…	260	EC:2.3.1.168; EC:2.3.1
XEN_contig_14	7.98147	299	ODB2_BOVIN ame: Full=Lipoamide acyltransferase component of branched-chain alpha-keto acid dehydrogenase mitochondrial ame: Full=Branched-chain alpha-keto acid dehydrogenase complex component E2 Short=BCKAD-E2 Short=BCKADE2 ame: Full=Dihydrolipoamide acetyltransferase component of branched-chain alpha-keto acid dehydrogenase complex ame: Full=Dihydrolipoamide branched chain transacylase ame: Full…	20	2.01E-82	59.55%	17	F:zinc ion binding; P:cellular response to sucrose starvation; P:acyl-carrier-protein biosynthetic process; P:branched-chain amino acid catabolic process; F:acetyltransferase activity; P:response to fructose; F:dihydrolipoyllysine-residue (2-methylpropanoyl)transferase activity; P:response to absence of light; C:mitochondrial nucleoid; F:dihydrolipoamide branched chain acyltransferase activity; P…	1133	EC:2.3.1.168; EC:2.3.1
XEN_contig_15	5033.05	224326	TBB_PARLI ame: Full=Tubulin beta chain ame: Full=Beta-tubulin	20	0	99.1%	33	C:myelin sheath; P:cell projection organization; C:neuronal cell body; C:microtubule; C:MHC class I protein complex; F:GTP binding; P:cell division; P:spindle assembly; P:neuron migration; C:extracellular exosome; P:G2/M transition of mitotic cell cycle; C:tubulin complex; P:cytoskeleton-dependent intracellular transport; F:double-stranded RNA binding; F:GTPase activity; C:cilium; C:cytosol; F:pr…	1348
XEN_contig_16	9.09955	173	MCTS1_DROME ame: Full=Malignant T-cell-amplified sequence 1 homolog ame: Full=Multiple copies in T-cell lymphoma 1 homolog Short=MCT-1	15	5.7E-33	76.2%	15	P:positive regulation of translational initiation; C:cytosolic small ribosomal subunit; P:transcription, DNA-templated; P:IRES-dependent translational initiation; P:positive regulation of cell proliferation; P:ribosome disassembly; P:regulation of transcription, DNA-templated; P:ribosome biogenesis; P:cellular response to DNA damage stimulus; P:translation reinitiation; P:regulation of growth; C:…	575
XEN_contig_17	11.3416	246	MCTS1_DROME ame: Full=Malignant T-cell-amplified sequence 1 homolog ame: Full=Multiple copies in T-cell lymphoma 1 homolog Short=MCT-1	15	8.11E-33	75.93%	15	P:positive regulation of translational initiation; C:cytosolic small ribosomal subunit; P:transcription, DNA-templated; P:IRES-dependent translational initiation; P:positive regulation of cell proliferation; P:ribosome disassembly; P:regulation of transcription, DNA-templated; P:ribosome biogenesis; P:cellular response to DNA damage stimulus; P:translation reinitiation; P:regulation of growth; C:…	656
XEN_contig_18	14338.5	598302	---NA---						1262
XEN_contig_19	2.48971	149	GAS2_HUMAN ame: Full=Growth arrest-specific 2 Short=GAS-2	11	1.72E-51	55.73%	14	F:cytoskeletal adaptor activity; P:negative regulation of microtubule depolymerization; P:cell cycle; C:microtubule; F:microtubule binding; F:actin filament binding; P:microtubule bundle formation; C:tubulin complex; C:cytoplasm; C:stress fiber; P:apoptotic process; P:cellular response to stimulus; P:regulation of cell cycle; P:actin cytoskeleton organization	1810
XEN_contig_20	5.61753	211	---NA---						1136
XEN_contig_21	11.0372	281	RWDD3_DANRE ame: Full=RWD domain-containing 3	3	1.44E-9	46.67%	8	C:nucleus; P:positive regulation of hypoxia-inducible factor-1alpha signaling pathway; C:cytoplasm; P:negative regulation of NF-kappaB transcription factor activity; P:positive regulation of protein sumoylation; C:cellular_component; P:regulation of signal transduction; F:molecular_function	770
XEN_contig_22	1.42661	20	---NA---						424
XEN_contig_23	11.1192	325	CP17A_MACMU ame: Full=Steroid 17-alpha-hydroxylase 17,20 lyase ame: Full=17-alpha-hydroxyprogesterone aldolase ame: Full=CYPXVII ame: Full=Cytochrome P450 17A1 ame: Full=Cytochrome P450-C17 Short=Cytochrome P450c17	20	8.64E-14	61.15%	43	P:exogenous drug catabolic process; P:negative regulation of cell proliferation; P:retinol metabolic process; F:coumarin 7-hydroxylase activity; P:retinal metabolic process; P:endothelial cell migration; P:response to toxic substance; P:positive regulation of angiogenesis; C:endoplasmic reticulum membrane; P:trabecular meshwork development; P:obsolete electron transport; P:angiogenesis; P:cellula…	884	EC:1.14.14
XEN_contig_24	1515.75	21851	RL38_BRABE ame: Full=60S ribosomal L38	20	7.14E-24	92.1%	19	C:eukaryotic 80S initiation complex; P:90S preribosome assembly; P:middle ear morphogenesis; C:cytosolic large ribosomal subunit; P:translational initiation; P:translational elongation; P:axial mesoderm development; P:regulation of translation; P:sensory perception of sound; P:viral transcription; P:RNA methylation; P:translational termination; F:RNA binding; P:skeletal system development; P:SRP-…	436
XEN_contig_25	3462.06	609325	CYB_PARAM ame: Full=Cytochrome b ame: Full=Complex III subunit 3 ame: Full=Complex III subunit III ame: Full=Cytochrome b-c1 complex subunit 3 ame: Full=Ubiquinol-cytochrome-c reductase complex cytochrome b subunit	20	2.3E-134	75.8%	5	F:oxidoreductase activity; C:mitochondrion; P:respiratory electron transport chain; C:integral component of membrane; C:respiratory chain	5323
XEN_contig_26	12.1498	885	SFSWA_HUMAN ame: Full=Splicing suppressor of white-apricot homolog ame: Full=Splicing arginine serine-rich 8 ame: Full=Suppressor of white apricot homolog	9	3.28E-27	0.61	2	P:negative regulation of mRNA splicing, via spliceosome; P:mRNA splicing, via spliceosome	2203
XEN_contig_27	2199.16	77949	---NA---						1072
XEN_contig_28	11365.9	1371687	NU4M_MYTED ame: Full=NADH-ubiquinone oxidoreductase chain 4 ame: Full=NADH dehydrogenase subunit 4	20	1.55E-56	0.63	4	F:heme-copper terminal oxidase activity; C:respiratory chain complex IV; P:ATP synthesis coupled electron transport; C:mitochondrial inner membrane	3650
XEN_contig_29	27.5573	1241	NUDC3_HUMAN ame: Full= domain-containing 3	11	8.7E-73	59.55%	21	P:cell proliferation; P:inflorescence meristem growth; P:small GTPase mediated signal transduction; P:embryonic pattern specification; P:cytokinesis; P:pollen development; P:stamen morphogenesis; P:specification of floral organ number; P:mitotic prometaphase; P:protein folding; P:response to cytokinin; P:mitotic cell cycle; P:leaf morphogenesis; C:nucleoplasm; P:fungal-type cell wall organization…	1362
XEN_contig_30	27.6649	1448	RO60_HUMAN ame: Full=60 kDa SS-A Ro ribonucleo Short=60 kDa Ro Short=60 kDa ribonucleo Ro Short= ame: Full=Ro 60 kDa autoantigen ame: Full=Sjoegren syndrome antigen A2 ame: Full=Sjoegren syndrome type A antigen Short=SS-A ame: Full=TROVE domain family member 2	5	2.57E-78	50.2%	6	C:nucleus; F:RNA binding; P:cell projection organization; P:anatomical structure development; P:response to stimulus; P:single-organism developmental process	1583
XEN_contig_31	526.543	17166	COX5B_HUMAN ame: Full=Cytochrome c oxidase subunit mitochondrial ame: Full=Cytochrome c oxidase polypeptide Vb Flags: Precursor	7	2.18E-15	0.53	5	C:membrane; F:binding; C:mitochondrial envelope; P:cellular metabolic process; P:single-organism process	986
XEN_contig_32	8.79153	543	RRBP1_HUMAN ame: Full=Ribosome-binding 1 ame: Full=180 kDa ribosome receptor homolog Short=RRp ame: Full=ES 130-related ame: Full=Ribosome receptor	3	1.97E-23	57.67%	5	F:protein binding; P:signal transduction; C:integral component of endoplasmic reticulum membrane; P:osteoblast differentiation; F:poly(A) RNA binding	1868
XEN_contig_33	7637.32	264138	---NA---						1046
XEN_contig_34	23.3406	1207	---NA---						1564
XEN_contig_35	14.2208	213	---NA---						453
XEN_contig_36	25.2695	574	---NA---						687
XEN_contig_37	8.00581	171	---NA---						646
XEN_contig_38	34.5496	1300	---NA---						1138
XEN_contig_39	54.3462	699	ST1S1_DANRE ame: Full=Cytosolic sulfotransferase 1 ame: Full=SULT1 ST1	20	1.59E-7	0.68	59	F:hydroxyjasmonate sulfotransferase activity; F:aryl sulfotransferase activity; P:positive regulation of fat cell differentiation; F:sulfotransferase activity; F:bile-salt sulfotransferase activity; F:alcohol sulfotransferase activity; P:small molecule metabolic process; P:amine metabolic process; C:cytosol; P:drug metabolic process; P:sulfation; F:cholesterol sulfotransferase activity; P:metabol…	389
XEN_contig_40	33.4759	549	ST1S1_DANRE ame: Full=Cytosolic sulfotransferase 1 ame: Full=SULT1 ST1	20	8.99E-8	66.5%	61	P:IRE1-mediated unfolded protein response; F:hydroxyjasmonate sulfotransferase activity; F:aryl sulfotransferase activity; P:positive regulation of fat cell differentiation; F:sulfotransferase activity; F:bile-salt sulfotransferase activity; P:small molecule metabolic process; P:amine metabolic process; C:cytosol; P:drug metabolic process; P:sulfation; F:cholesterol sulfotransferase activity; P:m…	496
XEN_contig_41	1.4582	27	---NA---						560
XEN_contig_42	1956.57	110236	RL5_BOMMO ame: Full=60S ribosomal L5	20	1.1E-132	85.05%	19	F:5S rRNA binding; C:cytosolic large ribosomal subunit; P:rRNA processing; C:nucleolus; P:ribosomal large subunit assembly; P:translational initiation; P:translational elongation; F:poly(A) RNA binding; P:viral transcription; P:translational termination; C:extracellular exosome; F:protein binding; P:SRP-dependent cotranslational protein targeting to membrane; C:focal adhesion; F:structural consti…	1704
XEN_contig_43	2.71987	259	PTN12_HUMAN ame: Full=Tyrosine- phosphatase non-receptor type 12 ame: Full=PTP-PEST ame: Full= -tyrosine phosphatase G1 Short=PTPG1	20	1.13E-79	56.9%	104	F:SH3/SH2 adaptor activity; P:negative regulation of interleukin-8 secretion; P:negative regulation of JUN kinase activity; P:regulation of NIK/NF-kappaB signaling; P:negative regulation of growth hormone secretion; P:positive regulation of interferon-gamma secretion; F:phosphotyrosine binding; P:activation of MAPK activity; P:axonogenesis; P:negative regulation of tumor necrosis factor productio…	2880
XEN_contig_44	243.875	2919	COX7C_SAISC ame: Full=Cytochrome c oxidase subunit mitochondrial ame: Full=Cytochrome c oxidase polypeptide VIIc Flags: Precursor	1	3.92E-8	0.6	6	F:cytochrome-c oxidase activity; C:mitochondrion; C:membrane; C:integral component of membrane; P:hydrogen ion transmembrane transport; C:mitochondrial inner membrane	362
XEN_contig_45	122.009	1654	COX7C_SAISC ame: Full=Cytochrome c oxidase subunit mitochondrial ame: Full=Cytochrome c oxidase polypeptide VIIc Flags: Precursor	1	5.97E-8	0.6	6	F:cytochrome-c oxidase activity; C:mitochondrion; C:membrane; C:integral component of membrane; P:hydrogen ion transmembrane transport; C:mitochondrial inner membrane	410
XEN_contig_46	259.961	16443	MCM5A_XENLA ame: Full=DNA replication licensing factor mcm5-A Short=xMCM5-A ame: Full=CDC46 homolog A Short=xCDC46-A ame: Full=CDC46p ame: Full=p92	20	0	71.15%	37	P:chordate embryonic development; P:regulation of DNA-dependent DNA replication initiation; C:DNA replication preinitiation complex; P:establishment of chromatin silencing; P:resolution of meiotic recombination intermediates; P:pre-replicative complex assembly involved in nuclear cell cycle DNA replication; C:MCM complex; P:chromatin silencing at telomere; P:DNA unwinding involved in DNA replicat…	1913
XEN_contig_47	33.4374	2733	RTN4_HUMAN ame: Full=Reticulon-4 ame: Full=Foocen ame: Full=Neurite outgrowth inhibitor Short=Nogo ame: Full=Neuroendocrine-specific Short=NSP ame: Full=Neuroendocrine-specific C homolog ame: Full=RTN-x ame: Full=Reticulon-5	20	3.96E-50	75.2%	33	C:myelin sheath; C:smooth endoplasmic reticulum; P:positive regulation of glial cell differentiation; C:Golgi apparatus; C:neuronal cell body; C:neuron projection; P:axonal fasciculation; C:extracellular exosome; P:angiogenesis; P:axonogenesis; P:apoptotic process; F:protein complex binding; P:cerebral cortex radial glia guided migration; P:intracellular protein transmembrane transport; P:regulat…	2472
XEN_contig_48	7.23503	577	---NA---						2412
XEN_contig_49	1441.83	145212	ANO39_PATPE ame: Full=Nucleoplasmin ANO39 ame: Full=39 kDa oocyte-expressed nucleolar ame: Full=Nucleic acid-associated 36 ame: Full=Nucleic acid-binding nuclear Short=NAAP Short=NAAP1 Short=NAAP2	16	9.71E-22	52.44%	5	F:DNA binding; F:RNA binding; P:oocyte maturation; P:cell cycle; C:nucleoplasm	3046
XEN_contig_50	1.34418	14	SSUH2_HUMAN ame: Full= SSUH2 homolog ame: Full= ssu-2 homolog	1	2.27E-9	0.6	1	C:cytoplasm	315
XEN_contig_51	1.89374	68	SSUH2_MOUSE ame: Full= SSUH2 homolog ame: Full= ssu-2 homolog	2	7.53E-42	0.46	5	F:heat shock protein binding; P:biological_process; C:cytoplasm; F:unfolded protein binding; F:molecular_function	1086
XEN_contig_52	1.94553	22	---NA---						342
XEN_contig_53	1491.38	94875	RS3A_APLCA ame: Full=40S ribosomal S3a ame: Full=Lysine-rich KRP-A	20	1.24E-146	90.15%	17	P:chordate embryonic development; C:cytosolic small ribosomal subunit; P:ribosome biogenesis; C:nucleolus; P:translational initiation; P:translational elongation; F:poly(A) RNA binding; P:viral transcription; P:translational termination; C:extracellular exosome; P:SRP-dependent cotranslational protein targeting to membrane; C:focal adhesion; F:structural constituent of ribosome; P:nuclear-transcr…	1924
XEN_contig_54	74.331	4183	UNC9_CAEEL ame: Full=Innexin unc-9 ame: Full=Uncoordinated 9	20	6.57E-85	0.51	20	P:signal transduction; P:locomotion; F:gap junction hemi-channel activity; P:ion transmembrane transport; C:neuronal cell body membrane; P:inactivation of MAPKKK activity; F:protein kinase inhibitor activity; C:gap junction; P:regulation of pharyngeal pumping; C:cytoplasm; P:embryonic morphogenesis; P:negative regulation of cation channel activity; P:gap junction assembly; P:oviposition; P:respon…	1702
XEN_contig_55	294.204	7714	RUXE_DANRE ame: Full=Small nuclear ribonucleo E Short=snRNP-E ame: Full=Sm E Short=Sm-E Short=	8	2.84E-43	86.5%	29	P:termination of RNA polymerase II transcription; P:protein phosphorylation; P:hair cycle; C:nucleoplasm; C:U12-type spliceosomal complex; C:extracellular exosome; F:RNA binding; C:catalytic step 2 spliceosome; C:methylosome; C:precatalytic spliceosome; C:U4/U6 x U5 tri-snRNP complex; C:cytosol; P:ncRNA metabolic process; P:regulation of meiotic nuclear division; C:U5 snRNP; P:histone mRNA metabo…	793
XEN_contig_56	5.96542	329	UBP19_HUMAN ame: Full=Ubiquitin carboxyl-terminal hydrolase 19 ame: Full=Deubiquitinating enzyme 19 ame: Full=Ubiquitin thioesterase 19 ame: Full=Ubiquitin-specific-processing protease 19 ame: Full=Zinc finger MYND domain-containing 9	20	1.39E-67	64.15%	26	P:protein localization to cell surface; P:monoubiquitinated protein deubiquitination; P:regulation of proteasomal protein catabolic process; P:transforming growth factor beta receptor signaling pathway; P:pathway-restricted SMAD protein phosphorylation; P:BMP signaling pathway; P:negative regulation of protein ubiquitination; P:histone H2B conserved C-terminal lysine deubiquitination; F:identical…	1668	EC:3.4.22
XEN_contig_57	10.2998	283	BDH2_RAT ame: Full=3-hydroxybutyrate dehydrogenase type 2 ame: Full=Dehydrogenase reductase SDR family member 6 ame: Full=R-beta-hydroxybutyrate dehydrogenase	20	1.75E-82	62.75%	19	P:iron ion homeostasis; F:oxidoreductase activity, acting on the CH-CH group of donors, NAD or NADP as acceptor; F:alditol:NADP+ 1-oxidoreductase activity; P:mannose metabolic process; P:hemoglobin biosynthetic process; P:cellular ketone body metabolic process; P:fructose metabolic process; P:heme metabolic process; P:galactose metabolic process; P:siderophore biosynthetic process; P:epithelial c…	831	EC:1.1.1.21; EC:1.1.1.30; EC:1.1.1
XEN_contig_58	25.8227	1974	---NA---						2312
XEN_contig_59	1.49091	14	---NA---						284
XEN_contig_60	7.72514	765	BCAS3_MOUSE ame: Full=Breast carcinoma-amplified sequence 3 homolog ame: Full=K20D4 ame: Full= rudhira	5	2.78E-174	50.8%	31	P:positive regulation of intracellular protein transport; P:activation of GTPase activity; P:response to extracellular stimulus; P:Golgi organization; P:positive regulation of filopodium assembly; P:positive regulation of transcription from RNA polymerase II promoter; C:transcription factor complex; C:intermediate filament cytoskeleton; C:tubulin complex; F:beta-tubulin binding; F:acetyltransfera…	2995
XEN_contig_61	1.68263	39	---NA---						701
XEN_contig_62	12.5413	294	DUS10_BOVIN ame: Full=Dual specificity phosphatase 10	3	1.69E-4	0.51	29	P:negative regulation of respiratory burst involved in inflammatory response; P:regulation of brown fat cell differentiation; P:negative regulation of JUN kinase activity; P:JNK cascade; C:Golgi apparatus; P:negative regulation of oligodendrocyte differentiation; C:nucleoplasm; P:inactivation of MAPK activity; F:phosphatase activity; P:regulation of adaptive immune response; P:dephosphorylation; …	709
XEN_contig_63	2200.34	114076	NASP_HUMAN ame: Full=Nuclear autoantigenic sperm Short=NASP	7	4.85E-41	60.14%	13	P:cell proliferation; P:DNA replication; P:histone exchange; C:protein complex; P:DNA replication-independent nucleosome assembly; P:cell cycle; C:nucleoplasm; P:DNA replication-dependent nucleosome assembly; C:nuclear chromatin; F:histone binding; P:blastocyst development; F:Hsp90 protein binding; F:protein complex binding	1568
XEN_contig_64	5.49894	92	---NA---						506
XEN_contig_65	4.27763	128	---NA---						905
XEN_contig_66	4.26626	258	ACSL1_MOUSE ame: Full=Long-chain-fatty-acid-- ligase 1 ame: Full=Long-chain acyl- synthetase 1 Short=LACS 1	20	5.58E-90	58.15%	26	P:long-chain fatty acid import; C:Golgi apparatus; C:nucleolus; F:long-chain fatty acid-CoA ligase activity; C:endoplasmic reticulum membrane; P:macromolecule metabolic process; P:neuroblast proliferation; P:long-chain fatty-acyl-CoA biosynthetic process; P:alpha-linolenic acid metabolic process; P:adiponectin-activated signaling pathway; F:protein homodimerization activity; P:response to ozone; …	1829	EC:6.2.1.3
XEN_contig_67	9.24376	206	ZXDC_MOUSE ame: Full=Zinc finger ZXDC	20	2.31E-17	60.75%	31	C:nuclear speck; P:anterior/posterior pattern specification; P:transcription from RNA polymerase II promoter; P:positive regulation of transcription, DNA-templated; P:positive regulation of transcription from RNA polymerase II promoter; P:RNA localization; P:negative regulation of transcription from RNA polymerase II promoter; C:transcription factor complex; F:transcriptional repressor activity, …	674
XEN_contig_68	7.00013	156	ZXDC_MOUSE ame: Full=Zinc finger ZXDC	20	2.39E-17	60.5%	31	C:nuclear speck; P:anterior/posterior pattern specification; P:transcription from RNA polymerase II promoter; P:positive regulation of transcription, DNA-templated; P:positive regulation of transcription from RNA polymerase II promoter; P:RNA localization; P:negative regulation of transcription from RNA polymerase II promoter; C:transcription factor complex; F:transcriptional repressor activity, …	674
XEN_contig_69	4810.94	63469	---NA---						399
XEN_contig_70	122.671	5285	THOC7_XENLA ame: Full=THO complex subunit 7 homolog	7	4.83E-46	73.43%	6	F:protein binding; C:cytoplasm; P:viral mRNA export from host cell nucleus; P:RNA processing; C:THO complex part of transcription export complex; C:nucleoplasm	1303
XEN_contig_71	1.22684	23	---NA---						567
XEN_contig_72	1980.3	79620	RL8_XENLA ame: Full=60S ribosomal L8	20	3.79E-150	87.25%	31	P:insulin receptor signaling pathway; P:embryo development ending in seed dormancy; P:locomotion; P:cytoplasmic translation; P:embryo development ending in birth or egg hatching; P:regulation of cell size; P:ribosome biogenesis; C:Golgi apparatus; C:cytosolic large ribosomal subunit; C:nucleolus; C:vacuolar membrane; P:viral transcription; P:mitotic spindle elongation; C:chloroplast; P:translatio…	1216
XEN_contig_73	6737.66	192701	EF1A_ORYLA ame: Full=Elongation factor 1-alpha Short=EF-1-alpha	20	5.2E-103	78.85%	35	F:ATPase activity; C:myelin sheath; P:embryo development ending in birth or egg hatching; P:gamete generation; C:neuronal cell body; C:nucleolus; C:eukaryotic translation elongation factor 1 complex; F:GTP binding; F:ATP binding; C:extracellular exosome; F:translation elongation factor activity; P:nematode larval development; F:GTPase activity; P:apoptotic process; C:cytosol; C:ruffle membrane; F…	865	EC:3.6.1.3
XEN_contig_74	7585.97	167049	---NA---						666
XEN_contig_75	44.8427	2270	---NA---						1531
XEN_contig_76	597.29	9361	RS31_XENLA ame: Full=40S ribosomal S3-A ame: Full=S1A	20	2.62E-85	70.85%	50	P:base-excision repair, AP site formation; P:DNA catabolic process, endonucleolytic; C:Golgi apparatus; P:positive regulation of NF-kappaB transcription factor activity; C:microtubule associated complex; P:viral transcription; C:dendrite; C:transcription factor complex; C:chloroplast; C:plasmodesma; P:nuclear-transcribed mRNA catabolic process, nonsense-mediated decay; P:apoptotic process; F:mRNA…	474	EC:3.2.2.23
XEN_contig_77	1142.5	23610	RS3_RAT ame: Full=40S ribosomal S3	17	4.26E-61	58.59%	35	P:response to salt stress; C:cytosolic small ribosomal subunit; P:base-excision repair, AP site formation; C:nucleolus; C:vacuolar membrane; P:positive regulation of NF-kappaB transcription factor activity; C:microtubule associated complex; P:negative regulation of neuron apoptotic process; C:transcription factor complex; C:chloroplast; C:plasmodesma; C:extracellular exosome; C:focal adhesion; C:…	625	EC:3.2.2.23
XEN_contig_78	9.50802	901	T22D1_MACFA ame: Full=TSC22 domain family 1	18	3.26E-24	0.87	30	P:segmentation; P:ovarian follicle cell migration; P:determination of adult lifespan; P:imaginal disc-derived wing morphogenesis; P:negative regulation of cell fate specification; P:transcription from RNA polymerase II promoter; P:decapentaplegic signaling pathway; P:negative regulation of Notch signaling pathway; P:regulation of transcription, DNA-templated; F:MRF binding; P:negative regulation …	2866
XEN_contig_79	551.503	16138	MED22_DROME ame: Full=Mediator of RNA polymerase II transcription subunit 22 ame: Full=Mediator complex subunit 22 ame: Full=dMED24	20	2.13E-34	85.65%	27	C:cytosolic large ribosomal subunit; P:rRNA processing; C:nucleolus; F:RNA polymerase II transcription cofactor activity; P:viral transcription; P:mitotic spindle elongation; P:translational termination; C:extracellular exosome; P:SRP-dependent cotranslational protein targeting to membrane; P:negative regulation of neuroblast proliferation; C:focal adhesion; P:nuclear-transcribed mRNA catabolic p…	885
XEN_contig_80	682.695	21557	---NA---						955
XEN_contig_81	878.922	28160	---NA---						969
XEN_contig_82	39.7128	2009	S2536_DANRE ame: Full=Solute carrier family 25 member 36-A	20	1.2E-69	58.8%	23	P:transcription from mitochondrial promoter; P:divalent metal ion transport; P:mitochondrial respiratory chain complex III assembly; P:regulation of oxidative phosphorylation; P:positive regulation of cell proliferation; C:chloroplast envelope; F:cofactor transporter activity; P:carboxylic acid transport; P:regulation of reactive oxygen species biosynthetic process; P:mitochondrial DNA replicatio…	1530
XEN_contig_83	1634.84	41568	COMA_CONMA ame: Full=Conodipine-M alpha chain Short=PLA2 ame: Full=Phosphatidylcholine 2-acylhydrolase	1	1.1E-4	0.56	5	F:phospholipase A2 activity; P:lipid catabolic process; P:lipid metabolic process; C:extracellular region; F:hydrolase activity	769
XEN_contig_84	16.3583	483	---NA---						893
XEN_contig_85	67.6634	745	PAN2_HUMAN ame: Full=PAB-dependent poly(A)-specific ribonuclease subunit PAN2 Short=hPan2 ame: Full=Inactive ubiquitin carboxyl-terminal hydrolase 52 ame: Full=PAB1P-dependent poly(A)-nuclease ame: Full=PAN deadenylation complex catalytic subunit 2	16	4.21E-23	0.53	10	F:poly(A)-specific ribonuclease activity; P:RNA phosphodiester bond hydrolysis, exonucleolytic; F:protein binding; C:PAN complex; P:nuclear-transcribed mRNA catabolic process, exonucleolytic; P:regulation of RNA metabolic process; C:cytoplasmic mRNA processing body; C:cytosol; P:gene expression; P:nuclear-transcribed mRNA poly(A) tail shortening	333	EC:3.1.13.4
XEN_contig_86	0.0998157	1	---NA---						303
XEN_contig_87	3170.07	78612	UBB_BOVIN ame: Full=Polyubiquitin-B Contains: ame: Full=Ubiquitin Flags: Precursor	20	3.48E-176	99.05%	114	P:toll-like receptor 21 signaling pathway; P:activation of NF-kappaB-inducing kinase activity; P:toll-like receptor 15 signaling pathway; P:spermatid differentiation; P:axon guidance; P:ribosome biogenesis; P:JNK cascade; P:female gonad development; P:positive regulation of NF-kappaB transcription factor activity; C:microtubule associated complex; P:viral protein processing; P:activation of MAPKK…	750
XEN_contig_88	872.651	12609	---NA---						437
XEN_contig_89	682.443	24505	BT3L4_DANRE ame: Full=Transcription factor BTF3 homolog 4 ame: Full=Basic transcription factor 3-like 4	20	2.74E-55	76.2%	10	C:nucleus; F:protein binding; P:response to salt stress; P:in utero embryonic development; P:negative regulation of apoptotic process; C:mitochondrion; P:regulation of transcription, DNA-templated; P:transcription from RNA polymerase II promoter; P:transport; F:poly(A) RNA binding	1086
XEN_contig_90	26.7621	269	RU2A_MOUSE ame: Full=U2 small nuclear ribonucleo A Short=U2 snRNP A	14	6.85E-40	65.36%	16	P:feminization of hermaphroditic germ-line; P:mitotic spindle organization; P:germline cell cycle switching, mitotic to meiotic cell cycle; C:Cajal body; P:mitotic nuclear division; C:U2 snRNP; C:nucleolus; P:mRNA 3'-splice site recognition; P:response to cold; C:chloroplast; F:protein binding; C:catalytic step 2 spliceosome; C:precatalytic spliceosome; C:cytosol; F:mRNA binding; F:U2 snRNA bindi…	304
XEN_contig_91	51.6115	657	RU2A_MOUSE ame: Full=U2 small nuclear ribonucleo A Short=U2 snRNP A	12	1.59E-41	73.58%	17	P:feminization of hermaphroditic germ-line; P:mitotic spindle organization; P:germline cell cycle switching, mitotic to meiotic cell cycle; C:Cajal body; P:mitotic nuclear division; C:U2 snRNP; C:nucleolus; P:mRNA 3'-splice site recognition; P:RNA methylation; P:response to cold; C:chloroplast; F:protein binding; C:catalytic step 2 spliceosome; C:precatalytic spliceosome; C:cytosol; F:mRNA bindin…	385
XEN_contig_92	41.6141	915	APC10_HUMAN ame: Full=Anaphase-promoting complex subunit 10 Short=APC10 ame: Full=Cyclosome subunit 10	11	3.83E-79	65.73%	25	P:mitotic spindle assembly checkpoint; P:cell proliferation; P:activation of APC-Cdc20 complex activity; C:nuclear body; P:phloem or xylem histogenesis; P:endomitotic cell cycle; P:gamete generation; P:neurogenesis; P:proteasome assembly; P:chromatin assembly; C:cytosol; P:cellular response to stress; P:response to misfolded protein; F:APC-Cdc20 complex activity; P:protein K11-linked ubiquitinati…	665
XEN_contig_93	22.5362	2032	CCD58_DANRE ame: Full=Coiled-coil domain-containing 58	8	7.36E-34	67.75%	1	C:mitochondrion	2727
XEN_contig_94	0.661591	7	---NA---						320
XEN_contig_95	155.499	10977	HMCN2_MOUSE ame: Full=Hemicentin-2 Flags: Precursor	20	6.4E-42	39.7%	21	P:protein metabolic process; C:extracellular region part; F:structural molecule activity; P:neuron development; C:intracellular organelle part; P:cellular metabolic process; P:single-organism metabolic process; P:cardiac muscle tissue development; P:organ morphogenesis; P:myofibril assembly; P:skeletal system development; P:regulation of cellular process; C:intracellular membrane-bounded organell…	2135
XEN_contig_96	39.541	1008	---NA---						771
XEN_contig_97	43.7248	5008	TMEM2_HUMAN ame: Full=Transmembrane 2	15	6.71E-99	45.47%	7	P:heart development; P:positive regulation of cellular process; C:intracellular membrane-bounded organelle; C:membrane; C:cytoplasmic part; F:binding; F:hydrolase activity	3464
XEN_contig_98	17.3539	867	BRPF1_HUMAN ame: Full=Peregrin ame: Full=Bromodomain and PHD finger-containing 1 ame: Full= Br140	4	6.18E-40	0.65	12	P:platelet degranulation; F:DNA binding; P:histone H3 acetylation; F:zinc ion binding; C:somatodendritic compartment; F:histone binding; P:transcription, DNA-templated; P:positive regulation of transcription, DNA-templated; C:cytosol; C:MOZ/MORF histone acetyltransferase complex; C:extracellular region; P:platelet activation	1511
XEN_contig_99	35.8572	543	---NA---						458
XEN_contig_100	45.3334	691	---NA---						461
XEN_contig_101	4.37427	163	---NA---						1127
XEN_contig_102	5.54297	103	---NA---						562
XEN_contig_103	1119.9	54099	---NA---						1461
XEN_contig_104	25.8605	820	ASCC3_CHICK ame: Full=Activating signal cointegrator 1 complex subunit 3	15	1.04E-55	61.67%	13	P:cell proliferation; C:Golgi apparatus; C:nucleolus; C:nucleoplasm; F:poly(A) RNA binding; P:DNA dealkylation involved in DNA repair; C:replication fork; C:plasmodesma; F:protein binding; F:ATP-dependent 3'-5' DNA helicase activity; P:DNA duplex unwinding; C:membrane; C:cytosol	959
XEN_contig_105	3.28637	69	---NA---						635
XEN_contig_106	4.08385	69	---NA---						511
XEN_contig_107	39.8233	1110	MGMT_MOUSE ame: Full=Methylated-DNA-- -cysteine methyltransferase ame: Full=6-O-methylguanine-DNA methyltransferase Short=MGMT ame: Full=O-6-methylguanine-DNA-alkyltransferase	20	1.07E-34	55.2%	8	P:DNA dealkylation involved in DNA repair; F:DNA binding; P:response to organic substance; P:regulation of cysteine-type endopeptidase activity involved in apoptotic process; C:membrane; F:methylated-DNA-[protein]-cysteine S-methyltransferase activity; C:nucleoplasm; P:methylation	843	EC:2.1.1.63
XEN_contig_108	298.833	4555	TBA_LYTPI ame: Full=Tubulin alpha chain	20	2.13E-41	1	18	P:mitotic spindle assembly checkpoint; C:myosin complex; C:ciliary basal body; P:mitotic spindle organization; P:'de novo' posttranslational protein folding; F:structural constituent of cytoskeleton; C:astral microtubule; C:lipid particle; F:GTP binding; C:nucleus; P:protein polymerization; C:centrosome; C:perinuclear region of cytoplasm; C:tubulin complex; F:GTPase activity; P:mitotic cytokinesi…	461
XEN_contig_109	39.1158	970	TBA_LYTPI ame: Full=Tubulin alpha chain	20	7.55E-29	1	22	P:mitotic spindle assembly checkpoint; C:myosin complex; C:ciliary basal body; P:mitotic spindle organization; P:'de novo' posttranslational protein folding; F:structural constituent of cytoskeleton; C:neuronal cell body; C:astral microtubule; C:lipid particle; F:GTP binding; P:mechanosensory behavior; C:nucleus; P:protein polymerization; C:centrosome; C:perinuclear region of cytoplasm; C:tubulin…	750
XEN_contig_110	10.8886	643	SCPDL_MOUSE ame: Full=Saccharopine dehydrogenase-like oxidoreductase	6	6.45E-64	50.83%	4	F:oxidoreductase activity; C:mitochondrion; C:membrane; C:intracellular organelle part	1786
XEN_contig_111	4.18669	67	---NA---						484
XEN_contig_112	8.74406	170	---NA---						588
XEN_contig_113	17.2254	389	---NA---						683
XEN_contig_114	798.001	39446	TBA3_MOUSE ame: Full=Tubulin alpha-3 chain ame: Full=Alpha-tubulin 3 7 ame: Full=Alpha-tubulin isotype M-alpha-3 7 ame: Full=Tubulin alpha-3 alpha-7 chain Contains: ame: Full=Detyrosinated tubulin alpha-3 chain	20	0	99.25%	29	P:mitotic spindle assembly checkpoint; C:myelin sheath; P:mitotic spindle organization; C:astral microtubule; F:GTP binding; C:extracellular exosome; P:G2/M transition of mitotic cell cycle; C:tubulin complex; P:cytoskeleton-dependent intracellular transport; F:double-stranded RNA binding; F:GTPase activity; P:mitotic cytokinesis; P:cellular response to interleukin-4; F:myosin binding; C:cytosol;…	1495
XEN_contig_115	197.447	7462	TBA3_BOVIN ame: Full=Tubulin alpha-3 chain ame: Full=Alpha-tubulin 3 Contains: ame: Full=Detyrosinated tubulin alpha-3 chain	20	0	95.9%	29	P:mitotic spindle assembly checkpoint; C:myelin sheath; P:mitotic spindle organization; C:astral microtubule; F:GTP binding; C:extracellular exosome; P:G2/M transition of mitotic cell cycle; C:tubulin complex; P:cytoskeleton-dependent intracellular transport; F:double-stranded RNA binding; F:GTPase activity; P:mitotic cytokinesis; P:cellular response to interleukin-4; F:myosin binding; C:cytosol;…	1143
XEN_contig_116	130.726	2883	TBA1_DROME ame: Full=Tubulin alpha-1 chain	20	1.72E-150	99.15%	29	P:mitotic spindle assembly checkpoint; C:myelin sheath; P:mitotic spindle organization; C:astral microtubule; F:GTP binding; C:extracellular exosome; P:G2/M transition of mitotic cell cycle; C:tubulin complex; P:cytoskeleton-dependent intracellular transport; F:double-stranded RNA binding; F:GTPase activity; P:mitotic cytokinesis; P:cellular response to interleukin-4; F:myosin binding; C:cytosol;…	667
XEN_contig_117	437.934	15537	TBA3_BOVIN ame: Full=Tubulin alpha-3 chain ame: Full=Alpha-tubulin 3 Contains: ame: Full=Detyrosinated tubulin alpha-3 chain	20	0	99.25%	29	P:mitotic spindle assembly checkpoint; C:myelin sheath; P:mitotic spindle organization; C:astral microtubule; F:GTP binding; C:extracellular exosome; P:G2/M transition of mitotic cell cycle; C:tubulin complex; P:cytoskeleton-dependent intracellular transport; F:double-stranded RNA binding; F:GTPase activity; P:mitotic cytokinesis; P:cellular response to interleukin-4; F:myosin binding; C:cytosol;…	1073
XEN_contig_118	1.87722	18	---NA---						290
XEN_contig_119	1.25148	12	---NA---						290
XEN_contig_120	1.44646	11	---NA---						230
XEN_contig_121	3149.96	86133	RS12_PIG ame: Full=40S ribosomal S12	18	1.4E-69	77.67%	23	P:response to salt stress; C:cytosolic small ribosomal subunit; P:cytoplasmic translation; P:male courtship behavior; P:photorespiration; P:ribosome biogenesis; P:response to cadmium ion; C:mitochondrial small ribosomal subunit; P:translational initiation; P:translational elongation; F:poly(A) RNA binding; P:sensory perception of sound; P:mechanosensory behavior; P:viral transcription; C:nucleus;…	827
XEN_contig_122	2275.24	67330	VIT1_CHICK ame: Full=Vitellogenin-1 ame: Full=Minor vitellogenin ame: Full=Vitellogenin I Contains: ame: Full=Lipovitellin-1 ame: Full=Lipovitellin I Short=LVI Contains: ame: Full=Phosvitin Short=PV Contains: ame: Full=Lipovitellin-2 ame: Full=Lipovitellin II Short=LVII Contains: ame: Full=YGP42 Flags: Precursor	7	3.75E-8	45.71%	7	P:lipid transport; F:lipid transporter activity; C:yolk granule; C:cytoplasmic vesicle; C:extracellular region; F:nutrient reservoir activity; C:vesicle lumen	895
XEN_contig_123	2705.17	66010	TBA3_DROME ame: Full=Tubulin alpha-3 chain	20	1.56E-133	99.75%	29	P:mitotic spindle assembly checkpoint; C:myelin sheath; P:mitotic spindle organization; C:astral microtubule; F:GTP binding; C:extracellular exosome; P:G2/M transition of mitotic cell cycle; C:tubulin complex; P:cytoskeleton-dependent intracellular transport; F:double-stranded RNA binding; F:GTPase activity; P:mitotic cytokinesis; P:cellular response to interleukin-4; F:myosin binding; C:cytosol;…	738
XEN_contig_124	1933.97	43227	RS14_HUMAN ame: Full=40S ribosomal S14	20	7.26E-86	91.25%	32	C:cytosolic small ribosomal subunit; P:cytoplasmic translation; C:nucleolus; C:vacuolar membrane; P:regulation of translation; P:negative regulation of transcription from RNA polymerase II promoter; P:regulation of translation; P:viral transcription; P:maturation of SSU-rRNA from tricistronic rRNA transcript (SSU-rRNA, 5.8S rRNA, LSU-rRNA); C:chloroplast; P:translational termination; C:plasmodesm…	676
XEN_contig_125	1423.83	76878	YBOXH_APLCA ame: Full=Y-box factor homolog ame: Full=APY1	20	7.58E-49	80.25%	63	P:male gonad development; F:RNA polymerase II core promoter proximal region sequence-specific DNA binding; P:transcription from RNA polymerase II promoter; F:transcriptional repressor activity, RNA polymerase II transcription regulatory region sequence-specific binding; F:single-stranded DNA binding; F:mRNA 3'-UTR binding; P:regulation of translation; C:dendrite; C:transcription factor complex; C…	1633
XEN_contig_126	8.37629	131	FAT3_MOUSE ame: Full=Protocadherin Fat 3 ame: Full=FAT tumor suppressor homolog 3 Flags: Precursor	20	2.82E-15	56.1%	39	P:cell communication; P:glycosaminoglycan biosynthetic process; C:Golgi apparatus part; P:blood vessel morphogenesis; P:homophilic cell adhesion via plasma membrane adhesion molecules; P:epithelium development; C:proteinaceous extracellular matrix; C:plasma membrane part; P:glial cell migration; C:dendrite; P:heart development; P:neuron migration; C:extracellular exosome; C:focal adhesion; P:posi…	473
XEN_contig_127	8.00622	571	---NA---						2157
XEN_contig_128	2.99674	249	TNIP1_MOUSE ame: Full=TNFAIP3-interacting 1 ame: Full=A20-binding inhibitor of NF-kappa-B activation 1 Short=ABIN Short=ABIN-1 ame: Full=Nef-associated factor 1 Short=Naf1 ame: Full=Virion-associated nuclear shuttling Short=VAN Short=mVAN	3	8.83E-18	0.53	12	P:protein metabolic process; P:positive regulation of defense response; P:regulation of macromolecule metabolic process; F:protein binding; P:regulation of I-kappaB kinase/NF-kappaB signaling; P:negative regulation of intracellular signal transduction; C:intracellular part; P:single-organism process; P:regulation of primary metabolic process; P:regulation of cellular metabolic process; P:response…	2513
XEN_contig_129	3659.11	67026	RS27L_BOVIN ame: Full=40S ribosomal S27-like	20	4.6E-47	85.25%	34	P:cell proliferation; P:positive regulation of translational initiation; P:DNA repair; C:cytosolic small ribosomal subunit; P:cytoplasmic translation; P:intrinsic apoptotic signaling pathway in response to DNA damage by p53 class mediator; P:endonucleolytic cleavage of tricistronic rRNA transcript (SSU-rRNA, 5.8S rRNA, LSU-rRNA); C:nucleolus; P:mitotic prometaphase; C:caspase complex; P:viral tra…	554
XEN_contig_130	88.4414	9805	G3BP2_PONAB ame: Full=Ras GTPase-activating -binding 2 Short=G3BP-2 ame: Full=GAP SH3 domain-binding 2	9	8.14E-24	58.22%	6	P:negative regulation of canonical Wnt signaling pathway; C:cytoplasmic stress granule; F:protein binding; F:mRNA binding; F:helicase activity; P:single-organism cellular process	3353
XEN_contig_131	822.275	8537	PCNA_CHICK ame: Full=Proliferating cell nuclear antigen Short=PCNA	20	1.73E-45	82.95%	61	C:PCNA complex; P:mitotic spindle organization; P:transcription-coupled nucleotide-excision repair; P:neurogenesis; P:base-excision repair, gap-filling; C:DNA polymerase complex; C:microtubule associated complex; C:transcription factor complex; F:MutLalpha complex binding; P:telomere maintenance via semi-conservative replication; C:cytosol; P:regulation of cell cycle; P:histone H3-K9 methylation;…	314	EC:3.2.2
XEN_contig_132	314.262	2951	PCNA_SARCR ame: Full=Proliferating cell nuclear antigen Short=PCNA ame: Full=Cyclin	20	2.43E-45	81.7%	61	C:PCNA complex; P:mitotic spindle organization; P:transcription-coupled nucleotide-excision repair; P:neurogenesis; P:base-excision repair, gap-filling; C:DNA polymerase complex; C:microtubule associated complex; C:transcription factor complex; F:MutLalpha complex binding; P:telomere maintenance via semi-conservative replication; C:cytosol; P:regulation of cell cycle; P:histone H3-K9 methylation;…	284	EC:3.2.2
XEN_contig_133	14.6917	751	---NA---						1546
XEN_contig_134	542.265	3819	---NA---						213
XEN_contig_135	6.30454	286	---NA---						1372
XEN_contig_136	34.5167	719	---NA---						630
XEN_contig_137	7.6359	153	---NA---						606
XEN_contig_138	311.271	3314	PCNA_SARCR ame: Full=Proliferating cell nuclear antigen Short=PCNA ame: Full=Cyclin	20	1.82E-52	81.75%	61	C:PCNA complex; P:mitotic spindle organization; P:transcription-coupled nucleotide-excision repair; P:neurogenesis; P:base-excision repair, gap-filling; C:DNA polymerase complex; C:microtubule associated complex; C:transcription factor complex; F:MutLalpha complex binding; P:telomere maintenance via semi-conservative replication; C:cytosol; P:regulation of cell cycle; P:histone H3-K9 methylation;…	322	EC:3.2.2
XEN_contig_139	828.339	97804	PABP1_MOUSE ame: Full=Polyadenylate-binding 1 Short=PABP-1 Short=Poly(A)-binding 1	20	0	73.4%	42	P:positive regulation of translational initiation; P:chordate embryonic development; F:protein C-terminus binding; F:poly(A) binding; F:poly(U) RNA binding; P:male meiosis cytokinesis; P:blood coagulation; F:protein self-association; C:microtubule associated complex; F:mRNA 3'-UTR binding; P:mRNA splicing, via spliceosome; P:dorsal/ventral pattern formation; C:polysome; F:nucleotide binding; C:de…	3571
XEN_contig_140	46.6675	520	NU205_HUMAN ame: Full=Nuclear pore complex Nup205 ame: Full=205 kDa nucleoporin ame: Full=Nucleoporin Nup205	1	3.91E-12	0.55	18	P:protein transport; P:cellular protein modification process; P:nuclear pore complex assembly; P:mitotic cell cycle; P:hexose transport; C:nuclear pore; C:nucleoplasm; P:nucleocytoplasmic transport; C:nuclear membrane; P:mitotic M phase; F:protein binding; P:regulation of cellular process; C:cytoplasm; P:viral life cycle; F:structural constituent of nuclear pore; P:gene expression; P:cellular res…	337
XEN_contig_141	3.44803	70	---NA---						614
XEN_contig_142	51.7756	517	---NA---						302
XEN_contig_143	12.7612	100	NU205_HUMAN ame: Full=Nuclear pore complex Nup205 ame: Full=205 kDa nucleoporin ame: Full=Nucleoporin Nup205	1	1.06E-10	0.67	37	P:protein sumoylation; P:mitotic nuclear envelope disassembly; P:regulation of cellular response to heat; P:protein transport; P:nuclear pore complex assembly; P:post-translational protein modification; P:protein import into nucleus, docking; P:mitotic cell cycle; P:hexose transport; C:nucleoplasm; P:small molecule metabolic process; P:viral transcription; P:nucleocytoplasmic transport; P:mitotic…	237
XEN_contig_144	12.6336	99	NU205_HUMAN ame: Full=Nuclear pore complex Nup205 ame: Full=205 kDa nucleoporin ame: Full=Nucleoporin Nup205	1	1.06E-10	0.67	37	P:protein sumoylation; P:mitotic nuclear envelope disassembly; P:regulation of cellular response to heat; P:protein transport; P:nuclear pore complex assembly; P:post-translational protein modification; P:protein import into nucleus, docking; P:mitotic cell cycle; P:hexose transport; C:nucleoplasm; P:small molecule metabolic process; P:viral transcription; P:nucleocytoplasmic transport; P:mitotic…	237
XEN_contig_145	0.368831	3	---NA---						246
XEN_contig_146	1202.93	61610	TBB_PARLI ame: Full=Tubulin beta chain ame: Full=Beta-tubulin	20	0	99.1%	33	C:myelin sheath; P:cell projection organization; C:neuronal cell body; C:microtubule; C:MHC class I protein complex; F:GTP binding; P:cell division; P:spindle assembly; P:neuron migration; C:extracellular exosome; P:G2/M transition of mitotic cell cycle; C:tubulin complex; P:cytoskeleton-dependent intracellular transport; F:double-stranded RNA binding; F:GTPase activity; C:cilium; C:cytosol; F:pr…	1549
XEN_contig_147	281.857	3560	---NA---						382
XEN_contig_148	1.82479	108	SARM1_DROME ame: Full=Sterile alpha and TIR motif-containing 1 ame: Full=Tir-1 homolog Short=dSarm	1	8.59E-6	0.5	5	P:signal transduction; P:response to axon injury; C:neuronal cell body; P:regulation of neuron death; C:neuron projection	1790
XEN_contig_149	1796.89	90664	ADT3_ARATH ame: Full=ADP,ATP carrier mitochondrial ame: Full=ADP ATP translocase 3 ame: Full=Adenine nucleotide translocator 3 Short=ANT 3 Flags: Precursor	20	1.6E-121	76.75%	44	P:regulation of plant-type hypersensitive response; P:ammonium transport; P:cytoskeleton organization; F:ATP:ADP antiporter activity; P:heme biosynthetic process; P:photorespiration; P:seed development; C:Golgi apparatus; P:negative regulation of programmed cell death; C:nucleolus; C:vacuolar membrane; P:regulation of ion transport; C:endoplasmic reticulum membrane; P:root development; P:systemic…	1526
XEN_contig_150	2.15577	34	---NA---						477
XEN_contig_151	864.612	35849	VDAC2_XENLA ame: Full=Voltage-dependent anion-selective channel 2 Short=VDAC-2 ame: Full=Outer mitochondrial membrane porin	20	1.56E-138	0.78	35	P:neuron-neuron synaptic transmission; C:myelin sheath; P:sperm individualization; P:regulation of mitophagy; C:synaptic vesicle; P:negative regulation of protein polymerization; C:pore complex; C:rough endoplasmic reticulum; P:learning; C:microtubule associated complex; F:nucleotide binding; P:regulation of anion transmembrane transport; C:extracellular exosome; P:anion transmembrane transport; …	1254
XEN_contig_152	1293.47	32033	---NA---						749
XEN_contig_153	37.5486	3475	GSXL5_ARATH ame: Full=Flavin-containing monooxygenase FMO GS-OX-like 5 ame: Full=Flavin-monooxygenase glucosinolate S-oxygenase-like 5	20	7.98E-23	48.6%	7	P:alpha-amino acid metabolic process; P:sulfur amino acid metabolic process; C:intracellular membrane-bounded organelle; F:oxidoreductase activity, acting on paired donors, with incorporation or reduction of molecular oxygen, NAD(P)H as one donor, and incorporation of one atom of oxygen; P:glucosinolate biosynthetic process; F:small molecule binding; C:cytoplasmic part	2799	EC:1.14.13
XEN_contig_154	0.231756	2	---NA---						261
XEN_contig_155	497.893	42967	VIT2_FUNHE ame: Full=Vitellogenin-2 ame: Full=Vitellogenin II Short=VTG II Contains: ame: Full=Lipovitellin-1 Short=LV1 Contains: ame: Full=Phosvitin Short=PV Contains: ame: Full=Lipovitellin-2 Short=LV2 Flags: Precursor	1	3.41E-4	0.5	3	P:lipid transport; F:lipid transporter activity; F:nutrient reservoir activity	2610
XEN_contig_156	31.7377	1105	FGOP2_DANRE ame: Full=FGFR1 oncogene partner 2 homolog	16	2.93E-61	67.44%	6	P:wound healing; F:protein homodimerization activity; P:innate immune response; P:positive regulation of ERK1 and ERK2 cascade; C:cytosol; P:positive regulation of Ras protein signal transduction	1053
XEN_contig_157	23.4015	2158	YGR4_SCHPO ame: Full=Uncharacterized RNA-binding	20	4.61E-16	57.55%	58	P:RNA splicing; F:poly(A) binding; C:nuclear speck; P:ribosome biogenesis; P:transcription from RNA polymerase II promoter; P:rRNA processing; P:termination of RNA polymerase II transcription; F:protein self-association; P:modification by virus of host mRNA processing; F:RNA binding; C:cytosol; F:mRNA binding; P:modulation by virus of host morphology or physiology; P:production of siRNA involved …	2789
XEN_contig_158	1853.31	18935	RS2_ICTPU ame: Full=40S ribosomal S2	16	2.06E-31	80.25%	27	C:cytosolic small ribosomal subunit; C:Golgi apparatus; C:nucleolus; C:nucleoplasm; P:viral transcription; C:chloroplast; P:translational termination; C:plasmodesma; C:extracellular exosome; P:SRP-dependent cotranslational protein targeting to membrane; C:focal adhesion; P:nuclear-transcribed mRNA catabolic process, nonsense-mediated decay; P:cellular response to interleukin-4; F:mRNA binding; F:…	309
XEN_contig_159	43.3055	1429	BUD31_BRABE ame: Full= BUD31 homolog ame: Full= G10 homolog	11	4.89E-92	83.82%	10	C:transcription factor complex; F:transcription factor activity, sequence-specific DNA binding; F:protein binding; P:cellular bud site selection; P:multicellular organismal development; C:spliceosomal complex; C:U2 snRNP; P:regulation of transcription, DNA-templated; P:mRNA splicing, via spliceosome; P:regulation of transcription from RNA polymerase II promoter	998
XEN_contig_160	238.173	3213	TCPW_HUMAN ame: Full=T-complex 1 subunit zeta-2 Short=TCP-1-zeta-2 ame: Full=CCT-zeta-2 ame: Full=CCT-zeta-like ame: Full=TCP-1-zeta-like ame: Full=Testis-specific Tcp20 ame: Full=Testis-specific TSA303	20	9.57E-49	74.1%	24	P:gluconeogenesis; P:response to zinc ion; P:cytoskeleton organization; P:spermatogenesis; P:protein transport; F:protein transporter activity; F:unfolded protein binding; P:plant-type cell wall organization; P:response to cadmium ion; P:toxin transport; C:zona pellucida receptor complex; P:cell wall modification; C:microtubule; F:poly(A) RNA binding; C:chaperonin-containing T-complex; F:ATP bind…	408
XEN_contig_161	160.171	3633	TCPZ_BOVIN ame: Full=T-complex 1 subunit zeta Short=TCP-1-zeta ame: Full=CCT-zeta ame: Full=CCT-zeta-1	20	4.22E-130	78.9%	24	P:gluconeogenesis; P:response to zinc ion; P:cytoskeleton organization; P:spermatogenesis; P:protein transport; F:protein transporter activity; F:unfolded protein binding; P:plant-type cell wall organization; P:response to cadmium ion; P:toxin transport; C:zona pellucida receptor complex; P:cell wall modification; C:microtubule; F:poly(A) RNA binding; C:chaperonin-containing T-complex; F:ATP bind…	686
XEN_contig_162	142.28	3533	TCPZ_BOVIN ame: Full=T-complex 1 subunit zeta Short=TCP-1-zeta ame: Full=CCT-zeta ame: Full=CCT-zeta-1	20	7.9E-144	79.05%	24	P:gluconeogenesis; P:response to zinc ion; P:cytoskeleton organization; P:spermatogenesis; P:protein transport; F:protein transporter activity; F:unfolded protein binding; P:plant-type cell wall organization; P:response to cadmium ion; P:toxin transport; C:zona pellucida receptor complex; P:cell wall modification; C:microtubule; F:poly(A) RNA binding; C:chaperonin-containing T-complex; F:ATP bind…	751
XEN_contig_163	7.87608	200	---NA---						768
XEN_contig_164	16.311	391	---NA---						725
XEN_contig_165	119.836	3467	BI1_PAROL ame: Full=Probable Bax inhibitor 1 Short=BI-1 ame: Full=Testis-enhanced gene transcript homolog ame: Full=Transmembrane BAX inhibitor motif-containing 6	18	6.08E-75	60.06%	29	P:negative regulation of endoribonuclease activity; P:negative regulation of endoplasmic reticulum stress-induced intrinsic apoptotic signaling pathway; P:very long-chain fatty acid metabolic process; P:cellular response to oxygen-containing compound; P:response to unfolded protein; P:negative regulation of protein binding; P:ER overload response; P:response to water deprivation; C:endoplasmic re…	875
XEN_contig_166	950.873	11507	RS2_CRIGR ame: Full=40S ribosomal S2	20	2.2E-47	81.85%	32	P:positive regulation of translational fidelity; C:cytosolic small ribosomal subunit; C:Golgi apparatus; P:rRNA processing; C:nucleolus; C:nucleoplasm; P:viral transcription; C:chloroplast; P:translational termination; C:plasmodesma; C:extracellular exosome; P:SRP-dependent cotranslational protein targeting to membrane; C:focal adhesion; P:nuclear-transcribed mRNA catabolic process, nonsense-medi…	366
XEN_contig_167	816.508	9692	RS2_HUMAN ame: Full=40S ribosomal S2 ame: Full=40S ribosomal S4 ame: Full= LLRep3	20	3.19E-49	86.15%	32	P:positive regulation of translational fidelity; C:cytosolic small ribosomal subunit; C:Golgi apparatus; P:rRNA processing; C:nucleolus; C:nucleoplasm; P:viral transcription; C:chloroplast; P:translational termination; C:plasmodesma; C:extracellular exosome; P:SRP-dependent cotranslational protein targeting to membrane; C:focal adhesion; P:nuclear-transcribed mRNA catabolic process, nonsense-medi…	359
XEN_contig_168	115.72	7595	RPN2_PONAB ame: Full=Dolichyl-diphosphooligosaccharide-- glycosyltransferase subunit 2 ame: Full=Dolichyl-diphosphooligosaccharide-- glycosyltransferase 63 kDa subunit ame: Full=Ribophorin II Short=RPN-II ame: Full=Ribophorin-2 Flags: Precursor	9	4.1E-83	0.57	7	C:endoplasmic reticulum membrane; C:nucleus; P:protein N-linked glycosylation; P:gene expression; P:cellular component organization or biogenesis; P:cellular nitrogen compound metabolic process; F:transferase activity	1985
XEN_contig_169	14.6495	310	UBA5_XENLA ame: Full=Ubiquitin-like modifier-activating enzyme 5 Short=Ubiquitin-activating enzyme 5 ame: Full=UFM1-activating enzyme ame: Full=Ubiquitin-activating enzyme E1 domain-containing 1	20	2.39E-83	83.85%	12	C:nucleus; F:ATP binding; F:ubiquitin conjugating enzyme binding; F:metal ion binding; P:determination of adult lifespan; P:stress response to metal ion; C:cytosol; P:regulation of intracellular estrogen receptor signaling pathway; F:UFM1 activating enzyme activity; P:protein K69-linked ufmylation; P:reproduction; P:response to endoplasmic reticulum stress	640
XEN_contig_170	41.3024	2241	FUMH_RAT ame: Full=Fumarate mitochondrial Short=Fumarase Flags: Precursor	20	0	80.15%	16	P:response to salt stress; F:fumarate hydratase activity; P:fumarate metabolic process; C:tricarboxylic acid cycle enzyme complex; P:nitrate assimilation; P:pollen tube development; P:response to oxidative stress; C:chloroplast; C:extracellular exosome; F:protein binding; P:malate metabolic process; C:mitochondrial matrix; P:homeostasis of number of cells within a tissue; P:protein tetramerizatio…	1641	EC:4.2.1.2
XEN_contig_171	14.5324	345	DD19B_HUMAN ame: Full=ATP-dependent RNA helicase DDX19B ame: Full=DEAD box RNA helicase DEAD5 ame: Full=DEAD box 19B	20	5.39E-49	76.15%	22	C:chromatoid body; P:multicellular organismal development; P:spermatid development; P:protein transport; F:inositol hexakisphosphate binding; C:nuclear pore cytoplasmic filaments; F:ATP-dependent RNA helicase activity; C:polysome; P:mRNA export from nucleus; P:regulation of translation; F:ATP binding; C:cellular bud tip; C:nuclear membrane; P:translational termination; C:extracellular exosome; F:…	718
XEN_contig_172	9.02403	330	DD19A_HUMAN ame: Full=ATP-dependent RNA helicase DDX19A ame: Full=DDX19 ame: Full=DEAD box 19A	20	8.09E-151	71.4%	21	C:chromatoid body; P:spermatid development; P:protein transport; F:inositol hexakisphosphate binding; C:nuclear pore cytoplasmic filaments; F:ATP-dependent RNA helicase activity; C:polysome; P:mRNA export from nucleus; P:regulation of translation; F:ATP binding; C:cellular bud tip; C:nuclear membrane; P:translational termination; C:extracellular exosome; F:RNA binding; F:protein binding; C:P gran…	1106
XEN_contig_173	4.91894	303	---NA---						1863
XEN_contig_174	30.7165	4227	PMYT1_XENLA ame: Full=Membrane-associated tyrosine- and threonine-specific cdc2-inhibitory kinase ame: Full=Myt1 kinase	20	1.22E-68	54.5%	29	P:embryo development; P:mitotic G2 DNA damage checkpoint; P:organelle assembly; P:negative regulation of oocyte development; P:DNA replication; F:ion binding; C:Golgi apparatus; P:protein phosphorylation; C:nucleoplasm; P:regulation of cyclin-dependent protein serine/threonine kinase activity; P:germarium-derived cystoblast division; F:protein serine/threonine/tyrosine kinase activity; P:G2/M tra…	4162	EC:2.7.12.1
XEN_contig_175	37.0808	819	PHNW1_BURXL ame: Full=2-aminoethylphosphonate--pyruvate transaminase 1 ame: Full=2-aminoethylphosphonate aminotransferase 1 ame: Full=AEP transaminase 1 Short=AEPT 1	20	2.35E-38	65.9%	1	F:transferase activity	668
XEN_contig_176	4395.86	97091	EF1A_ORYLA ame: Full=Elongation factor 1-alpha Short=EF-1-alpha	20	9.96E-90	89.6%	28	C:myelin sheath; P:determination of adult lifespan; P:neurogenesis; C:neuronal cell body; C:nucleolus; C:eukaryotic translation elongation factor 1 complex; C:microtubule associated complex; F:GTP binding; C:extracellular exosome; F:translation elongation factor activity; F:GTPase activity; C:cytosol; C:ruffle membrane; F:mRNA binding; P:response to inorganic substance; C:cortical actin cytoskele…	668
XEN_contig_177	1385.41	69215	ATPB_HUMAN ame: Full=ATP synthase subunit mitochondrial Flags: Precursor	20	0	79.05%	38	C:myelin sheath; P:ATP hydrolysis coupled proton transport; P:determination of adult lifespan; P:respiratory electron transport chain; C:mitochondrial proton-transporting ATP synthase, catalytic core; P:mitochondrial ATP synthesis coupled proton transport; F:proton-transporting ATP synthase activity, rotational mechanism; P:inductive cell migration; C:MHC class I protein complex; F:lipoprotein pa…	1511	EC:3.6.3.6
XEN_contig_178	1421.42	28011	RL11_PONAB ame: Full=60S ribosomal L11	20	3.34E-78	75.55%	26	C:Golgi apparatus; C:cytosolic large ribosomal subunit; P:rRNA processing; C:nucleolus; C:vacuole; P:viral transcription; P:mitotic spindle elongation; C:polytene chromosome puff; C:chloroplast; P:translational termination; C:plasmodesma; C:extracellular exosome; P:SRP-dependent cotranslational protein targeting to membrane; P:nuclear-transcribed mRNA catabolic process, nonsense-mediated decay; F…	596
XEN_contig_179	2.52035	72	PON1_HUMAN ame: Full=Serum paraoxonase arylesterase 1 Short=PON 1 ame: Full=Aromatic esterase 1 Short=A-esterase 1 ame: Full=K-45 ame: Full=Serum aryldialkylphosphatase 1	14	1.08E-21	48.43%	16	P:aromatic compound catabolic process; P:organophosphate metabolic process; F:identical protein binding; P:response to organic substance; P:organic cyclic compound metabolic process; C:high-density lipoprotein particle; P:alcohol metabolic process; P:positive regulation of transport; P:phosphate-containing compound metabolic process; P:positive regulation of molecular function; P:carboxylic acid …	864	EC:3.1.1.1
XEN_contig_180	6.97942	195	PON1_HUMAN ame: Full=Serum paraoxonase arylesterase 1 Short=PON 1 ame: Full=Aromatic esterase 1 Short=A-esterase 1 ame: Full=K-45 ame: Full=Serum aryldialkylphosphatase 1	14	1.04E-23	48.93%	16	P:aromatic compound catabolic process; P:organophosphate metabolic process; F:identical protein binding; P:response to organic substance; P:organic cyclic compound metabolic process; C:high-density lipoprotein particle; P:alcohol metabolic process; P:positive regulation of transport; P:phosphate-containing compound metabolic process; P:positive regulation of molecular function; P:carboxylic acid …	845	EC:3.1.1.1
XEN_contig_181	2.27927	78	---NA---						1035
XEN_contig_182	1.17682	10	---NA---						257
XEN_contig_183	7.636	382	XYLT_ARATH ame: Full=Beta-(1,2)-xylosyltransferase	20	6.02E-23	48.95%	4	F:UDP-glycosyltransferase activity; P:protein glycosylation; C:Golgi apparatus; C:intracellular organelle part	1513
XEN_contig_184	7.28174	365	XYLT_ARATH ame: Full=Beta-(1,2)-xylosyltransferase	20	1.36E-21	50.2%	5	C:endoplasmic reticulum lumen; F:protein O-GlcNAc transferase activity; P:larval chitin-based cuticle development; C:Golgi apparatus; P:protein O-GlcNAcylation via threonine	1516
XEN_contig_185	5.65872	264	---NA---						1411
XEN_contig_186	24.8808	951	ANR54_BOVIN ame: Full=Ankyrin repeat domain-containing 54	20	1.36E-10	51.75%	290	P:embryo development; P:endoderm development; P:positive regulation of erythrocyte differentiation; P:hematopoietic progenitor cell differentiation; P:cardiac right atrium morphogenesis; P:cellular response to follicle-stimulating hormone stimulus; P:endocardial cushion morphogenesis; C:cell; P:regulation of developmental process; P:immune response; P:cardiac chamber formation; P:negative regulat…	1156
XEN_contig_187	2545.17	60675	RL10A_SPOFR ame: Full=60S ribosomal L10a	20	1.36E-98	80.75%	23	P:post-embryonic organ development; C:cytosolic large ribosomal subunit; P:rRNA processing; C:nucleolus; P:translational initiation; P:translational elongation; P:adaxial/abaxial pattern specification; C:plasma membrane; F:poly(A) RNA binding; P:viral transcription; P:mitotic spindle elongation; P:RNA methylation; C:chloroplast; P:translational termination; C:plasmodesma; C:extracellular exosome;…	721
XEN_contig_188	198.408	10785	---NA---						1644
XEN_contig_189	18.6761	268	---NA---						434
XEN_contig_190	10.1875	224	---NA---						665
XEN_contig_191	2.09857	51	---NA---						735
XEN_contig_192	8.56991	584	---NA---						2061
XEN_contig_193	32.7877	825	DCC1_MOUSE ame: Full=Sister chromatid cohesion DCC1 ame: Full=Defective in sister chromatid cohesion 1 homolog	6	5.46E-52	58.5%	7	F:protein binding; P:maintenance of mitotic sister chromatid cohesion; P:regulation of DNA replication; P:post-translational protein acetylation; C:chromosome, centromeric region; C:chromatin; C:nucleoplasm	761
XEN_contig_194	6.88249	71	---NA---						312
XEN_contig_195	1.03514	23	ASM3B_HUMAN ame: Full=Acid sphingomyelinase-like phosphodiesterase 3b Short=ASM-like phosphodiesterase 3b Flags: Precursor	20	1.09E-55	49.85%	11	C:extracellular space; C:extracellular exosome; F:protein binding; P:regulation of cellular process; P:phosphorus metabolic process; P:purine nucleobase metabolic process; C:vacuolar membrane; C:lytic vacuole; F:3',5'-cyclic-nucleotide phosphodiesterase activity; F:inositol phosphosphingolipid phospholipase activity; P:sphingolipid metabolic process	672	EC:3.1.4; EC:3.1.4.17
XEN_contig_196	6.69673	246	---NA---						1111
XEN_contig_197	28.6516	1889	CRBL2_XENTR ame: Full=cAMP-responsive element-binding -like 2	6	1.11E-21	68.67%	12	C:nucleus; C:transcription factor complex; F:transcription factor activity, sequence-specific DNA binding; F:protein binding; P:signal transduction; P:positive regulation of transcription, DNA-templated; P:positive regulation of fat cell differentiation; P:positive regulation of glucose import; P:protein stabilization; P:regulation of transcription, DNA-templated; P:positive regulation of peptidy…	1994
XEN_contig_198	38.6901	2350	UTP15_CHICK ame: Full=U3 small nucleolar RNA-associated 15 homolog	20	1.37E-154	56.45%	14	C:microtubule cytoskeleton; P:megagametogenesis; C:protein complex; P:rRNA processing; P:single-organism cellular process; C:nucleolus; P:positive regulation of angiogenesis; F:poly(A) RNA binding; F:protein binding; P:positive regulation of cellular process; C:cytoplasm; C:cytoskeletal part; C:cell junction; C:preribosome	1837
XEN_contig_199	105.104	1470	---NA---						423
XEN_contig_200	5.73675	125	---NA---						659
XEN_contig_201	8.17182	194	PLMN_MACEU ame: Full=Plasminogen Contains: ame: Full=Plasmin heavy chain A Contains: ame: Full=Activation peptide Contains: ame: Full=Plasmin heavy chain short form Contains: ame: Full=Plasmin light chain B Flags: Precursor	20	2.03E-26	50.9%	18	P:protein metabolic process; P:negative regulation of cell adhesion; P:negative regulation of blood coagulation; P:regulation of fibrinolysis; F:endopeptidase activity; F:serine-type peptidase activity; P:blood coagulation; P:transport; P:positive regulation of biological process; P:embryonic placenta development; C:cell surface; C:extracellular space; C:membrane-bounded vesicle; F:protein bindin…	718
XEN_contig_202	22.7436	658	OVCH1_HUMAN ame: Full=Ovochymase-1 Flags: Precursor	20	1.12E-24	50.15%	38	P:regulation of cell morphogenesis; P:negative regulation of cell proliferation; P:negative regulation of blood coagulation; P:chemical homeostasis; P:negative regulation of developmental process; P:blood coagulation; P:epithelium development; P:response to abiotic stimulus; P:cell differentiation involved in embryonic placenta development; C:intracellular membrane-bounded organelle; P:positive r…	875
XEN_contig_203	18.6457	508	PLMN_MACEU ame: Full=Plasminogen Contains: ame: Full=Plasmin heavy chain A Contains: ame: Full=Activation peptide Contains: ame: Full=Plasmin heavy chain short form Contains: ame: Full=Plasmin light chain B Flags: Precursor	20	1.03E-27	49.05%	19	P:negative regulation of cell adhesion; P:negative regulation of blood coagulation; P:regulation of fibrinolysis; F:endopeptidase activity; F:serine-type peptidase activity; P:blood coagulation; P:epithelium development; P:positive regulation of biological process; C:cell surface; P:labyrinthine layer development; C:extracellular space; C:membrane-bounded vesicle; F:protein binding; P:localizatio…	824
XEN_contig_204	20.4143	1082	RECQ1_MOUSE ame: Full=ATP-dependent DNA helicase Q1 ame: Full=DNA-dependent ATPase Q1 ame: Full= -like 1	20	0	65.05%	64	P:mitotic G2 DNA damage checkpoint; C:PML body; P:reciprocal meiotic recombination; P:determination of adult lifespan; P:DNA strand renaturation; P:double-strand break repair via synthesis-dependent strand annealing; P:strand displacement; P:DNA synthesis involved in DNA repair; P:replicative cell aging; C:male germ cell nucleus; F:single-stranded DNA binding; P:xylan biosynthetic process; C:chro…	1603
XEN_contig_205	2.13992	15	---NA---						212
XEN_contig_206	26.1555	2175	UB2Q1_HUMAN ame: Full=Ubiquitin-conjugating enzyme E2 Q1 ame: Full=E2 ubiquitin-conjugating enzyme Q1 ame: Full= NICE-5 ame: Full=Ubiquitin carrier Q1 ame: Full=Ubiquitin- ligase Q1	14	1.66E-129	64.07%	13	F:ubiquitin conjugating enzyme activity; P:protein K48-linked ubiquitination; P:fertilization; P:embryo implantation; P:reproductive system development; F:nucleotide binding; C:nucleus; P:mating behavior; F:protein binding; C:cytoplasm; P:suckling behavior; F:ligase activity; P:prolactin secretion	2515
XEN_contig_207	22.3349	449	GPAT1_HUMAN ame: Full=Glycerol-3-phosphate acyltransferase mitochondrial Short=GPAT-1 Flags: Precursor	5	8.45E-9	48.6%	37	F:transferase activity, transferring acyl groups; P:cellular lipid metabolic process; P:triglyceride metabolic process; F:glycerol-3-phosphate O-acyltransferase activity; P:phospholipid metabolic process; P:positive regulation of multicellular organism growth; P:phospholipid homeostasis; P:cellular response to insulin stimulus; P:acyl-CoA metabolic process; P:small molecule metabolic process; P:r…	608
XEN_contig_208	4.32393	185	GPAT1_RAT ame: Full=Glycerol-3-phosphate acyltransferase mitochondrial Short=GPAT-1 Flags: Precursor	20	1.35E-88	53.45%	19	P:acyl-carrier-protein biosynthetic process; P:regulation of cytokine secretion; P:fatty acid homeostasis; C:mitochondrial outer membrane; F:glycerol-3-phosphate O-acyltransferase activity; P:positive regulation of activated T cell proliferation; C:mitochondrial inner membrane; C:plasma membrane; P:fatty acid metabolic process; P:positive regulation of multicellular organism growth; P:phospholipi…	1294	EC:2.3.1.15
XEN_contig_209	11.289	483	GPAT1_RAT ame: Full=Glycerol-3-phosphate acyltransferase mitochondrial Short=GPAT-1 Flags: Precursor	20	2.51E-88	53.75%	21	P:acyl-carrier-protein biosynthetic process; P:regulation of cytokine secretion; P:fatty acid homeostasis; C:mitochondrial outer membrane; F:glycerol-3-phosphate O-acyltransferase activity; P:positive regulation of activated T cell proliferation; C:mitochondrial inner membrane; C:plasma membrane; P:fatty acid metabolic process; P:positive regulation of multicellular organism growth; P:phospholipi…	1294	EC:2.3.1.15
XEN_contig_210	45.3316	655	---NA---						437
XEN_contig_211	170.175	5728	RO21_XENLA ame: Full=Heterogeneous nuclear ribonucleo A2 homolog 1 ame: Full=hnRNP A2(A)	20	2.57E-17	70.05%	35	P:positive regulation of translation; C:omega speckle; P:female germ-line stem cell population maintenance; P:response to starvation; P:neurogenesis; P:nuclear import; F:single-stranded telomeric DNA binding; P:female gonad development; C:perikaryon; F:regulatory region RNA binding; P:negative regulation of transcription from RNA polymerase II promoter; C:polytene chromosome puff; P:response to h…	1018
XEN_contig_212	0.989809	9	MYLK4_HUMAN ame: Full=Myosin light chain kinase family member 4 ame: Full=Sugen kinase 85 Short= 085	20	2.29E-35	76.8%	56	C:postsynaptic density; C:synaptic vesicle; P:positive regulation of calcium ion transport; P:actin filament organization; P:protein autophosphorylation; C:neuronal cell body; P:cardiac muscle contraction; P:water transport; P:synaptic vesicle transport; C:terminal bouton; P:regulation of neuronal synaptic plasticity; C:dendritic spine; P:skeletal muscle satellite cell differentiation; C:cytosol;…	275	EC:2.7.11.18; EC:2.7.11.17
XEN_contig_213	1.6933	108	MYLK_MOUSE ame: Full=Myosin light chain smooth muscle Short=MLCK Short=smMLCK ame: Full=Kinase-related Short=KRP ame: Full=Telokin Contains: ame: Full=Myosin light chain smooth deglutamylated form	20	4.87E-92	59.65%	36	P:cell communication; F:structural molecule activity; P:actin filament organization; P:protein autophosphorylation; F:calmodulin-dependent protein kinase activity; P:cardiac muscle contraction; F:myosin light chain kinase activity; F:nucleotide binding; P:response to abiotic stimulus; C:extracellular exosome; P:response to external stimulus; P:skeletal muscle cell differentiation; P:regulation of…	1929	EC:2.7.11.18; EC:2.7.11.17
XEN_contig_214	1.12793	43	S4A7_MOUSE ame: Full=Sodium bicarbonate cotransporter 3 ame: Full=Solute carrier family 4 member 7	20	2.77E-66	57.45%	28	P:embryo development; P:inorganic anion transport; P:multicellular organism growth; P:retina vasculature morphogenesis in camera-type eye; P:locomotory exploration behavior; P:post-embryonic development; F:symporter activity; C:neuronal cell body membrane; P:brain morphogenesis; P:response to light stimulus; C:basilar dendrite; C:apical dendrite; P:sodium ion transport; C:CA3 pyramidal cell dendr…	1153
XEN_contig_215	8.34909	98	---NA---						355
XEN_contig_216	1912.69	36364	RL7A_CHICK ame: Full=60S ribosomal L7a	20	1.68E-103	76.65%	25	P:cytoplasmic translation; C:Golgi apparatus; C:cytosolic large ribosomal subunit; C:nucleolus; C:vacuolar membrane; P:viral transcription; P:mitotic spindle elongation; C:chloroplast; P:translational termination; C:plasmodesma; C:extracellular exosome; P:SRP-dependent cotranslational protein targeting to membrane; C:focal adhesion; P:nuclear-transcribed mRNA catabolic process, nonsense-mediated …	575
XEN_contig_217	176.2	3012	NOP10_DANRE ame: Full=H ACA ribonucleo complex subunit 3 ame: Full=Nucleolar 10 ame: Full=Nucleolar family A member 3 ame: Full=snoRNP NOP10	15	1.31E-27	0.79	11	C:box H/ACA snoRNP complex; P:RNA methylation; P:rRNA pseudouridine synthesis; F:protein binding; F:snoRNA binding; P:polar nucleus fusion; P:snRNA pseudouridine synthesis; C:Cajal body; P:cleavage involved in rRNA processing; P:cellular response to starvation; P:primitive hemopoiesis	517
XEN_contig_218	6.89107	378	FBXW4_MOUSE ame: Full=F-box WD repeat-containing 4 ame: Full=F-box and WD-40 domain-containing 4 ame: Full= hagoromo	3	2.38E-60	51.33%	2	P:embryonic limb morphogenesis; P:regulation of cellular process	1659
XEN_contig_219	23.6052	256	---NA---						328
XEN_contig_220	50.132	547	---NA---						330
XEN_contig_221	183.594	3363	---NA---						554
XEN_contig_222	18.1155	1985	NUP98_HUMAN ame: Full=Nuclear pore complex Nup98-Nup96 Contains: ame: Full=Nuclear pore complex Nup98 ame: Full=98 kDa nucleoporin ame: Full=Nucleoporin Nup98 Short=Nup98 Contains: ame: Full=Nuclear pore complex Nup96 ame: Full=96 kDa nucleoporin ame: Full=Nucleoporin Nup96 Short=Nup96 Flags: Precursor	13	4.52E-85	55.62%	40	C:nuclear pore nuclear basket; C:nuclear pore outer ring; P:mitotic nuclear envelope disassembly; P:protein sumoylation; P:DNA replication; P:embryo development ending in birth or egg hatching; P:regulation of cellular response to heat; C:kinetochore; P:nuclear pore complex assembly; P:mitotic prometaphase; P:negative regulation of biological process; P:protein import into nucleus, docking; P:pos…	3314
XEN_contig_223	16.8873	574	NUP98_RAT ame: Full=Nuclear pore complex Nup98-Nup96 Contains: ame: Full=Nuclear pore complex Nup98 ame: Full=98 kDa nucleoporin ame: Full=Nucleoporin Nup98 Short=Nup98 Contains: ame: Full=Nuclear pore complex Nup96 ame: Full=96 kDa nucleoporin ame: Full=Nucleoporin Nup96 Short=Nup96	13	2.1E-47	57.62%	44	C:nuclear pore nuclear basket; C:nuclear pore outer ring; P:mitotic nuclear envelope disassembly; P:defense response signaling pathway, resistance gene-dependent; P:protein sumoylation; P:DNA replication; P:embryo development ending in birth or egg hatching; P:regulation of cellular response to heat; C:kinetochore; P:nuclear pore complex assembly; P:mitotic prometaphase; P:negative regulation of …	1028
XEN_contig_224	98.5764	1307	PSMD6_HUMAN ame: Full=26S proteasome non-ATPase regulatory subunit 6 ame: Full=26S proteasome regulatory subunit RPN7 ame: Full=26S proteasome regulatory subunit S10 ame: Full=Breast cancer-associated SGA-113M ame: Full=Phosphonoformate immuno-associated 4 ame: Full=Proteasome regulatory particle subunit p44S10 ame: Full=p42A	10	4.05E-68	74.7%	53	F:ATPase activity; P:epidermal growth factor receptor signaling pathway; F:structural molecule activity; P:axon guidance; P:fibroblast growth factor receptor signaling pathway; C:proteasome regulatory particle, lid subcomplex; P:regulation of cellular amino acid metabolic process; C:chloroplast; P:activation of MAPKK activity; P:antigen processing and presentation of exogenous peptide antigen via…	401	EC:3.6.1.3
XEN_contig_225	146.038	2226	PSMD6_HUMAN ame: Full=26S proteasome non-ATPase regulatory subunit 6 ame: Full=26S proteasome regulatory subunit RPN7 ame: Full=26S proteasome regulatory subunit S10 ame: Full=Breast cancer-associated SGA-113M ame: Full=Phosphonoformate immuno-associated 4 ame: Full=Proteasome regulatory particle subunit p44S10 ame: Full=p42A	10	4.04E-81	76.7%	53	F:ATPase activity; P:epidermal growth factor receptor signaling pathway; F:structural molecule activity; P:axon guidance; P:fibroblast growth factor receptor signaling pathway; C:proteasome regulatory particle, lid subcomplex; P:regulation of cellular amino acid metabolic process; C:chloroplast; P:activation of MAPKK activity; P:antigen processing and presentation of exogenous peptide antigen via…	461	EC:3.6.1.3
XEN_contig_226	9.33038	1114	RPRD2_MOUSE ame: Full=Regulation of nuclear pre-mRNA domain-containing 2	9	1.2E-63	53.78%	6	C:DNA-directed RNA polymerase II, holoenzyme; P:positive regulation of cell proliferation; P:dephosphorylation of RNA polymerase II C-terminal domain; P:positive regulation of transcription from RNA polymerase II promoter; F:RNA polymerase II core binding; P:regulation of cell cycle process	3611
XEN_contig_227	3091.16	53352	TBA_LYTPI ame: Full=Tubulin alpha chain	20	2.13E-70	98.85%	26	P:mitotic spindle assembly checkpoint; C:myelin sheath; P:mitotic spindle organization; C:astral microtubule; F:GTP binding; C:extracellular exosome; P:G2/M transition of mitotic cell cycle; C:tubulin complex; P:cytoskeleton-dependent intracellular transport; F:GTPase activity; P:mitotic cytokinesis; F:myosin binding; C:cytosol; C:cytoplasmic ribonucleoprotein granule; C:myosin complex; F:protein…	522
XEN_contig_228	1.20103	33	ZNF77_HUMAN ame: Full=Zinc finger 77 ame: Full=ZN 1	20	2.22E-54	51.35%	3	P:transcription, DNA-templated; P:regulation of transcription, DNA-templated; F:binding	831
XEN_contig_229	3.27723	105	---NA---						969
XEN_contig_230	13.7931	192	---NA---						421
XEN_contig_231	14.7145	1047	HEMK1_MOUSE ame: Full= methyltransferase family member 1	20	3.57E-59	49.95%	10	P:rRNA modification; F:O-methyltransferase activity; F:rRNA methyltransferase activity; F:protein binding; F:N-methyltransferase activity; F:protein methyltransferase activity; P:tRNA processing; F:tRNA methyltransferase activity; C:mitochondrion; P:protein methylation	2152	EC:2.1.1
XEN_contig_232	2767.79	103595	RL13A_BOVIN ame: Full=60S ribosomal L13a	20	1.85E-90	78.7%	27	P:cytoplasmic translation; P:ribosome biogenesis; C:cytosolic large ribosomal subunit; C:nucleolus; P:lung morphogenesis; P:viral transcription; P:translational termination; C:plasmodesma; P:SRP-dependent cotranslational protein targeting to membrane; C:focal adhesion; P:nuclear-transcribed mRNA catabolic process, nonsense-mediated decay; P:macrophage chemotaxis; F:mRNA binding; P:regulation of h…	1132
XEN_contig_233	137.06	3920	---NA---						865
XEN_contig_234	134.655	3544	---NA---						796
XEN_contig_235	6.1077	581	---NA---						2877
XEN_contig_236	0.948423	9	---NA---						287
XEN_contig_237	57.7305	5045	APC4_HUMAN ame: Full=Anaphase-promoting complex subunit 4 Short=APC4 ame: Full=Cyclosome subunit 4	5	3.91E-141	54.2%	7	P:mitotic M phase; P:regulation of mitotic metaphase/anaphase transition; P:protein K11-linked ubiquitination; F:protein phosphatase binding; P:cell cycle checkpoint; C:anaphase-promoting complex; P:negative regulation of ubiquitin-protein ligase activity involved in mitotic cell cycle	2643
XEN_contig_238	5.25637	853	ITA4_MOUSE ame: Full=Integrin alpha-4 ame: Full=CD49 antigen-like family member D ame: Full=Integrin alpha-IV ame: Full=Lymphocyte Peyer patch adhesion molecules subunit alpha Short=LPAM subunit alpha ame: Full=VLA-4 subunit alpha ame: CD_antigen=CD49d Flags: Precursor	20	1.2E-52	41.9%	42	C:intracellular organelle; P:positive regulation of cell-cell adhesion; P:cellular component assembly; P:cell projection organization; P:single-organism localization; C:synapse; P:generation of neurons; C:integrin complex; P:positive regulation of immune system process; P:leukocyte cell-cell adhesion; C:membrane-bounded organelle; P:response to external stimulus; P:renal system development; P:tub…	4908
XEN_contig_239	19.4372	509	NUDC1_MOUSE ame: Full= domain-containing 1	5	2.66E-26	0.48	1	C:intracellular part	792
XEN_contig_240	58.7113	4989	---NA---						2570
XEN_contig_241	8.84015	603	GID4_MOUSE ame: Full=Glucose-induced degradation 4 homolog ame: Full=Vacuolar import and degradation 24 homolog	6	4.95E-119	61.5%	1	C:intracellular part	2063
XEN_contig_242	136.42	5724	PDI2_CAEEL ame: Full= disulfide-isomerase 2 ame: Full=PDI 1 ame: Full=Prolyl 4-hydroxylase subunit beta-2 Flags: Precursor	20	2.01E-34	79.3%	45	C:cell pole; P:regulation of oxidative stress-induced intrinsic apoptotic signaling pathway; F:disulfide oxidoreductase activity; P:proline metabolic process; C:external side of plasma membrane; C:rough endoplasmic reticulum; P:protein deglutathionylation; F:integrin binding; F:lipid binding; P:positive regulation of viral entry into host cell; C:endoplasmic reticulum-Golgi intermediate compartme…	1269	EC:5.3.4.1; EC:1.14.11.2; EC:2.3.2.13
XEN_contig_243	1804.18	221196	EF2_CHICK ame: Full=Elongation factor 2 Short=EF-2	20	0	78.15%	20	F:protein kinase binding; C:ribosome; P:post-translational protein modification; P:positive regulation of translational elongation; C:microtubule associated complex; C:plasma membrane; P:hematopoietic progenitor cell differentiation; F:poly(A) RNA binding; C:lipid particle; C:polysome; F:GTP binding; C:nucleus; P:mitotic spindle elongation; P:maintenance of translational fidelity; C:extracellular…	3708
XEN_contig_244	13.9492	886	---NA---						1921
XEN_contig_245	0.542496	4	---NA---						223
XEN_contig_246	6.44879	703	DYSF_HUMAN ame: Full=Dysferlin ame: Full=Dystrophy-associated fer-1 ame: Full=Fer-1 1	20	0	54.85%	28	P:multicellular organismal development; C:late endosome; P:anatomical structure development; P:positive regulation of biological process; C:early endosome; C:caveola; C:extracellular exosome; P:response to external stimulus; P:cellular response to heat; P:regulation of vascular endothelial growth factor receptor signaling pathway; F:calcium ion binding; P:muscle contraction; P:neurological system…	3297
XEN_contig_247	2.64202	38	MYOF_MOUSE ame: Full=Myoferlin ame: Full=Fer-1 3	15	4.47E-17	69.4%	28	C:late endosome; P:sensory perception of sound; C:early endosome; C:caveola; C:extracellular exosome; P:cellular response to heat; C:apical part of cell; P:regulation of vascular endothelial growth factor receptor signaling pathway; C:basal part of cell; F:calcium ion binding; P:muscle contraction; P:response to auditory stimulus; C:cytosol; P:synaptic vesicle exocytosis; C:lamellipodium; F:AP-2 …	435
XEN_contig_248	281.651	15552	ECHB_BOVIN ame: Full=Trifunctional enzyme subunit mitochondrial ame: Full=TP-beta Includes: ame: Full=3-ketoacyl- thiolase ame: Full=Acetyl- acyltransferase ame: Full=Beta-ketothiolase Flags: Precursor	20	0	70.6%	28	C:mitochondrial fatty acid beta-oxidation multienzyme complex; F:long-chain-enoyl-CoA hydratase activity; F:long-chain-3-hydroxyacyl-CoA dehydrogenase activity; F:enoyl-CoA hydratase activity; P:tryptophan metabolic process; P:fatty acid beta-oxidation; C:extracellular exosome; F:acetyl-CoA C-acyltransferase activity; F:fatty-acyl-CoA binding; F:NAD binding; P:beta-alanine metabolic process; F:pr…	1670	EC:4.2.1.74; EC:2.3.1.16; EC:1.1.1.211; EC:4.2.1.17
XEN_contig_249	282.837	30599	PAIRB_HUMAN ame: Full=Plasminogen activator inhibitor 1 RNA-binding ame: Full=PAI1 RNA-binding 1 Short=PAI-RBP1 ame: Full=SERPINE1 mRNA-binding 1	3	9.93E-14	0.57	5	C:extracellular exosome; F:protein binding; C:cytoplasm; C:membrane; F:mRNA 3'-UTR binding	3272
XEN_contig_250	3.54424	180	PYRD2_BOVIN ame: Full=Pyridine nucleotide-disulfide oxidoreductase domain-containing 2	17	8.58E-92	50.65%	4	F:protein binding; F:oxidoreductase activity; P:oxidation-reduction process; C:intracellular	1536
XEN_contig_251	12.8767	1038	RCOR3_HUMAN ame: Full=REST corepressor 3	20	2.05E-134	61.65%	19	P:negative regulation of histone H3-K27 methylation; F:transcription regulatory region DNA binding; P:positive regulation of megakaryocyte differentiation; P:positive regulation of transcription of Notch receptor target; F:RNA polymerase II transcription corepressor activity; F:chromatin binding; P:blood coagulation; P:positive regulation of Notch signaling pathway; C:chromatin; C:nucleoplasm; P:…	2438
XEN_contig_252	1269.21	35293	---NA---						841
XEN_contig_253	971.385	34270	---NA---						1067
XEN_contig_254	8.6554	522	UBXN7_HUMAN ame: Full=UBX domain-containing 7	9	6.89E-116	53.67%	7	C:transcription factor complex; P:proteasome-mediated ubiquitin-dependent protein catabolic process; F:ubiquitin protein ligase binding; F:ubiquitin binding; C:VCP-NPL4-UFD1 AAA ATPase complex; F:transcription factor binding; C:nucleoplasm	1824
XEN_contig_255	1256.53	29581	RL17_IXOSC ame: Full=60S ribosomal L17	20	7.85E-88	0.84	14	P:cytoplasmic translation; P:ribosome biogenesis; C:cytosolic large ribosomal subunit; P:translational initiation; P:translational elongation; F:poly(A) RNA binding; P:viral transcription; C:nucleus; P:mitotic spindle elongation; P:translational termination; P:SRP-dependent cotranslational protein targeting to membrane; F:structural constituent of ribosome; P:nuclear-transcribed mRNA catabolic pr…	712
XEN_contig_256	51.7764	1046	MYNB_MYTGA ame: Full=Myticin-B Flags: Precursor	2	5.05E-57	90.5%	4	P:killing of cells of other organism; C:extracellular region; P:defense response to fungus; P:defense response to bacterium	611
XEN_contig_257	11.5841	203	MYNA_MYTGA ame: Full=Myticin-A Flags: Precursor	2	1.77E-53	89.5%	4	P:killing of cells of other organism; C:extracellular region; P:defense response to fungus; P:defense response to bacterium	530
XEN_contig_258	138.792	5874	SUI1_DROME ame: Full= translation factor SUI1 homolog	20	5.77E-44	69.8%	15	C:multi-eIF complex; P:membrane fusion; F:ribosomal small subunit binding; P:dosage compensation by inactivation of X chromosome; P:regulation of translational initiation; C:ribosome; F:poly(A) RNA binding; C:nucleus; F:translation initiation factor activity; P:maintenance of translational fidelity; P:formation of translation preinitiation complex; C:eukaryotic 43S preinitiation complex; P:cellul…	1280
XEN_contig_259	4305.11	56938	---NA---						400
XEN_contig_260	70.2712	2040	---NA---						878
XEN_contig_261	126.164	2724	---NA---						653
XEN_contig_262	26.1978	505	APC10_HUMAN ame: Full=Anaphase-promoting complex subunit 10 Short=APC10 ame: Full=Cyclosome subunit 10	11	1.36E-79	65.73%	25	P:mitotic spindle assembly checkpoint; P:cell proliferation; P:activation of APC-Cdc20 complex activity; C:nuclear body; P:phloem or xylem histogenesis; P:endomitotic cell cycle; P:gamete generation; P:neurogenesis; P:proteasome assembly; P:chromatin assembly; C:cytosol; P:cellular response to stress; P:response to misfolded protein; F:APC-Cdc20 complex activity; P:protein K11-linked ubiquitinati…	583
XEN_contig_263	8.01799	329	---NA---						1241
XEN_contig_264	5.77527	76	---NA---						398
XEN_contig_265	70.7121	2815	GCSH_MOUSE ame: Full=Glycine cleavage system H mitochondrial ame: Full=Lipoic acid-containing Flags: Precursor	20	1.7E-37	70.75%	18	P:wing disc development; P:L-serine metabolic process; F:aminomethyltransferase activity; C:glycine cleavage complex; F:extracellular matrix structural constituent; P:nucleobase-containing compound metabolic process; P:response to hexose; P:threonine metabolic process; F:ATP binding; C:basement membrane; C:chloroplast; P:cellular component biogenesis; C:mitochondrion; P:extracellular matrix organ…	1204	EC:2.1.2.10
XEN_contig_266	3.8471	65	---NA---						511
XEN_contig_267	3.41466	49	---NA---						434
XEN_contig_268	158.9	1676	RL26_LITLI ame: Full=60S ribosomal L26	8	7.94E-12	83.38%	14	P:cytoplasmic translation; C:cytosolic large ribosomal subunit; P:rRNA processing; P:translational initiation; P:translational elongation; F:poly(A) RNA binding; P:viral transcription; P:translational termination; C:extracellular exosome; P:SRP-dependent cotranslational protein targeting to membrane; F:structural constituent of ribosome; P:nuclear-transcribed mRNA catabolic process, nonsense-medi…	319
XEN_contig_269	1005.92	12406	RL26L_HUMAN ame: Full=60S ribosomal L26-like 1	20	3.3E-46	80.65%	21	P:cytoplasmic translation; C:Golgi apparatus; C:cytosolic large ribosomal subunit; P:rRNA processing; C:nucleolus; C:vacuolar membrane; P:translational initiation; P:translational elongation; C:plasma membrane; F:poly(A) RNA binding; P:viral transcription; P:RNA methylation; P:response to cold; C:chloroplast; P:translational termination; C:extracellular exosome; F:protein binding; P:SRP-dependent…	373
XEN_contig_270	7.15625	2369	DYHC_TRIGR ame: Full=Dynein beta ciliary	20	0	65.2%	20	F:ATPase activity; C:inner dynein arm; C:outer dynein arm; P:outer dynein arm assembly; P:cilium movement involved in cell motility; P:spermatogenesis; P:metabolic process; P:determination of left/right symmetry; C:microtubule; F:microtubule binding; P:regulation of cilium beat frequency; F:ATP binding; C:motile cilium; F:microtubule motor activity; P:lateral ventricle development; P:sperm motili…	10012	EC:3.6.1.3
XEN_contig_271	145.684	3526	CH60_CRIGR ame: Full=60 kDa heat shock mitochondrial ame: Full=60 kDa chaperonin ame: Full=Chaperonin 60 Short=CPN60 ame: Full=Heat shock 60 Short=HSP-60 Short=Hsp60 ame: Full=Mitochondrial matrix P1 Flags: Precursor	20	1.03E-105	82.85%	90	P:response to estrogen; P:cytoskeleton organization; P:embryo development ending in birth or egg hatching; C:rough endoplasmic reticulum; C:Golgi apparatus; C:neuronal cell body; C:microtubule associated complex; F:single-stranded DNA binding; F:DNA replication origin binding; P:detection of misfolded protein; P:positive regulation of interferon-alpha production; C:transcription factor complex; F…	732
XEN_contig_272	46.2894	1053	MEL2A_DANRE ame: Full=Methyltransferase 2-A	20	5.65E-95	61.9%	20	F:tRNA (adenine) methyltransferase activity; F:O-methyltransferase activity; F:protein methyltransferase activity; C:mating projection tip; F:C-methyltransferase activity; C:actin filament; P:protein methylation; P:single-organism developmental process; F:actin filament binding; P:rRNA modification; F:arginine N-methyltransferase activity; C:actin filament bundle; F:tRNA (cytosine-3-)-methyltrans…	688	EC:2.1.1
XEN_contig_273	33.4846	527	CW15A_XENLA ame: Full= CWC15 homolog A	13	2.42E-26	80.15%	7	F:RNA binding; F:protein binding; C:catalytic step 2 spliceosome; C:precatalytic spliceosome; P:mitotic spindle organization; C:nucleoplasm; P:mRNA splicing, via spliceosome	476
XEN_contig_274	83.3532	2293	---NA---						832
XEN_contig_275	101.638	2796	---NA---						832
XEN_contig_276	606.782	23012	H33_RAT ame: Full=Histone	20	7.31E-90	98.65%	43	P:cell proliferation; P:regulation of cell shape; F:RNA polymerase II core promoter sequence-specific DNA binding; P:regulation of centromere complex assembly; P:cell adhesion; P:blood coagulation; P:regulation of gene silencing; C:nucleolus; P:glucose catabolic process; P:protein heterotetramerization; C:plastid; C:nucleoplasm; C:Barr body; F:RNA polymerase II distal enhancer sequence-specific D…	1147
XEN_contig_277	21.9727	433	---NA---						596
XEN_contig_278	4.32059	68	---NA---						476
XEN_contig_279	16.8446	885	PIN1_RHIO9 ame: Full=Peptidyl-prolyl cis-trans isomerase pin1 Short=PPIase pin1 ame: Full=Parvulin pin1	20	1.46E-16	76.15%	44	P:response to salt stress; C:nuclear speck; F:phosphothreonine binding; P:Golgi organization; P:photorespiration; P:protein peptidyl-prolyl isomerization; C:neuron projection; P:positive regulation of neuron apoptotic process; P:positive regulation of GTPase activity; P:negative regulation of neuron apoptotic process; P:water transport; C:plasmodesma; P:positive regulation of ubiquitin-protein tr…	1589	EC:5.2.1.8
XEN_contig_280	0.913414	9	---NA---						298
XEN_contig_281	14.0393	564	PSUK_ECOLI ame: Full=Pseudouridine kinase	20	1.69E-17	70.05%	8	P:pseudouridine synthesis; P:pyrimidine nucleobase metabolic process; F:metal ion binding; P:nucleobase catabolic process; F:phosphotransferase activity, alcohol group as acceptor; F:kinase activity; F:pseudouridylate synthase activity; F:hydrolase activity, acting on glycosyl bonds	1215	EC:4.2.1.70
XEN_contig_282	8.11489	326	PSUK_ECOLI ame: Full=Pseudouridine kinase	20	3.97E-18	71.9%	7	P:pseudouridine synthesis; P:pyrimidine nucleobase metabolic process; F:metal ion binding; P:nucleobase catabolic process; F:pseudouridine kinase activity; F:pseudouridylate synthase activity; F:hydrolase activity, acting on glycosyl bonds	1215	EC:4.2.1.70; EC:2.7.1.83
XEN_contig_283	13.9497	351	PSUG_PETMO ame: Full=Pseudouridine-5 -phosphate glycosidase Short= glycosidase	20	2.33E-84	68.15%	3	F:lyase activity; P:nucleobase-containing compound metabolic process; F:hydrolase activity, acting on glycosyl bonds	761
XEN_contig_284	15630.7	355570	---NA---						688
XEN_contig_285	2813.84	79640	---NA---						856
XEN_contig_286	2.93488	118	---NA---						1216
XEN_contig_287	2.9404	70	---NA---						720
XEN_contig_288	717.346	27466	---NA---						1158
XEN_contig_289	155.675	6815	---NA---						1324
XEN_contig_290	3.14482	397	PKHL1_HUMAN ame: Full=Fibrocystin-L ame: Full=Polycystic kidney and hepatic disease 1 1 Short=PKHD1 1 Flags: Precursor	3	3.6E-129	50.67%	7	C:microtubule cytoskeleton; C:cytoskeletal part; C:membrane; C:cilium; C:cytoplasmic part; P:negative regulation of cellular process; P:single-organism process	3818
XEN_contig_291	1504.9	43439	TCTP_LATJA ame: Full=Translationally-controlled tumor homolog Short=TCTP	20	2.6E-46	64.55%	18	P:negative regulation of intrinsic apoptotic signaling pathway in response to DNA damage; P:stem cell population maintenance; P:regulation of protein kinase activity; P:negative regulation of ectoderm development; F:2'-phosphotransferase activity; P:tRNA splicing, via endonucleolytic cleavage and ligation; C:multivesicular body; F:transcription factor binding; P:response to virus; C:nucleoplasm; …	873
XEN_contig_292	3155.39	65937	RL18_TIMBA ame: Full=60S ribosomal L18	20	3.47E-98	85.45%	14	P:ribosome biogenesis; C:cytosolic large ribosomal subunit; C:nucleolus; P:translational initiation; P:translational elongation; P:viral transcription; P:mitotic spindle elongation; P:translational termination; F:RNA binding; P:SRP-dependent cotranslational protein targeting to membrane; C:focal adhesion; F:structural constituent of ribosome; P:nuclear-transcribed mRNA catabolic process, nonsense…	632
XEN_contig_293	207.334	7582	RIR1_HUMAN ame: Full=Ribonucleoside-diphosphate reductase large subunit ame: Full=Ribonucleoside-diphosphate reductase subunit M1 ame: Full=Ribonucleotide reductase large subunit	20	5.47E-103	81.5%	35	P:dCDP biosynthetic process; P:cytoskeleton organization; P:male gonad development; P:retina development in camera-type eye; P:DNA-dependent DNA replication; P:nucleoside diphosphate phosphorylation; C:neuronal cell body; P:purine nucleoside metabolic process; P:purine nucleobase metabolic process; C:ribonucleoside-diphosphate reductase complex; C:cell projection; P:protein heterotetramerization;…	1106	EC:2.7.4.6
XEN_contig_294	660.273	41567	---NA---						1904
XEN_contig_295	2250.12	77672	---NA---						1044
XEN_contig_296	4.16586	50	---NA---						363
XEN_contig_297	3.45795	67	---NA---						586
XEN_contig_298	765.065	8196	RS10_SPOFR ame: Full=40S ribosomal S10	20	3.53E-46	79.9%	42	C:sarcoplasm; P:hemidesmosome assembly; C:cytosolic small ribosomal subunit; P:cytoplasmic translation; P:neurogenesis; C:nucleolus; C:microtubule associated complex; P:viral transcription; C:chloroplast; C:basal plasma membrane; P:translational termination; C:extracellular exosome; P:SRP-dependent cotranslational protein targeting to membrane; C:brush border; C:focal adhesion; C:intermediate fil…	324
XEN_contig_299	657.739	32317	ACTC_BIOAL ame: Full= cytoplasmic Flags: Precursor	20	0	97.95%	27	C:myelin sheath; P:adherens junction organization; P:axon guidance; P:Fc-gamma receptor signaling pathway involved in phagocytosis; F:ATP binding; C:extracellular exosome; C:focal adhesion; C:blood microparticle; C:cytosol; P:cell junction assembly; P:platelet aggregation; P:membrane organization; F:identical protein binding; P:small GTPase mediated signal transduction; P:sarcomere organization; …	1486
XEN_contig_300	102.874	3796	RPIA_PIG ame: Full=Ribose-5-phosphate isomerase ame: Full=Phosphoriboisomerase	20	1.89E-14	71.75%	8	P:carbohydrate metabolic process; P:pentose-phosphate shunt, non-oxidative branch; F:protein binding; C:intracellular membrane-bounded organelle; C:cytosol; F:monosaccharide binding; F:ribose-5-phosphate isomerase activity; P:carbon utilization	1116	EC:5.3.1.6
XEN_contig_301	1990.7	100772	RL3_HUMAN ame: Full=60S ribosomal L3 ame: Full=HIV-1 TAR RNA-binding B Short=TARBP-B	20	0	79.05%	21	P:nucleotide biosynthetic process; C:cytosolic large ribosomal subunit; C:nucleolus; P:ribosomal large subunit assembly; P:translational initiation; P:translational elongation; C:nucleoplasm; F:poly(A) RNA binding; P:viral transcription; P:mitotic spindle elongation; P:translational termination; C:extracellular exosome; P:SRP-dependent cotranslational protein targeting to membrane; C:focal adhesi…	1531
XEN_contig_302	30.4694	1353	NU107_MOUSE ame: Full=Nuclear pore complex Nup107 ame: Full=107 kDa nucleoporin ame: Full=Nucleoporin Nup107	3	4.47E-115	73.33%	28	C:nuclear pore outer ring; P:mitotic nuclear envelope disassembly; P:protein sumoylation; P:regulation of cellular response to heat; C:kinetochore; P:nuclear pore complex assembly; P:mitotic prometaphase; P:post-translational protein modification; C:nucleoplasm; P:viral transcription; P:small molecule metabolic process; P:mitotic prophase; P:cellular response to heat; P:cytokine-mediated signalin…	1343
XEN_contig_303	21.6191	960	NU107_MOUSE ame: Full=Nuclear pore complex Nup107 ame: Full=107 kDa nucleoporin ame: Full=Nucleoporin Nup107	3	5.07E-115	73.33%	28	C:nuclear pore outer ring; P:mitotic nuclear envelope disassembly; P:protein sumoylation; P:regulation of cellular response to heat; C:kinetochore; P:nuclear pore complex assembly; P:mitotic prometaphase; P:post-translational protein modification; C:nucleoplasm; P:viral transcription; P:small molecule metabolic process; P:mitotic prophase; P:cellular response to heat; P:cytokine-mediated signalin…	1343
XEN_contig_304	42.1631	1935	NU107_RAT ame: Full=Nuclear pore complex Nup107 ame: Full=107 kDa nucleoporin ame: Full=Nucleoporin Nup107 ame: Full=p105	6	7.38E-110	53.33%	28	C:nuclear pore outer ring; P:mitotic nuclear envelope disassembly; P:protein sumoylation; P:regulation of cellular response to heat; C:kinetochore; P:nuclear pore complex assembly; P:mitotic prometaphase; P:post-translational protein modification; C:nucleoplasm; P:viral transcription; P:small molecule metabolic process; P:mitotic prophase; P:cellular response to heat; P:cytokine-mediated signalin…	1388
XEN_contig_305	696.456	63787	SPAT7_HUMAN ame: Full=Spermatogenesis-associated 7 ame: Full=HSD- ame: Full=Spermatogenesis-associated HSD3	20	1.35E-23	77.65%	16	F:zinc ion binding; C:cytosolic small ribosomal subunit; P:cytoplasmic translation; P:ribosome biogenesis; P:neuron development; P:translational initiation; P:translational elongation; P:viral transcription; P:translational termination; C:cytoskeleton; C:extracellular exosome; P:SRP-dependent cotranslational protein targeting to membrane; C:focal adhesion; F:structural constituent of ribosome; P:…	2770
XEN_contig_306	149.346	5896	ITM2B_CHICK ame: Full=Integral membrane 2B ame: Full=Transmembrane E3-16	15	5.68E-15	0.51	9	C:membrane-bounded vesicle; C:integral component of membrane; C:extracellular region part; C:Golgi membrane; P:negative regulation of cellular process; P:generation of neurons; F:binding; C:whole membrane; C:lysosome	1194
XEN_contig_307	8.20829	837	KDM4C_MOUSE ame: Full=Lysine-specific demethylase 4C ame: Full= domain-containing histone demethylation 3C ame: Full=Jumonji domain-containing 2C	20	6.65E-109	55.85%	27	P:histone H3 acetylation; C:NuA3 histone acetyltransferase complex; F:methylated histone binding; P:positive regulation of cell proliferation; C:nucleolus; P:positive regulation of transcription from RNA polymerase II promoter; C:focal adhesion; P:negative regulation of transcription, DNA-templated; P:blastocyst formation; P:histone H3-K36 demethylation; P:cardiac muscle hypertrophy in response t…	3084	EC:1.14.11.27
XEN_contig_308	30.7346	376	COMD5_MOUSE ame: Full=COMM domain-containing 5	5	8.95E-35	69.6%	3	C:nucleus; F:protein binding; P:proximal tubule morphogenesis	370
XEN_contig_309	29.3546	363	COMD5_MOUSE ame: Full=COMM domain-containing 5	7	1.84E-31	63.71%	3	C:nucleus; F:protein binding; P:proximal tubule morphogenesis	374
XEN_contig_310	6.24622	462	---NA---						2237
XEN_contig_311	181.96	34943	CCSA_ASPCL ame: Full=Polyketide synthase-nonribosomal peptide synthetase Short=PKS-NRPS ame: Full=Cytochalasin biosynthesis A	20	1.87E-129	49.3%	11	C:fatty acid synthase complex; P:acyl-carrier-protein biosynthetic process; P:polyol biosynthetic process; F:oxidoreductase activity; F:cofactor binding; F:ion binding; P:lipid biosynthetic process; P:Actinobacterium-type cell wall biogenesis; P:fatty acid biosynthetic process; C:cell periphery; F:fatty acid synthase activity	5808	EC:2.3.1.85
XEN_contig_312	1.82576	23	---NA---						381
XEN_contig_313	8.36615	239	---NA---						864
XEN_contig_314	1641.46	43256	RS6_APLCA ame: Full=40S ribosomal S6	20	3.81E-88	87.2%	41	P:mitotic cell cycle checkpoint; C:cytosolic small ribosomal subunit; P:insulin receptor signaling pathway; P:embryo development ending in seed dormancy; P:oogenesis stage; P:determination of adult lifespan; P:rRNA processing; C:nucleolus; P:placenta development; P:response to cytokinin; C:polysome; P:viral transcription; C:dendrite; P:mitotic spindle elongation; P:translational termination; C:pl…	797
XEN_contig_315	1153.89	31781	RL34_AEDAL ame: Full=60S ribosomal L34 ame: Full=L31	20	3.21E-42	70.55%	17	P:cytoplasmic translation; P:ribosome biogenesis; C:cytosolic large ribosomal subunit; C:nucleolus; C:vacuolar membrane; P:translational initiation; P:translational elongation; P:viral transcription; C:chloroplast; P:translational termination; C:extracellular exosome; F:RNA binding; P:SRP-dependent cotranslational protein targeting to membrane; F:structural constituent of ribosome; P:nuclear-tran…	833
XEN_contig_316	8.12137	587	SPTCA_DROME ame: Full=Spectrin alpha chain	20	0	60.25%	80	C:microtubule cytoskeleton; C:lateral plasma membrane; P:positive regulation of protein binding; P:epidermal growth factor receptor signaling pathway; P:germarium-derived oocyte fate determination; P:female germline ring canal formation, actin assembly; P:fibroblast growth factor receptor signaling pathway; C:Golgi apparatus; C:fusome; P:instar larval development; P:activation of MAPKK activity; …	2186
XEN_contig_317	6.96603	480	SPTN1_RAT ame: Full=Spectrin alpha non-erythrocytic 1 ame: Full=Alpha-II spectrin ame: Full=Fodrin alpha chain	20	0	60.7%	76	C:microtubule cytoskeleton; C:lateral plasma membrane; P:positive regulation of protein binding; P:epidermal growth factor receptor signaling pathway; P:germarium-derived oocyte fate determination; P:cellular component assembly; P:female germline ring canal formation, actin assembly; P:fibroblast growth factor receptor signaling pathway; C:Golgi apparatus; C:fusome; P:transmembrane receptor prote…	2084
XEN_contig_318	2125.4	96206	RSSA_PINFU ame: Full=40S ribosomal SA	20	3.48E-138	87.85%	26	P:viral entry into host cell; C:cytosolic small ribosomal subunit; F:laminin receptor activity; C:neuronal cell body; P:viral transcription; C:basement membrane; P:endonucleolytic cleavage to generate mature 3'-end of SSU-rRNA from (SSU-rRNA, 5.8S rRNA, LSU-rRNA); P:translational termination; C:extracellular exosome; P:SRP-dependent cotranslational protein targeting to membrane; P:nuclear-transcr…	1369
XEN_contig_319	4.79354	278	MICA3_BOVIN ame: Full= -methionine sulfoxide oxidase MICAL3 ame: Full=Molecule interacting with 3 Short=MICAL-3	13	2.71E-11	61.62%	6	C:nucleus; F:protein binding; P:cytoskeleton organization; F:ion binding; F:oxidoreductase activity, acting on paired donors, with incorporation or reduction of molecular oxygen, NAD(P)H as one donor, and incorporation of one atom of oxygen; P:single-organism cellular process	1754	EC:1.14.13
XEN_contig_320	3.01057	174	MICA3_MOUSE ame: Full= -methionine sulfoxide oxidase MICAL3 ame: Full=Molecule interacting with 3 Short=MICAL-3	13	2e-11	61.54%	6	C:nucleus; F:protein binding; P:cytoskeleton organization; F:ion binding; F:oxidoreductase activity, acting on paired donors, with incorporation or reduction of molecular oxygen, NAD(P)H as one donor, and incorporation of one atom of oxygen; P:single-organism cellular process	1748	EC:1.14.13
XEN_contig_321	3.42583	198	ZBT17_MOUSE ame: Full=Zinc finger and BTB domain-containing 17 ame: Full=LP-1 ame: Full=Polyomavirus late initiator promoter-binding ame: Full=Zinc finger 100 Short=Zfp-100 ame: Full=Zinc finger 151 ame: Full=Zinc finger Z13	20	6.38E-34	56.75%	17	P:regulation of mitophagy; F:RNA polymerase II core promoter proximal region sequence-specific DNA binding; C:Golgi apparatus; F:transcriptional repressor activity, RNA polymerase II distal enhancer sequence-specific binding; P:ectoderm development; C:nucleolus; P:primary metabolic process; P:positive regulation of protein targeting to mitochondrion; C:nucleoplasm; F:RNA polymerase II distal enha…	1748
XEN_contig_322	3422.79	107966	RL44_CYBJA ame: Full=60S ribosomal L44 ame: Full=60S ribosomal L41	20	1.74E-38	72.75%	5	F:structural constituent of ribosome; P:cytoplasmic translation; P:response to chemical; P:ribosome biogenesis; C:cytosolic large ribosomal subunit	954
XEN_contig_323	2156.24	57392	---NA---						805
XEN_contig_324	364.757	5391	NDUA1_CRIGR ame: Full=NADH dehydrogenase	4	2.06E-5	53.75%	14	P:mitochondrial electron transport, NADH to ubiquinone; P:respiratory electron transport chain; F:NADH dehydrogenase (ubiquinone) activity; P:cellular metabolic process; P:transport; C:mitochondrial inner membrane; P:small molecule metabolic process; C:mitochondrial respiratory chain complex I; C:mitochondrial membrane; C:mitochondrion; C:membrane; C:integral component of membrane; P:oxidation-re…	447
XEN_contig_325	807.449	11480	RL34_AEDAL ame: Full=60S ribosomal L34 ame: Full=L31	20	4.1E-23	70.4%	16	P:cytoplasmic translation; P:ribosome biogenesis; C:cytosolic large ribosomal subunit; C:nucleolus; P:translational initiation; P:translational elongation; P:viral transcription; C:chloroplast; P:translational termination; C:extracellular exosome; F:RNA binding; P:SRP-dependent cotranslational protein targeting to membrane; F:structural constituent of ribosome; P:nuclear-transcribed mRNA cataboli…	430
XEN_contig_326	12.7074	4810	SAS_DROME ame: Full= epidermal cell surface receptor ame: Full=Stranded at second Flags: Precursor	9	3.85E-12	47.33%	93	F:protein C-terminus binding; P:regulation of chondrocyte differentiation; P:organ senescence; P:epidermis development; P:axon guidance; P:fibroblast growth factor receptor signaling pathway; C:Golgi apparatus; C:neuronal cell body; P:cytosolic calcium ion transport; P:transcription initiation from RNA polymerase II promoter; P:instar larval development; P:neuron projection guidance; P:small mole…	11448
XEN_contig_327	38.3299	1114	GLRX3_XENTR ame: Full=Glutaredoxin-3 ame: Full=Thioredoxin 2	20	2.28E-103	66.85%	25	C:chloroplast stroma; F:glutathione disulfide oxidoreductase activity; F:antiporter activity; P:hemoglobin metabolic process; F:RNA polymerase II activating transcription factor binding; P:cellular iron ion homeostasis; P:obsolete electron transport; C:extracellular exosome; P:regulation of cellular process; P:negative regulation of cardiac muscle hypertrophy; P:glucosinolate biosynthetic process…	879
XEN_contig_328	2836.46	27104	EF1A_ORYLA ame: Full=Elongation factor 1-alpha Short=EF-1-alpha	20	4.3E-52	86.95%	33	C:myelin sheath; P:determination of adult lifespan; P:embryo development ending in birth or egg hatching; P:gamete generation; P:neurogenesis; C:neuronal cell body; C:nucleolus; C:eukaryotic translation elongation factor 1 complex; C:microtubule associated complex; F:GTP binding; C:extracellular exosome; F:translation elongation factor activity; P:nematode larval development; F:GTPase activity; P…	289
XEN_contig_329	46.4174	1656	TM55B_MACFA ame: Full=Type 1 phosphatidylinositol 4,5-bisphosphate 4-phosphatase Short=Type 1 ns-4,5-P2 4-Ptase ame: Full= ns-4,5-P2 4-Ptase I ame: Full=Transmembrane 55B	13	1.6E-48	59.92%	7	C:late endosome membrane; F:phosphoprotein phosphatase activity; P:protein dephosphorylation; F:phosphatidylinositol-4,5-bisphosphate 4-phosphatase activity; C:lysosomal membrane; F:inositol phosphate phosphatase activity; P:phosphatidylinositol dephosphorylation	1079	EC:3.1.3.16; EC:3.1.3.66; EC:3.1.3
XEN_contig_330	117.885	8236	---NA---						2113
XEN_contig_331	1.58584	14	---NA---						267
XEN_contig_332	275.514	3489	AMT1_CAEEL ame: Full= ammonium transporter 1	1	2.06E-7	0.47	6	F:ammonium transmembrane transporter activity; P:ammonium transport; P:ammonium transmembrane transport; C:membrane; C:integral component of membrane; P:transport	383
XEN_contig_333	390.911	17617	AMT1_CAEEL ame: Full= ammonium transporter 1	20	9.68E-21	44.65%	8	P:ammonium transport; P:response to external stimulus; C:membrane; P:cellular component organization; C:cell part; P:single-organism cellular process; P:regulation of biological process; P:organic substance transport	1363
XEN_contig_334	2401.03	28421	EF1A_ORYLA ame: Full=Elongation factor 1-alpha Short=EF-1-alpha	20	4.6E-66	86.95%	32	C:myelin sheath; P:determination of adult lifespan; P:embryo development ending in birth or egg hatching; P:gamete generation; P:neurogenesis; C:neuronal cell body; C:nucleolus; C:eukaryotic translation elongation factor 1 complex; C:microtubule associated complex; F:GTP binding; C:extracellular exosome; F:translation elongation factor activity; P:nematode larval development; F:GTPase activity; P…	358
XEN_contig_335	39.7679	309	---NA---						235
XEN_contig_336	50.1005	545	---NA---						329
XEN_contig_337	830.667	40841	IF5A1_RABIT ame: Full=Eukaryotic translation initiation factor 5A-1 Short=eIF-5A-1 Short=eIF-5A1 ame: Full=Eukaryotic initiation factor 5A isoform 1 Short=eIF-5A ame: Full=eIF-4D	20	7.55E-71	79.2%	37	P:wing disc development; P:positive regulation of translational initiation; P:positive regulation of translational termination; C:cytosolic ribosome; P:gonad morphogenesis; P:positive regulation of cell proliferation; C:neuronal cell body; P:post-translational protein modification; P:regulation of translation; C:endoplasmic reticulum membrane; C:dendrite; F:translation initiation factor activity;…	1487
XEN_contig_338	52.6572	585	TBA_BLEJA ame: Full=Tubulin alpha chain	20	3.49E-4	1	37	C:chloroplast stroma; C:microtubule cytoskeleton; P:response to salt stress; P:cytoskeleton organization; P:acetyl-CoA metabolic process; C:vacuolar membrane; C:nucleolus; C:vacuole; C:microtubule; P:microtubule-based process; F:GTP binding; F:nucleotide binding; C:cell; C:chloroplast; C:plasmodesma; C:tubulin complex; F:GTPase activity; C:apoplast; C:cytosol; P:cellular response to gravity; P:pr…	336
XEN_contig_339	1792.49	45458	RS27A_CHICK ame: Full=Ubiquitin-40S ribosomal S27a ame: Full=Ubiquitin carboxyl extension 80 Contains: ame: Full=Ubiquitin Contains: ame: Full=40S ribosomal S27a Flags: Precursor	20	8.07E-42	90.25%	103	P:toll-like receptor 21 signaling pathway; P:activation of NF-kappaB-inducing kinase activity; P:toll-like receptor 15 signaling pathway; P:axon guidance; P:ribosome biogenesis; P:JNK cascade; P:positive regulation of NF-kappaB transcription factor activity; C:microtubule associated complex; P:viral transcription; P:viral protein processing; P:activation of MAPKK activity; P:antigen processing an…	767
XEN_contig_340	8.57122	70	---NA---						247
XEN_contig_341	1.37177	21	---NA---						463
XEN_contig_342	2.33464	44	---NA---						570
XEN_contig_343	435.325	22814	RBBP4_HUMAN ame: Full=Histone-binding RBBP4 ame: Full=Chromatin assembly factor 1 subunit C Short=CAF-1 subunit C ame: Full=Chromatin assembly factor I p48 subunit Short=CAF-I 48 kDa subunit Short=CAF-I p48 ame: Full=Nucleosome-remodeling factor subunit RBAP48 ame: Full=Retinoblastoma-binding 4 Short=RBBP-4 ame: Full=Retinoblastoma-binding p48	20	0	89.75%	48	P:cell proliferation; P:hermaphrodite genitalia development; P:embryo development ending in seed dormancy; C:CAF-1 complex; P:DNA replication; P:negative regulation of cell proliferation; P:embryo development ending in birth or egg hatching; F:RNA polymerase II core promoter proximal region sequence-specific DNA binding; P:pollen development; P:positive regulation of cell cycle; P:embryonic diges…	1585
XEN_contig_344	2.03132	27	---NA---						402
XEN_contig_345	65.8255	3330	---NA---						1530
XEN_contig_346	3.25965	97	---NA---						900
XEN_contig_347	190.339	8408	EIF3A_DANRE ame: Full=Eukaryotic translation initiation factor 3 subunit A Short=eIF3a ame: Full=Eukaryotic translation initiation factor 3 subunit 10 ame: Full=eIF-3-theta	20	1.08E-125	71.4%	13	F:structural molecule activity; C:nucleolus; P:regulation of translational initiation; C:ribosome; F:poly(A) RNA binding; F:translation initiation factor activity; P:mitotic spindle elongation; F:protein binding; P:formation of cytoplasmic translation initiation complex; C:eukaryotic translation initiation factor 3 complex, eIF3m; C:membrane; C:cytosol; C:translation preinitiation complex	1336
XEN_contig_348	37.9152	603	EIF3A_XENLA ame: Full=Eukaryotic translation initiation factor 3 subunit A Short=eIF3a ame: Full=Eukaryotic translation initiation factor 3 subunit 10 ame: Full=eIF-3-theta	20	3.55E-68	62.65%	13	F:structural molecule activity; C:nucleolus; C:ribosome; P:regulation of translational initiation; F:poly(A) RNA binding; F:translation initiation factor activity; P:mitotic spindle elongation; F:protein binding; P:formation of cytoplasmic translation initiation complex; C:eukaryotic translation initiation factor 3 complex, eIF3m; P:mycelium development; C:membrane; C:cytosol	481
XEN_contig_349	161.344	1291	---NA---						242
XEN_contig_350	16.5554	514	DPH5_HUMAN ame: Full=Diphthine methyl ester synthase ame: Full=Diphthamide biosynthesis methyltransferase	20	4.9E-144	75.65%	10	C:nucleus; P:peptidyl-diphthamide biosynthetic process from peptidyl-histidine; P:pyrimidine ribonucleotide biosynthetic process; F:diphthine synthase activity; C:cytosol; P:regulation of cytoplasmic translation; P:phosphatidylinositol biosynthetic process; P:post-translational protein modification; P:methionine metabolic process; P:methylation	939	EC:2.1.1.98
XEN_contig_351	960.36	37882	HSP7D_MANSE ame: Full=Heat shock 70 kDa cognate 4 Short=Hsc 70-4	20	1.41E-159	93.25%	95	C:postsynaptic density; F:C3HC4-type RING finger domain binding; C:synaptic vesicle; F:progesterone receptor binding; P:response to progesterone; P:axon guidance; P:protein autophosphorylation; P:positive regulation of chaperone-mediated protein folding; C:Prp19 complex; P:response to arsenite ion; C:microtubule associated complex; C:male germ cell nucleus; C:microtubule; P:axonal fasciculation; …	1193
XEN_contig_352	7.38774	373	---NA---						1527
XEN_contig_353	322.361	15892	EI3EB_DANRE ame: Full=Eukaryotic translation initiation factor 3 subunit E-B Short=eIF3e-B ame: Full=Eukaryotic translation initiation factor 3 subunit 6-B	20	0	81.7%	23	P:negative regulation of translational initiation; C:PML body; P:snRNA 3'-end processing; P:neuron projection morphogenesis; C:eukaryotic 48S preinitiation complex; C:ribosome; C:chromatin; C:eukaryotic translation initiation factor 3 complex; F:poly(A) RNA binding; P:embryonic viscerocranium morphogenesis; F:translation initiation factor activity; P:formation of translation preinitiation complex…	1491
XEN_contig_354	315.499	3286	CNTN1_RAT ame: Full=Contactin-1 ame: Full=Neural cell surface F3 Flags: Precursor	6	1.56E-4	52.5%	37	C:myelin sheath; P:motor neuron axon guidance; P:epidermis development; P:nervous system development; P:axon guidance; P:cell adhesion; C:synapse; C:extracellular exosome; F:phosphatase activity; F:glycoprotein binding; P:positive regulation of neuron projection development; P:protein localization to synapse; F:carbohydrate binding; P:dephosphorylation; P:peptidyl-tyrosine dephosphorylation; P:po…	315
XEN_contig_355	413.774	6307	TITIN_HUMAN ame: Full=Titin ame: Full=Connectin ame: Full=Rhabdomyosarcoma antigen MU-RMS-	20	1.53E-8	46.2%	186	P:protein localization; P:axon guidance; F:muscle alpha-actinin binding; F:protein self-association; P:thalamus development; F:structural molecule activity conferring elasticity; C:growth cone; C:striated muscle thin filament; C:axon initial segment; P:activation of MAPKK activity; P:immune response; P:in utero embryonic development; F:oxidoreductase activity; F:calcium ion binding; P:regulation …	461
XEN_contig_356	149.925	8675	RIR1_MOUSE ame: Full=Ribonucleoside-diphosphate reductase large subunit ame: Full=Ribonucleoside-diphosphate reductase subunit M1 ame: Full=Ribonucleotide reductase large subunit	20	0	84.1%	35	P:dCDP biosynthetic process; P:cytoskeleton organization; P:male gonad development; P:retina development in camera-type eye; P:DNA-dependent DNA replication; P:nucleoside diphosphate phosphorylation; C:neuronal cell body; P:purine nucleoside metabolic process; P:purine nucleobase metabolic process; C:ribonucleoside-diphosphate reductase complex; C:cell projection; P:protein heterotetramerization;…	1750	EC:2.7.4.6
XEN_contig_357	2636.04	20308	RS28_ICTPU ame: Full=40S ribosomal S28	20	2.69E-27	85.3%	19	P:positive regulation of nuclear-transcribed mRNA catabolic process, deadenylation-dependent decay; C:cytosolic small ribosomal subunit; P:cytoplasmic translation; C:Golgi apparatus; P:rRNA processing; P:translational initiation; P:translational elongation; C:plasma membrane; F:poly(A) RNA binding; P:viral transcription; P:rRNA export from nucleus; P:translational termination; C:extracellular exo…	233
XEN_contig_358	3.84426	98	YDJC_MOUSE ame: Full=Carbohydrate deacetylase	20	1.2E-67	51.65%	3	F:hydrolase activity, acting on carbon-nitrogen (but not peptide) bonds, in linear amides; P:nitrogen compound metabolic process; P:organic substance metabolic process	771
XEN_contig_359	13.2423	236	---NA---						539
XEN_contig_360	3.1309	197	HPSE_HUMAN ame: Full=Heparanase ame: Full=Endo-glucoronidase ame: Full=Heparanase-1 Short=Hpa1 Contains: ame: Full=Heparanase 8 kDa subunit Contains: ame: Full=Heparanase 50 kDa subunit Flags: Precursor	11	2.32E-93	48.55%	18	P:angiogenesis involved in wound healing; P:macromolecule catabolic process; P:positive regulation of cell proliferation; P:carbohydrate derivative catabolic process; P:cell adhesion; P:single-organism cellular process; F:hydrolase activity, hydrolyzing O-glycosyl compounds; P:proteoglycan metabolic process; C:lysosome; P:small molecule metabolic process; P:positive regulation of response to stim…	1903
XEN_contig_361	1.09979	20	---NA---						550
XEN_contig_362	7.80255	105	---NA---						407
XEN_contig_363	43.2059	1990	S22FL_XENLA ame: Full=Solute carrier family 22 member 15-like	20	2.3E-31	51.6%	19	P:regulation of biological quality; F:quaternary ammonium group transmembrane transporter activity; P:germ-band shortening; P:organic cation transport; C:plasma membrane region; F:secondary active transmembrane transporter activity; F:organic anion transmembrane transporter activity; P:single-organism metabolic process; P:positive regulation of multicellular organism growth; F:ammonium transmembr…	1393
XEN_contig_364	110.553	5377	IF5_HUMAN ame: Full=Eukaryotic translation initiation factor 5 Short=eIF-5	20	3.2E-138	67.8%	17	C:multi-eIF complex; F:GDP-dissociation inhibitor activity; P:negative regulation of translational initiation; C:cytosolic small ribosomal subunit; F:GTPase activator activity; P:neurogenesis; P:mature ribosome assembly; C:eukaryotic 48S preinitiation complex; P:amino acid transport; C:plasma membrane; F:poly(A) RNA binding; F:GTP binding; C:nucleus; F:translation initiation factor activity; P:fo…	1471
XEN_contig_365	1.44201	76	EF2KT_BOVIN ame: Full= -lysine N-methyltransferase EEF2KMT ame: Full=eEF2-lysine methyltransferase Short=eEF2-KMT	8	1.29E-39	0.58	13	F:tRNA (adenine) methyltransferase activity; F:O-methyltransferase activity; F:tRNA (cytosine) methyltransferase activity; P:tRNA processing; F:C-methyltransferase activity; P:rRNA modification; F:protein binding; F:arginine N-methyltransferase activity; P:peptidyl-lysine trimethylation; F:protein-lysine N-methyltransferase activity; F:rRNA (adenine) methyltransferase activity; F:tRNA (guanine) m…	1594	EC:2.1.1
XEN_contig_366	16.8756	2276	LAR1B_HUMAN ame: Full=La-related 1B ame: Full=La ribonucleo domain family member 1B ame: Full=La ribonucleo domain family member 2 ame: Full=La-related 2	20	1.1E-161	64.45%	30	P:cell proliferation; P:positive regulation of translational initiation; P:positive regulation of mRNA catabolic process; P:mitotic chromosome condensation; P:spindle assembly involved in male meiosis; P:syncytial blastoderm mitotic cell cycle; F:RNA cap binding; C:cytoplasmic mRNA processing body; F:poly(U) RNA binding; P:mRNA catabolic process; C:nucleoplasm; F:mRNA 3'-UTR binding; C:polysome; …	4079
XEN_contig_367	56.8165	1176	---NA---						626
XEN_contig_368	18.1927	1182	COG7_HUMAN ame: Full=Conserved oligomeric Golgi complex subunit 7 Short=COG complex subunit 7 ame: Full=Component of oligomeric Golgi complex 7	5	3.25E-175	59.4%	9	C:Golgi transport complex; F:protein binding; P:retrograde vesicle-mediated transport, Golgi to ER; P:protein localization to Golgi apparatus; P:protein glycosylation; C:nucleolus; P:intracellular protein transport; P:organelle organization; P:protein stabilization	1965
XEN_contig_369	10.4452	3522	RAD54_CHICK ame: Full=DNA repair and recombination RAD54-like ame: Full= recombination factor ad54 ame: Full=RAD54 homolog	20	0	69.65%	28	F:annealing helicase activity; P:DNA geometric change; P:reciprocal meiotic recombination; P:heteroduplex formation; P:determination of adult lifespan; P:meiotic DNA repair synthesis; P:DNA strand renaturation; P:double-strand break repair via synthesis-dependent strand annealing; F:ATP-dependent DNA helicase activity; C:nucleoplasm; P:regulation of translation; F:ATP binding; P:chromatin remodel…	10198
XEN_contig_370	13.896	119	---NA---						259
XEN_contig_371	19.4793	494	---NA---						767
XEN_contig_372	2.55796	17	---NA---						201
XEN_contig_373	452.167	29019	NR2E3_HUMAN ame: Full=Photoreceptor-specific nuclear receptor ame: Full=Nuclear receptor subfamily 2 group E member 3 ame: Full=Retina-specific nuclear receptor	20	2.48E-57	55.4%	53	P:epithelial cell proliferation involved in Malpighian tubule morphogenesis; P:retina development in camera-type eye; P:regulation of timing of neuron differentiation; P:phototaxis; P:negative regulation of astrocyte differentiation; P:transcription initiation from RNA polymerase II promoter; P:forebrain generation of neurons; P:positive regulation of angiogenesis; C:transcription factor complex;…	1941
XEN_contig_374	8.44138	513	AAKG1_PIG ame: Full=5 -AMP-activated kinase subunit gamma-1 Short=AMPK gamma1 Short=AMPK subunit gamma-1 Short=AMPKg ame: Full=38 kDa subunit	19	3.5E-135	69.95%	47	P:cell cycle arrest; F:AMP binding; P:insulin receptor signaling pathway; P:peroxisome organization; P:protein heterooligomerization; F:cAMP-dependent protein kinase regulator activity; P:replicative cell aging; P:transcription initiation from RNA polymerase II promoter; P:positive regulation of gluconeogenesis; C:cAMP-dependent protein kinase complex; C:nucleoplasm; F:cAMP-dependent protein kina…	1838	EC:2.7.1; EC:2.7.11; EC:2.7.11.11
XEN_contig_375	17.9717	473	PTCD1_RAT ame: Full=Pentatricopeptide repeat-containing mitochondrial	5	1.15E-20	49.8%	3	F:RNA binding; P:tRNA processing; C:mitochondrion	796
XEN_contig_376	1751.52	23860	---NA---						412
XEN_contig_377	69.6264	6225	RADI_MOUSE ame: Full=Radixin ame: Full=ESP10	20	0	93.4%	123	P:negative regulation of homotypic cell-cell adhesion; P:positive regulation of endocytosis; P:regulation of NIK/NF-kappaB signaling; P:positive regulation of cellular protein catabolic process; F:cell adhesion molecule binding; P:cortical microtubule organization; P:cytoskeletal anchoring at plasma membrane; C:secretory granule membrane; P:cellular protein complex localization; C:brush border; F…	2704
XEN_contig_378	1256.14	13706	RL22_ICTPU ame: Full=60S ribosomal L22	20	2.09E-24	79.7%	23	P:T cell differentiation in thymus; P:cytoplasmic translation; P:ribosome biogenesis; F:heparin binding; C:cytosolic large ribosomal subunit; P:alpha-beta T cell differentiation; C:nucleolus; P:translational initiation; P:translational elongation; C:plasma membrane; P:positive regulation of multicellular organism growth; F:poly(A) RNA binding; P:viral transcription; P:mitotic spindle elongation; …	330
XEN_contig_379	1287.63	14007	RL22_ICTPU ame: Full=60S ribosomal L22	20	1.79E-24	79.25%	23	P:T cell differentiation in thymus; P:cytoplasmic translation; P:ribosome biogenesis; F:heparin binding; C:cytosolic large ribosomal subunit; P:alpha-beta T cell differentiation; C:nucleolus; P:translational initiation; P:translational elongation; C:plasma membrane; P:positive regulation of multicellular organism growth; F:poly(A) RNA binding; P:viral transcription; P:mitotic spindle elongation; …	329
XEN_contig_380	19.4612	675	---NA---						1049
XEN_contig_381	20.3329	478	---NA---						711
XEN_contig_382	12.6207	111	VATH_DROME ame: Full=V-type proton ATPase subunit H Short=V-ATPase subunit H ame: Full=Vacuolar proton pump subunit H ame: Full=Vacuolar proton pump subunit SFD	15	1.1E-40	76.13%	22	C:plasma membrane proton-transporting V-type ATPase complex; P:ATP hydrolysis coupled proton transport; P:insulin receptor signaling pathway; P:transferrin transport; P:determination of adult lifespan; F:proton-transporting ATPase activity, rotational mechanism; P:phagosome maturation; P:vacuolar acidification; P:endocytosis; C:lysosomal membrane; C:vacuolar proton-transporting V-type ATPase, V1 …	266
XEN_contig_383	38.2773	3750	RPB2_HUMAN ame: Full=DNA-directed RNA polymerase II subunit RPB2 ame: Full=DNA-directed RNA polymerase II 140 kDa polypeptide ame: Full=DNA-directed RNA polymerase II subunit B ame: Full=RNA polymerase II subunit 2 ame: Full=RNA polymerase II subunit B2	20	0	73.9%	38	P:embryo development ending in seed dormancy; P:nuclear-transcribed mRNA catabolic process; P:transcription-coupled nucleotide-excision repair; P:purine nucleobase metabolic process; P:tRNA transcription from RNA polymerase III promoter; P:transcription initiation from RNA polymerase II promoter; P:mRNA splicing, via spliceosome; P:transcription elongation from RNA polymerase II promoter; F:RNA p…	2963	EC:2.7.7.48
XEN_contig_384	148.107	3330	MGST3_BOVIN ame: Full=Microsomal glutathione S-transferase 3 Short=Microsomal GST-3	3	3.28E-27	65.33%	14	P:signal transduction; F:glutathione transferase activity; P:glutathione derivative biosynthetic process; C:endoplasmic reticulum membrane; F:peroxidase activity; P:small molecule metabolic process; P:obsolete glutathione conjugation reaction; P:response to oxidative stress; C:extracellular exosome; F:protein binding; P:glutathione metabolic process; P:obsolete peroxidase reaction; P:lipid metabo…	680	EC:2.5.1.18; EC:1.11.1.7
XEN_contig_385	185.786	8944	NUCL_CHICK ame: Full=Nucleolin ame: Full= C23	1	7.62E-4	0.78	6	F:nucleotide binding; F:nucleic acid binding; F:DNA binding; C:nucleus; F:RNA binding; C:nucleolus	1456
XEN_contig_386	24.5651	186	---NA---						229
XEN_contig_387	17.2824	124	---NA---						217
XEN_contig_388	63.3578	1104	PDCD5_MOUSE ame: Full=Programmed cell death 5 ame: Full=TF-1 cell apoptosis-related 19 Short= TFAR19	20	6.17E-34	65.1%	14	P:negative regulation of cell proliferation; P:positive regulation of release of cytochrome c from mitochondria; P:negative regulation of chaperone-mediated protein folding; F:heparin binding; P:positive regulation of protein import into mitochondrial outer membrane; P:positive regulation of cysteine-type endopeptidase activity involved in apoptotic process; C:nucleus; P:cellular response to tran…	527
XEN_contig_389	434.103	11985	COX5A_RAT ame: Full=Cytochrome c oxidase subunit mitochondrial ame: Full=Cytochrome c oxidase polypeptide Va Flags: Precursor	20	3.44E-40	71.4%	11	C:lipid particle; C:myelin sheath; C:extracellular exosome; F:cytochrome-c oxidase activity; F:protein binding; P:negative regulation of neuroblast proliferation; P:mitochondrial electron transport, cytochrome c to oxygen; P:hydrogen ion transmembrane transport; P:positive regulation of cell cycle; C:mitochondrial respiratory chain complex IV; P:transcription initiation from RNA polymerase II pro…	835	EC:1.9.3.1
XEN_contig_390	14.0342	716	PQLC1_HUMAN ame: Full=PQ-loop repeat-containing 1	5	3.62E-37	65.4%	5	P:biological_process; C:membrane; C:integral component of membrane; C:cellular_component; F:molecular_function	1543
XEN_contig_391	20.858	540	RT23_HUMAN ame: Full=28S ribosomal mitochondrial Short=MRP-S23 Short=S23mt	4	1.18E-20	57.5%	8	C:nuclear membrane; F:protein binding; C:intermediate filament cytoskeleton; F:structural constituent of ribosome; P:mitochondrial translation; P:ribosome biogenesis; C:mitochondrial small ribosomal subunit; F:poly(A) RNA binding	783
XEN_contig_392	16.6214	388	RT23_HUMAN ame: Full=28S ribosomal mitochondrial Short=MRP-S23 Short=S23mt	4	1.41E-21	0.59	8	C:nuclear membrane; F:protein binding; C:intermediate filament cytoskeleton; F:structural constituent of ribosome; P:mitochondrial translation; P:ribosome biogenesis; C:mitochondrial small ribosomal subunit; F:poly(A) RNA binding	706
XEN_contig_393	96.4484	1738	---NA---						545
XEN_contig_394	48.7154	960	---NA---						596
XEN_contig_395	198.999	2599	MPCP_MOUSE ame: Full=Phosphate carrier mitochondrial ame: Full=Phosphate transport Short=PTP ame: Full=Solute carrier family 25 member 3 Flags: Precursor	7	4.28E-10	94.57%	16	P:generation of precursor metabolites and energy; C:myelin sheath; P:transmembrane transport; P:proton transport; F:phosphate ion carrier activity; P:hydrogen ion transmembrane transport; F:symporter activity; P:transport; C:mitochondrial inner membrane; C:integral component of plasma membrane; C:extracellular exosome; C:mitochondrion; C:membrane; C:integral component of membrane; F:protein compl…	395
XEN_contig_396	215.53	2651	MPCP_MOUSE ame: Full=Phosphate carrier mitochondrial ame: Full=Phosphate transport Short=PTP ame: Full=Solute carrier family 25 member 3 Flags: Precursor	5	3.94E-5	0.97	16	P:generation of precursor metabolites and energy; C:myelin sheath; P:transmembrane transport; P:proton transport; F:phosphate ion carrier activity; P:hydrogen ion transmembrane transport; F:symporter activity; P:transport; C:mitochondrial inner membrane; C:integral component of plasma membrane; C:extracellular exosome; C:mitochondrion; C:membrane; C:integral component of membrane; F:protein compl…	372
XEN_contig_397	827.618	27173	MPCP_MOUSE ame: Full=Phosphate carrier mitochondrial ame: Full=Phosphate transport Short=PTP ame: Full=Solute carrier family 25 member 3 Flags: Precursor	20	2.11E-173	66.3%	25	C:myelin sheath; P:response to salt stress; F:symporter activity; C:Golgi apparatus; C:vacuolar membrane; P:glucose catabolic process; C:integral component of plasma membrane; C:chloroplast; C:extracellular exosome; P:cellular copper ion homeostasis; F:protein complex binding; P:copper ion transmembrane transport; P:phosphate ion transmembrane transport; P:generation of precursor metabolites and …	993
XEN_contig_398	6.52863	381	---NA---						1765
XEN_contig_399	10.6061	566	---NA---						1614
XEN_contig_400	1569.37	36790	RL23_DROME ame: Full=60S ribosomal L23 ame: Full=L17A	20	4.57E-75	87.8%	24	C:myosin complex; P:embryo development ending in seed dormancy; P:cytoplasmic translation; P:ribosome biogenesis; P:neurogenesis; C:cytosolic large ribosomal subunit; C:nucleolus; F:large ribosomal subunit rRNA binding; P:translational initiation; P:translational elongation; F:poly(A) RNA binding; P:ribosomal protein import into nucleus; P:viral transcription; P:mitotic spindle elongation; P:RNA …	709
XEN_contig_401	37.1839	1152	---NA---						937
XEN_contig_402	2196.29	107185	RS4_IXOSC ame: Full=40S ribosomal S4	20	1.4E-105	85.15%	23	C:cytoplasmic ribonucleoprotein granule; P:chordate embryonic development; P:positive regulation of translation; C:cytosolic small ribosomal subunit; P:positive regulation of cell proliferation; P:ribosome biogenesis; P:brain development; P:translational initiation; P:translational elongation; F:poly(A) RNA binding; C:polysome; P:viral transcription; C:nucleus; P:mitotic spindle elongation; P:tra…	1476
XEN_contig_403	2.98571	54	---NA---						547
XEN_contig_404	7.08848	60	---NA---						256
XEN_contig_405	5.83889	89	---NA---						461
XEN_contig_406	2.00791	16	---NA---						241
XEN_contig_407	11.2489	167	---NA---						449
XEN_contig_408	17.156	194	U728_BRAFL ame: Full=UPF0728	7	3.33E-11	70.29%	3	P:biological_process; C:cellular_component; F:molecular_function	342
XEN_contig_409	1.23087	21	---NA---						516
XEN_contig_410	29.8861	1419	MEPCE_DANRE ame: Full=7SK snRNA methylphosphate capping enzyme Short= ame: Full=Bicoid-interacting 3 homolog Short=Bin3 homolog Short=zBCDIN3	8	1.21E-52	62.63%	20	P:negative regulation of chromatin binding; F:O-methyltransferase activity; F:tRNA (cytosine) methyltransferase activity; F:N-methyltransferase activity; F:protein methyltransferase activity; P:positive regulation of G1/S transition of mitotic cell cycle; P:tRNA processing; P:snRNA modification; F:C-methyltransferase activity; P:neurogenesis; P:olfactory behavior; P:protein methylation; F:poly(A)…	1436	EC:2.1.1
XEN_contig_411	15.978	112	---NA---						212
XEN_contig_412	52.3027	3182	TF2H4_MOUSE ame: Full=General transcription factor IIH subunit 4 ame: Full=Basic transcription factor 2 52 kDa subunit Short=BTF2 p52 ame: Full=General transcription factor IIH polypeptide 4 ame: Full=TFIIH basal transcription factor complex p52 subunit	11	0	59.09%	23	P:phosphorylation of RNA polymerase II C-terminal domain; P:negative regulation of gene expression, epigenetic; P:nucleotide-excision repair, DNA damage removal; F:RNA polymerase II carboxy-terminal domain kinase activity; P:transcription initiation from RNA polymerase I promoter; P:transcription elongation from RNA polymerase I promoter; P:7-methylguanosine mRNA capping; C:core TFIIH complex; P:…	1840	EC:2.7.11.23
XEN_contig_413	341.954	21437	---NA---						1896
XEN_contig_414	24.258	697	A4_TAKRU ame: Full=Amyloid beta A4 ame: Full=ABPP Short=APP ame: Full=Alzheimer disease amyloid A4 homolog ame: Full=Amyloid precursor ame: Full=Beta-amyloid precursor Contains: ame: Full=Beta-amyloid ame: Full=A-beta ame: Full=Beta-APP Flags: Precursor	17	6.61E-13	69.82%	77	P:regulation of epidermal growth factor-activated receptor activity; C:smooth endoplasmic reticulum; C:synaptic vesicle; C:rough endoplasmic reticulum; P:adult locomotory behavior; P:visual learning; C:growth cone lamellipodium; P:smooth endoplasmic reticulum calcium ion homeostasis; P:cellular copper ion homeostasis; P:forebrain development; P:synaptic growth at neuromuscular junction; C:apical …	869
XEN_contig_415	18.7249	382	A4_TAKRU ame: Full=Amyloid beta A4 ame: Full=ABPP Short=APP ame: Full=Alzheimer disease amyloid A4 homolog ame: Full=Amyloid precursor ame: Full=Beta-amyloid precursor Contains: ame: Full=Beta-amyloid ame: Full=A-beta ame: Full=Beta-APP Flags: Precursor	10	3.85E-6	64.2%	109	P:adult locomotory behavior; C:growth cone; C:growth cone lamellipodium; C:cell; P:synaptic growth at neuromuscular junction; C:terminal bouton; P:axonogenesis; C:coated pit; C:intracellular membrane-bounded organelle; C:dendritic shaft; C:dendritic spine; C:neuromuscular junction; P:neuron apoptotic process; C:axon; F:acetylcholine receptor binding; P:protein homooligomerization; C:receptor comp…	617
XEN_contig_416	419.739	20651	---NA---						1488
XEN_contig_417	5.15057	125	---NA---						734
XEN_contig_418	6.34493	60	---NA---						286
XEN_contig_419	10.1933	1427	ANK3_RAT ame: Full=Ankyrin-3 Short=ANK-3 ame: Full=Ankyrin-G	20	0	0.59	93	P:protein localization to cell surface; P:regulation of cardiac muscle cell membrane potential; C:lateral plasma membrane; P:monovalent inorganic cation transport; P:positive regulation of homotypic cell-cell adhesion; P:protein localization to T-tubule; C:sarcoplasmic reticulum; P:positive regulation of calcium ion transmembrane transporter activity; P:axon guidance; C:Golgi apparatus; P:cardiac…	4234
XEN_contig_420	0.701869	11	---NA---						474
XEN_contig_421	1.77907	12	---NA---						204
XEN_contig_422	209.07	4832	---NA---						699
XEN_contig_423	0.814266	7	---NA---						260
XEN_contig_424	2055.97	39156	RL7A_CHICK ame: Full=60S ribosomal L7a	20	1.36E-102	0.77	25	P:cytoplasmic translation; C:Golgi apparatus; C:cytosolic large ribosomal subunit; C:nucleolus; C:vacuolar membrane; P:viral transcription; P:mitotic spindle elongation; C:chloroplast; P:translational termination; C:plasmodesma; C:extracellular exosome; P:SRP-dependent cotranslational protein targeting to membrane; C:focal adhesion; P:nuclear-transcribed mRNA catabolic process, nonsense-mediated …	576
XEN_contig_425	13.5693	485	---NA---						1081
XEN_contig_426	4.22557	432	---NA---						3092
XEN_contig_427	83.6812	985	ACTS_PLEWA ame: Full= alpha skeletal muscle	20	1.12E-32	1	50	F:ATPase activity; P:embryo development; C:postsynaptic density; F:RNA polymerase II core promoter proximal region sequence-specific DNA binding; P:axon guidance; C:kinesin complex; F:RNA polymerase II distal enhancer sequence-specific DNA binding; C:transcription factor complex; P:chaperone mediated protein folding independent of cofactor; C:cytosol; C:MLL5-L complex; P:cellular response to elec…	356	EC:3.6.1.3
XEN_contig_428	352.398	11209	ACTB3_TAKRU ame: Full= cytoplasmic 3 ame: Full=Beta-actin C Contains: ame: Full= cytoplasmic N-terminally processed	20	8.73E-103	98.25%	54	C:postsynaptic density; P:sperm individualization; F:RNA polymerase II core promoter proximal region sequence-specific DNA binding; P:axon guidance; C:kinesin complex; P:inter-male aggressive behavior; F:RNA polymerase II distal enhancer sequence-specific DNA binding; C:striated muscle thin filament; C:transcription factor complex; P:chaperone mediated protein folding independent of cofactor; C:c…	962
XEN_contig_429	486.659	16799	ACTB3_TAKRU ame: Full= cytoplasmic 3 ame: Full=Beta-actin C Contains: ame: Full= cytoplasmic N-terminally processed	20	0	99.05%	60	F:ATPase activity; P:embryo development; C:postsynaptic density; P:sperm individualization; F:RNA polymerase II core promoter proximal region sequence-specific DNA binding; P:axon guidance; C:kinesin complex; P:inter-male aggressive behavior; F:RNA polymerase II distal enhancer sequence-specific DNA binding; C:striated muscle thin filament; C:transcription factor complex; P:chaperone mediated pro…	1044	EC:3.6.1.3
XEN_contig_430	1.75782	73	---NA---						1256
XEN_contig_431	18.1714	146	COPD_PONAB ame: Full=Coatomer subunit delta ame: Full=Archain ame: Full=Delta-coat Short=Delta-COP	14	2.14E-37	90.93%	22	P:retrograde vesicle-mediated transport, Golgi to ER; C:endoplasmic reticulum; P:intra-Golgi vesicle-mediated transport; P:adult locomotory behavior; P:COPI coating of Golgi vesicle; P:intracellular protein transport; P:reproduction; P:N-terminal protein myristoylation; F:poly(A) RNA binding; P:cerebellar Purkinje cell layer maturation; P:ER to Golgi vesicle-mediated transport; C:plasmodesma; F:p…	243
XEN_contig_432	7.21981	201	---NA---						842
XEN_contig_433	267.942	7052	ACTB3_TAKRU ame: Full= cytoplasmic 3 ame: Full=Beta-actin C Contains: ame: Full= cytoplasmic N-terminally processed	20	4.9E-90	99.3%	57	F:ATPase activity; P:embryo development; C:postsynaptic density; P:sperm individualization; F:RNA polymerase II core promoter proximal region sequence-specific DNA binding; P:axon guidance; C:kinesin complex; P:inter-male aggressive behavior; F:RNA polymerase II distal enhancer sequence-specific DNA binding; C:striated muscle thin filament; C:transcription factor complex; P:chaperone mediated pro…	796	EC:3.6.1.3
XEN_contig_434	10.1244	1098	TOP1_CHLAE ame: Full=DNA topoisomerase 1 ame: Full=DNA topoisomerase I	19	0	68.47%	39	P:embryonic cleavage; P:mitotic chromosome condensation; P:embryo development ending in seed dormancy; P:nuclear migration; C:cytoplasmic mRNA processing body; P:regulation of mitotic recombination; P:DNA topological change; C:perikaryon; P:meristem structural organization; C:fibrillar center; C:dense fibrillar component; C:nucleoplasm; P:transcription elongation from RNA polymerase II promoter; …	3280	EC:5.99.1.3; EC:5.99.1.2
XEN_contig_435	14.0483	1256	ZNT9_DANRE ame: Full=Zinc transporter 9 Short= -9 ame: Full=Solute carrier family 30 member 9	7	6.46E-143	63.14%	17	F:ligand-dependent nuclear receptor binding; P:signal transduction; F:zinc ion transmembrane transporter activity; P:nucleotide-excision repair; P:positive regulation of transcription, DNA-templated; F:chromatin binding; P:positive regulation of transcription from RNA polymerase II promoter; P:regulation of transcription, DNA-templated; C:chromatin; C:nucleus; C:transcription factor complex; F:tr…	2704
XEN_contig_436	33.0978	1647	NOB1_RAT ame: Full=RNA-binding NOB1	9	5.48E-80	64.89%	10	C:cytoplasm; P:maturation of SSU-rRNA; P:regulation of protein localization; P:regulation of RNA metabolic process; P:cleavage involved in rRNA processing; C:nucleolus; F:binding; P:visual perception; C:preribosome, small subunit precursor; F:endoribonuclease activity	1505
XEN_contig_437	7.53413	140	TYR3_CAEEL ame: Full= tyrosinase tyr-3 Flags: Precursor	1	5.07E-4	0.43	5	F:metal ion binding; F:oxidoreductase activity; P:metabolic process; P:oxidation-reduction process; F:monooxygenase activity	562
XEN_contig_438	34.6283	545	SAA1_RABIT ame: Full=Serum amyloid A-1 Flags: Precursor	20	1.06E-8	56.35%	31	F:Toll-like receptor 4 binding; P:I-kappaB phosphorylation; P:positive chemotaxis; P:cholesterol metabolic process; F:chemoattractant activity; F:heparin binding; P:positive regulation of cell adhesion; C:extracellular region; P:cell chemotaxis; F:G-protein coupled receptor binding; P:activation of MAPK activity; C:extracellular exosome; P:lymphocyte chemotaxis; P:macrophage chemotaxis; P:positiv…	476
XEN_contig_439	22.1983	847	CL066_HUMAN ame: Full=UPF0536 C12orf66	4	2.37E-65	56.75%	2	C:microtubule cytoskeleton; C:intercellular bridge	1154
XEN_contig_440	57.5234	5025	NPC2_HUMAN ame: Full=Epididymal secretory E1 ame: Full=Human epididymis-specific 1 Short=He1 ame: Full=Niemann-Pick disease type C2 Flags: Precursor	10	1.17E-27	61.2%	22	C:immunoglobulin complex; F:peptidoglycan binding; P:regulation of isoprenoid metabolic process; P:peptidoglycan recognition protein signaling pathway; F:cholesterol binding; C:peptidoglycan-based cell wall; P:ecdysteroid biosynthetic process; P:response to virus; P:cholesterol homeostasis; P:glycolipid transport; C:lysosome; F:lipopolysaccharide binding; P:synaptic target recognition; C:extracel…	2642
XEN_contig_441	2035.37	29140	RL37A_CRYST ame: Full=60S ribosomal L37a	20	7.86E-49	83.2%	16	P:cytoplasmic translation; P:ribosome biogenesis; C:cytosolic large ribosomal subunit; P:translational initiation; P:translational elongation; F:poly(A) RNA binding; P:viral transcription; C:nucleus; P:translational termination; C:extracellular exosome; F:protein binding; P:SRP-dependent cotranslational protein targeting to membrane; C:focal adhesion; F:structural constituent of ribosome; P:nucle…	433
XEN_contig_442	4.41452	188	CHIT_CAEEL ame: Full=Probable endochitinase	20	5.45E-32	51.75%	16	P:multi-organism reproductive process; P:cell wall macromolecule catabolic process; P:chitin catabolic process; P:response to other organism; P:positive regulation of chemokine secretion; P:single-organism cellular process; P:positive regulation of intracellular signal transduction; P:reproduction; F:chitinase activity; P:production of molecular mediator involved in inflammatory response; P:polys…	1288	EC:3.2.1.14
XEN_contig_443	5.6605	860	PCDH9_HUMAN ame: Full=Protocadherin-9 Flags: Precursor	20	4.61E-101	49.7%	11	P:cell-cell adhesion via plasma-membrane adhesion molecules; C:membrane; P:nervous system development; P:cellular component organization; P:cell differentiation; C:cell part; P:imaginal disc development; P:establishment of ommatidial planar polarity; P:negative regulation of cellular process; F:binding; P:regulation of growth	4595
XEN_contig_444	10.3486	1265	---NA---						3697
XEN_contig_445	2732.9	55030	RS9_HUMAN ame: Full=40S ribosomal S9	20	1.68E-105	82.35%	31	P:positive regulation of translational fidelity; C:cytosolic small ribosomal subunit; P:cytoplasmic translation; P:positive regulation of cell proliferation; C:Golgi apparatus; C:nucleolus; C:vacuolar membrane; P:regulation of translation; P:viral transcription; P:mitotic spindle elongation; P:maturation of SSU-rRNA from tricistronic rRNA transcript (SSU-rRNA, 5.8S rRNA, LSU-rRNA); C:chloroplast;…	609
XEN_contig_446	2.54601	124	---NA---						1473
XEN_contig_447	24.1953	280	PUR8_CHICK ame: Full=Adenylosuccinate lyase Short=ADSL Short=ASL ame: Full=Adenylosuccinase Short=ASase	20	1.38E-65	67.2%	24	P:response to muscle activity; P:'de novo' AMP biosynthetic process; P:hermaphrodite genitalia development; P:locomotion; P:embryo development ending in birth or egg hatching; P:body morphogenesis; P:'de novo' IMP biosynthetic process; P:response to starvation; P:aspartate metabolic process; P:response to nutrient; P:purine nucleobase metabolic process; P:receptor-mediated endocytosis; P:nucleus …	350	EC:4.3.2.2
XEN_contig_448	1117.68	26423	EF1B_RABIT ame: Full=Elongation factor 1-beta Short=EF-1-beta	20	2.83E-91	78.45%	24	F:heat shock protein binding; P:mRNA transcription; P:signal transduction; F:guanyl-nucleotide exchange factor activity; P:positive regulation of I-kappaB kinase/NF-kappaB signaling; P:regulation of transcription, DNA-templated; C:endoplasmic reticulum; C:nucleolus; C:ribosome; F:signal transducer activity; C:eukaryotic translation elongation factor 1 complex; P:'de novo' cotranslational protein …	715
XEN_contig_449	8.8894	440	CAT2_CLOK5 ame: Full=4-hydroxybutyrate coenzyme A transferase	1	6.2E-48	0.66	3	F:catalytic activity; P:acetyl-CoA metabolic process; F:transferase activity	1497
XEN_contig_450	43.5346	2555	---NA---						1775
XEN_contig_451	4.56777	66	PYRD_HUMAN ame: Full=Dihydroorotate dehydrogenase (quinone) mitochondrial Short=DHOdehase ame: Full=Dihydroorotate oxidase Flags: Precursor	20	5.96E-21	62.9%	10	C:mitochondrial intermembrane space; P:pyrimidine nucleobase metabolic process; P:regulation of cellular process; P:pyrimidine nucleoside biosynthetic process; P:pyrimidine ribonucleotide biosynthetic process; F:dihydroorotate dehydrogenase activity; P:response to chemical; F:binding; C:mitochondrial inner membrane; C:nucleoplasm	437	EC:1.3.5.2
XEN_contig_452	12.1721	425	RDH13_MOUSE ame: Full=Retinol dehydrogenase 13	20	4.2E-76	65.1%	40	C:photoreceptor inner segment membrane; C:RNA polymerase II transcription factor complex; P:retinol metabolic process; P:extrinsic apoptotic signaling pathway; C:Golgi apparatus; P:retinal metabolic process; P:fructose metabolic process; F:RNA polymerase II transcription coactivator activity; P:positive regulation of transcription from RNA polymerase II promoter; C:endoplasmic reticulum membrane;…	1056	EC:1.1.1.21; EC:1.1.1.105; EC:1.1.1.300; EC:1.1.1
XEN_contig_453	20.5028	1025	GNAI_LYMST ame: Full=Guanine nucleotide-binding G(i) subunit alpha ame: Full=Adenylate cyclase-inhibiting G alpha	20	0	90.5%	40	P:adenylate cyclase-inhibiting G-protein coupled receptor signaling pathway; P:cell proliferation; P:negative regulation of adenylate cyclase activity; P:positive regulation of cell proliferation; P:G-protein coupled acetylcholine receptor signaling pathway; C:Golgi membrane; P:gamma-aminobutyric acid signaling pathway; C:nucleoplasm; F:GTP binding; P:negative regulation of secretion; P:cell divi…	1512
XEN_contig_454	7.91626	273	CDC20_MOUSE ame: Full=Cell division cycle 20 homolog Short=mmCdc20 ame: Full=p55CDC	20	3.94E-150	68.15%	47	P:mitotic spindle assembly checkpoint; P:cell proliferation; F:protein C-terminus binding; P:positive regulation of cell proliferation; P:regulation of cell size; P:cytokinesis by cell plate formation; C:histone deacetylase complex; P:gamete generation; P:chromatin silencing; P:mitotic prometaphase; P:proteasome assembly; P:regulation of dendrite development; P:activation of anaphase-promoting co…	1043
XEN_contig_455	5.3355	184	CDC20_MOUSE ame: Full=Cell division cycle 20 homolog Short=mmCdc20 ame: Full=p55CDC	20	3.94E-150	68.15%	47	P:mitotic spindle assembly checkpoint; P:cell proliferation; F:protein C-terminus binding; P:positive regulation of cell proliferation; P:regulation of cell size; P:cytokinesis by cell plate formation; C:histone deacetylase complex; P:gamete generation; P:chromatin silencing; P:mitotic prometaphase; P:proteasome assembly; P:regulation of dendrite development; P:activation of anaphase-promoting co…	1043
XEN_contig_456	3.55814	70	---NA---						595
XEN_contig_457	1.68023	43	---NA---						774
XEN_contig_458	16.8137	164	---NA---						295
XEN_contig_459	13.0406	1419	---NA---						3291
XEN_contig_460	7.84268	181	---NA---						698
XEN_contig_461	2.3142	29	---NA---						379
XEN_contig_462	9.78723	122	---NA---						377
XEN_contig_463	1097.82	56517	KARG_LIOJA ame: Full=Arginine kinase Short=AK	20	1.14E-155	70.5%	8	F:ATP binding; P:arginine metabolic process; P:proline metabolic process; F:arginine kinase activity; C:cytosol; P:phosphorylation; C:extracellular region; C:plasma membrane	1557	EC:2.7.3.3
XEN_contig_464	3.45665	571	GRM_DROME ame: Full=Metabotropic glutamate receptor Short= luRA Flags: Precursor	20	5.97E-33	43.45%	24	P:regulation of biological quality; P:regulation of MAPK cascade; C:somatodendritic compartment; P:G-protein coupled receptor signaling pathway; F:glutamate receptor activity; C:synapse part; C:protein complex; C:cytoplasmic part; P:negative regulation of cellular process; C:neuron projection; P:regulation of ion transport; C:plasma membrane part; P:sensory perception; P:learning or memory; F:G-p…	4996
XEN_contig_465	40.1241	2855	FAS_MOUSE ame: Full=Fatty acid synthase Includes: ame: Full=[Acyl-carrier- ] S-acetyltransferase Includes: ame: Full=[Acyl-carrier- ] S-malonyltransferase Includes: ame: Full=3-oxoacyl-[acyl-carrier- ] synthase Includes: ame: Full=3-oxoacyl-[acyl-carrier- ] reductase Includes: ame: Full=3-hydroxyacyl-[acyl-carrier- ] dehydratase Includes: ame: Full=Enoyl-[acyl-carrier- ] reductase Includes: ame: …	16	1.92E-103	55.75%	21	F:identical protein binding; P:acyl-carrier-protein biosynthetic process; F:ion binding; P:energy reserve metabolic process; C:Golgi apparatus; C:glycogen granule; P:fatty acid biosynthetic process; C:plasma membrane; F:poly(A) RNA binding; F:3-hydroxyacyl-[acyl-carrier-protein] dehydratase activity; C:fatty acid synthase complex; C:extracellular exosome; F:oxidoreductase activity; P:pantothenate…	2152	EC:3.1.2.14; EC:4.2.1.59
XEN_contig_466	62.6154	2826	---NA---						1365
XEN_contig_467	8.39554	83	---NA---						299
XEN_contig_468	0.391088	6	---NA---						464
XEN_contig_469	15.8227	271	PROSC_MOUSE ame: Full=Proline synthase co-transcribed bacterial homolog	17	8.47E-12	81.29%	3	F:pyridoxal phosphate binding; C:extracellular exosome; C:mitochondrion	518
XEN_contig_470	52.1945	7621	LRP8_CHICK ame: Full=Low-density lipo receptor-related 8 Short=LRP-8 ame: Full=Apolipo E receptor 2 ame: Full= LR8B Flags: Precursor	20	7.71E-124	53.3%	59	P:ventral spinal cord development; P:cellular metabolic process; P:dorsal/ventral pattern formation; P:neuromuscular junction development; C:caveola; P:response to abiotic stimulus; F:very-low-density lipoprotein particle receptor activity; P:postsynaptic membrane organization; P:forebrain development; C:apical part of cell; P:negative regulation of multicellular organismal process; F:glycoprotei…	4416
XEN_contig_471	12.4389	751	SELB_HUMAN ame: Full=Selenocysteine-specific elongation factor ame: Full=Elongation factor sec ame: Full=Eukaryotic elongation selenocysteine-tRNA-specific	20	0	52.35%	11	F:GTP binding; P:regulation of translational elongation; F:protein binding; F:translation elongation factor activity; P:selenocysteine incorporation; F:GTPase activity; C:mitochondrion; F:ribonucleoprotein complex binding; F:tRNA binding; C:ribosome; F:selenocysteine insertion sequence binding	1826
XEN_contig_472	12.1791	389	PIMT_CHICK ame: Full= -L-isoaspartate(D-aspartate) O-methyltransferase Short=PIMT ame: Full=L-isoaspartyl carboxyl methyltransferase ame: Full= L-isoaspartyl D-aspartyl methyltransferase ame: Full= -beta-aspartate methyltransferase	20	1.35E-85	70.4%	21	P:protein repair; P:response to salt stress; P:response to starvation; C:endoplasmic reticulum; C:neuronal cell body; P:S-adenosylmethionine metabolic process; P:protein methylation; P:aging; P:seed germination; P:defense response to bacterium; C:nucleus; C:extracellular exosome; F:protein binding; P:response to abscisic acid; P:S-adenosylhomocysteine metabolic process; P:regulation of autophagy;…	966	EC:2.1.1.77
XEN_contig_473	368.826	3378	PSB4_XENLA ame: Full=Proteasome subunit beta type-4 ame: Full=Macropain beta chain ame: Full=Multicatalytic endopeptidase complex beta chain ame: Full=Proteasome beta chain ame: Full=Proteasome chain 3 Flags: Precursor	10	3.34E-19	68.1%	41	P:insulin receptor signaling pathway; P:epidermal growth factor receptor signaling pathway; P:Fc-epsilon receptor signaling pathway; P:axon guidance; P:fibroblast growth factor receptor signaling pathway; P:regulation of cellular amino acid metabolic process; C:nucleoplasm; F:lipopolysaccharide binding; P:stimulatory C-type lectin receptor signaling pathway; P:small molecule metabolic process; P:…	277
XEN_contig_474	12.4492	170	HM20A_MOUSE ame: Full=High mobility group 20A ame: Full=HMG box-containing 20A ame: Full=HMG domain-containing HMGX1 ame: Full=Inhibitor of BRAF35 Short=iBRAF	2	6.4E-4	0.53	13	P:chromatin modification; P:transcription, DNA-templated; P:negative regulation of neuron differentiation; P:regulation of transcription, DNA-templated; F:chromatin binding; P:chromatin organization; P:negative regulation of transcription from RNA polymerase II promoter; F:DNA binding; C:nucleus; F:transcription factor activity, sequence-specific DNA binding; P:chromatin remodeling; F:protein bin…	413
XEN_contig_475	6.17089	91	---NA---						446
XEN_contig_476	3.41356	50	---NA---						443
XEN_contig_477	29.2094	621	MFFB_DANRE ame: Full=Mitochondrial fission factor homolog B	1	1.35E-6	0.45	9	C:peroxisome; P:positive regulation of protein targeting to membrane; F:protein homodimerization activity; C:mitochondrion; C:membrane; C:integral component of membrane; P:positive regulation of mitochondrial fission; C:mitochondrial outer membrane; P:mitochondrial fission	643
XEN_contig_478	6.54342	299	---NA---						1382
XEN_contig_479	17.604	993	---NA---						1706
XEN_contig_480	19.5247	1173	ZN567_HUMAN ame: Full=Zinc finger 567	20	3.86E-57	59.05%	13	P:meiotic gene conversion; P:chromatin organization; P:regulation of transcription, DNA-templated; P:substantia nigra development; C:nucleoplasm; F:DNA binding; C:transcription factor complex; F:transcription factor activity, sequence-specific DNA binding; F:protein binding; P:negative regulation of transcription, DNA-templated; C:cytoplasm; P:positive regulation of reciprocal meiotic recombinati…	1817
XEN_contig_481	8.95988	245	---NA---						827
XEN_contig_482	15.5852	1363	---NA---						2645
XEN_contig_483	7.59023	130	RABX5_BOVIN ame: Full=Rab5 GDP GTP exchange factor ame: Full=Rabex-5	3	4.08E-34	0.56	15	F:ubiquitin protein ligase activity; P:negative regulation of inflammatory response; P:negative regulation of interleukin-6 secretion; P:negative regulation of Kit signaling pathway; P:transport; P:regulation of Fc receptor mediated stimulatory signaling pathway; P:negative regulation of mast cell degranulation; P:negative regulation of leukocyte migration; C:endosome; F:protein binding; P:negati…	518
XEN_contig_484	9.36232	217	RABX5_BOVIN ame: Full=Rab5 GDP GTP exchange factor ame: Full=Rabex-5	3	2.54E-39	51.33%	10	C:endosome; F:protein binding; P:negative regulation of signal transduction; P:negative regulation of secretion by cell; P:regulation of metabolic process; P:negative regulation of mast cell activation; P:regulation of vesicle-mediated transport; P:transport; P:positive regulation of biological process; P:cellular process	701
XEN_contig_485	347.417	18230	MPPB_BOVIN ame: Full=Mitochondrial-processing peptidase subunit beta ame: Full=Beta-MPP Flags: Precursor	20	0	69.95%	28	C:myelin sheath; P:response to salt stress; F:ubiquinol-cytochrome-c reductase activity; P:photorespiration; C:mitochondrial respiratory chain complex III; P:mitochondrial electron transport, ubiquinol to cytochrome c; C:nucleolus; C:vacuolar membrane; F:metalloendopeptidase activity; P:glucose catabolic process; C:chloroplast; P:obsolete electron transport; C:mitochondrial processing peptidase c…	1587	EC:3.4.24; EC:1.10.2.2
XEN_contig_486	25.9297	1803	ZN366_HUMAN ame: Full=Zinc finger 366	20	5.81E-33	46.8%	13	P:response to organic substance; P:negative regulation of cellular process; P:regulation of transcription, DNA-templated; P:single-organism process; P:regulation of transcription from RNA polymerase II promoter; F:nucleic acid binding; C:nucleus; P:regulation of response to stimulus; C:transcription factor complex; F:transcription cofactor activity; F:protein binding; P:regulation of cell communi…	2103
XEN_contig_487	88.0471	2623	PSMD4_MOUSE ame: Full=26S proteasome non-ATPase regulatory subunit 4 ame: Full=26S proteasome regulatory subunit RPN10 ame: Full=26S proteasome regulatory subunit S5A ame: Full=Multiubiquitin chain-binding	11	8.1E-114	73.45%	66	C:proteasome regulatory particle, base subcomplex; P:epidermal growth factor receptor signaling pathway; F:structural molecule activity; P:axon guidance; P:fibroblast growth factor receptor signaling pathway; P:pollen development; P:phosphatidylinositol phosphorylation; P:regulation of cellular amino acid metabolic process; P:single-organism catabolic process; C:transcription factor complex; P:ac…	901	EC:2.7.1
XEN_contig_488	103.468	4509	YFEX_ECOLI ame: Full=Probable deferrochelatase peroxidase	1	3.72E-38	0.52	3	C:cytoplasm; F:oxidoreductase activity; F:binding	1318
XEN_contig_489	15.1091	580	HDAC8_XENLA ame: Full=Histone deacetylase 8 Short=HD8	20	2.81E-124	70.4%	113	P:embryo development ending in seed dormancy; P:endoderm development; P:determination of adult lifespan; P:embryo development ending in birth or egg hatching; F:RNA polymerase II core promoter proximal region sequence-specific DNA binding; P:replicative cell aging; P:negative regulation of reciprocal meiotic recombination; P:negative regulation of androgen receptor signaling pathway; F:RNA polyme…	1161	EC:3.5.1.98; EC:2.7.11.19
XEN_contig_490	31.6208	3032	GP158_BOVIN ame: Full=Probable G- coupled receptor 158 Flags: Precursor	5	4.59E-8	48.6%	12	F:G-protein coupled receptor activity; F:protein binding; P:G-protein coupled receptor signaling pathway; P:signal transduction; C:membrane; C:integral component of membrane; P:regulation of G-protein coupled receptor protein signaling pathway; P:visual perception; F:signal transducer activity; P:response to stimulus; P:protein localization to plasma membrane; C:plasma membrane	2900
XEN_contig_491	699.164	8276	HSP70_ONCVO ame: Full=Heat shock 70 kDa Short=HSP70	20	6.88E-45	94.45%	118	C:postsynaptic density; P:DNA repair; P:determination of adult lifespan; P:axon guidance; P:positive regulation of chaperone-mediated protein folding; C:Prp19 complex; P:positive regulation of erythrocyte differentiation; P:positive regulation of NF-kappaB transcription factor activity; C:microtubule associated complex; C:microtubule; P:axonal fasciculation; C:messenger ribonucleoprotein complex;…	358
XEN_contig_492	7.64682	156	---NA---						617
XEN_contig_493	5.06708	64	---NA---						382
XEN_contig_494	103.241	2410	---NA---						706
XEN_contig_495	41.8845	806	---NA---						582
XEN_contig_496	12.6873	482	MED23_DANRE ame: Full=Mediator of RNA polymerase II transcription subunit 23 ame: Full=Cofactor required for Sp1 transcriptional activation subunit 3 Short=CRSP complex subunit 3 ame: Full=Mediator complex subunit 23	9	1.82E-106	65.67%	13	F:ubiquitin protein ligase activity; P:positive regulation of transcription, DNA-templated; F:RNA polymerase II transcription cofactor activity; P:transcription initiation from RNA polymerase II promoter; P:regulation of transcription from RNA polymerase II promoter; C:transcription factor complex; F:protein binding; C:ubiquitin ligase complex; F:transcription coactivator activity; P:positive reg…	1149
XEN_contig_497	9.77984	400	MED23_DANRE ame: Full=Mediator of RNA polymerase II transcription subunit 23 ame: Full=Cofactor required for Sp1 transcriptional activation subunit 3 Short=CRSP complex subunit 3 ame: Full=Mediator complex subunit 23	9	1.53E-105	65.67%	13	F:ubiquitin protein ligase activity; P:positive regulation of transcription, DNA-templated; F:RNA polymerase II transcription cofactor activity; P:transcription initiation from RNA polymerase II promoter; P:regulation of transcription from RNA polymerase II promoter; C:transcription factor complex; F:protein binding; C:ubiquitin ligase complex; F:transcription coactivator activity; P:positive reg…	1237
XEN_contig_498	209.146	6445	PSMD7_BOVIN ame: Full=26S proteasome non-ATPase regulatory subunit 7 ame: Full=26S proteasome regulatory subunit RPN8	20	2.77E-156	67.1%	49	P:epidermal growth factor receptor signaling pathway; P:axon guidance; P:fibroblast growth factor receptor signaling pathway; C:proteasome regulatory particle, lid subcomplex; P:regulation of cellular amino acid metabolic process; C:dendrite; P:mitotic spindle elongation; P:activation of MAPKK activity; P:antigen processing and presentation of exogenous peptide antigen via MHC class I, TAP-depend…	932
XEN_contig_499	2.8727	231	CLHC1_MACFA ame: Full=Clathrin heavy chain linker domain-containing 1	17	6.48E-40	51.65%	5	C:membrane region; C:cytoplasmic membrane-bounded vesicle; C:intracellular organelle part; P:transport; C:plasma membrane part	2432
XEN_contig_500	12.9298	289	---NA---						676
XEN_contig_501	2.82484	92	---NA---						985
XEN_contig_502	3.12539	130	GPI8_PONAB ame: Full=GPI-anchor transamidase Short=GPI transamidase ame: Full=Phosphatidylinositol-glycan biosynthesis class K Short=PIG-K Flags: Precursor	7	3.71E-21	66.71%	10	F:protein disulfide isomerase activity; F:protein binding; F:GPI-anchor transamidase activity; P:proteolysis; F:GPI anchor binding; F:peptidase activity; P:attachment of GPI anchor to protein; P:protein folding; P:C-terminal protein lipidation; C:GPI-anchor transamidase complex	1258	EC:5.3.4.1; EC:3
XEN_contig_503	8.4945	91	---NA---						324
XEN_contig_504	136.53	22770	IF2B2_HUMAN ame: Full=Insulin-like growth factor 2 mRNA-binding 2 Short=IGF2 mRNA-binding 2 Short=IMP-2 ame: Full=Hepatocellular carcinoma autoantigen p62 ame: Full=IGF-II mRNA-binding 2 ame: Full=VICKZ family member 2	20	4.05E-95	52.4%	18	C:CRD-mediated mRNA stability complex; C:cytoplasmic stress granule; P:pallium cell proliferation in forebrain; P:primary metabolic process; P:neuronal stem cell population maintenance; F:mRNA 3'-UTR binding; P:regulation of translation; C:growth cone; C:nucleus; F:translation regulator activity; C:cytoskeleton; F:protein binding; F:mRNA 5'-UTR binding; C:filopodium; P:regulation of mRNA stabilit…	5044
XEN_contig_505	5.74417	181	TENR_RAT ame: Full=Tenascin-R Short=TN-R ame: Full=Janusin ame: Full=Neural recognition molecule J1-160 180 ame: Full=Restrictin Flags: Precursor	20	3.99E-12	69.45%	24	P:locomotory exploration behavior; P:synapse organization; P:signal transduction; P:negative regulation of cell-cell adhesion; P:negative regulation of synaptic transmission; P:neuron cell-cell adhesion; P:axon guidance; P:telencephalon cell migration; F:integrin binding; P:associative learning; C:integrin complex; C:proteinaceous extracellular matrix; C:nucleoplasm; C:cell surface; F:sphingolipi…	953
XEN_contig_506	63.7058	1881	PTBP1_BOVIN ame: Full=Polypyrimidine tract-binding 1 Short=PTB	20	2.61E-89	65.4%	35	P:positive regulation of translation; F:poly-pyrimidine tract binding; P:positive regulation of secretory granule organization; P:nuclear-transcribed mRNA catabolic process; C:cytoplasmic mRNA processing body; F:sequence-specific DNA binding; P:anatomical structure morphogenesis; C:neuronal cell body; C:nucleolus; P:positive regulation of transcription from RNA polymerase II promoter; F:single-st…	893
XEN_contig_507	5.28789	164	---NA---						938
XEN_contig_508	96.6681	8713	MARE1_BOVIN ame: Full=Microtubule-associated RP EB family member 1 ame: Full=APC-binding EB1 ame: Full=End-binding 1 Short=EB1	20	2.89E-92	69.8%	31	P:cell proliferation; F:protein C-terminus binding; C:Golgi apparatus; P:mitotic prometaphase; C:nucleoplasm; C:extracellular exosome; P:G2/M transition of mitotic cell cycle; C:tubulin complex; P:positive regulation of transcription, DNA-templated; C:cytosol; C:cortical microtubule cytoskeleton; C:cell projection membrane; P:proteasomal ubiquitin-independent protein catabolic process; P:negative…	2726	EC:3.4.25
XEN_contig_509	127.182	5370	GHITM_HUMAN ame: Full=Growth hormone-inducible transmembrane ame: Full=Dermal papilla-derived 2 ame: Full=Mitochondrial morphology and cristae structure 1 Short=MICS1 ame: Full=Transmembrane BAX inhibitor motif-containing 5 Flags: Precursor	5	3.27E-104	66.4%	5	C:extracellular exosome; F:protein binding; P:apoptotic process; C:integral component of membrane; C:mitochondrial inner membrane	1277
XEN_contig_510	42.1984	3177	MEP50_PONAB ame: Full=Methylosome 50 Short=MEP-50 ame: Full=WD repeat-containing 77	20	2.47E-59	56.25%	15	P:negative regulation of epithelial cell proliferation involved in prostate gland development; C:histone methyltransferase complex; P:ncRNA metabolic process; P:positive regulation of cell proliferation; P:positive regulation of transcription, DNA-templated; C:Golgi apparatus; P:secretory columnal luminar epithelial cell differentiation involved in prostate glandular acinus development; P:chromat…	2277
XEN_contig_511	38.8331	425	GRN_HUMAN ame: Full=Granulins ame: Full=Proepithelin Short=PEPI Contains: ame: Full=Acrogranin ame: Full=Glyco of 88 Kda Short=GP88 Short=Glyco 88 ame: Full=Progranulin Contains: ame: Full=Paragranulin Contains: ame: Full=Granulin-1 ame: Full=Granulin G Contains: ame: Full=Granulin-2 ame: Full=Granulin F Contains: ame: Full=Granulin-3 ame: Full=Granulin B Contains: ame: Full=Granulin-4 ame: Full=…	4	1.61E-8	56.5%	26	F:growth factor activity; P:neural precursor cell proliferation; C:extracellular region; C:extracellular exosome; P:immune response; P:synaptic vesicle endocytosis; C:intracellular membrane-bounded organelle; P:positive regulation of neuron projection development; P:positive regulation of epithelial cell proliferation; P:male mating behavior; P:signal transduction; F:serine-type endopeptidase act…	331
XEN_contig_512	3.26964	40	---NA---						370
XEN_contig_513	5.15148	62	---NA---						364
XEN_contig_514	74.625	6551	MDM2_XENLA ame: Full=E3 ubiquitin- ligase Mdm2 ame: Full=Double minute 2 Short=Xdm2 ame: Full=p53-binding Mdm2	13	3.13E-10	60.31%	88	C:nuclear body; P:heart valve development; P:epidermal growth factor receptor signaling pathway; P:regulation of protein catabolic process; P:negative regulation of protein catabolic process; P:fibroblast growth factor receptor signaling pathway; C:synapse; F:peroxisome proliferator activated receptor binding; P:endocardial cushion morphogenesis; F:p53 binding; P:negative regulation of transcript…	2655
XEN_contig_515	140.59	6996	---NA---						1505
XEN_contig_516	20.4524	871	---NA---						1288
XEN_contig_517	74.4142	6594	S26A5_MOUSE ame: Full=Prestin ame: Full=Solute carrier family 26 member 5	20	3.78E-113	52.25%	37	F:formate transmembrane transporter activity; P:protein kinase C signaling; P:chloride transmembrane transport; P:anatomical structure development; P:sulfate transmembrane transport; F:chloride channel activity; P:cellular response to oxygen-containing compound; P:positive regulation of biological process; C:extracellular exosome; C:intracellular membrane-bounded organelle; P:iodide transport; P:…	2680
XEN_contig_518	0.955994	11	---NA---						348
XEN_contig_519	6.45455	105	---NA---						492
XEN_contig_520	7.62916	336	ZN410_HUMAN ame: Full=Zinc finger 410 ame: Full=Another partner for ARF 1 ame: Full=Zinc finger APA-1	20	3.95E-48	61.9%	19	F:histone acetyltransferase binding; P:transcription from RNA polymerase III promoter; F:RNA polymerase II core promoter sequence-specific DNA binding; F:ion binding; P:transcription from RNA polymerase II promoter; F:protein kinase activity; P:response to cadmium ion; F:chromatin binding; P:ectoderm development; P:positive regulation of transcription from RNA polymerase II promoter; P:regulation…	1332
XEN_contig_521	27.8384	405	---NA---						440
XEN_contig_522	70.628	1212	---NA---						519
XEN_contig_523	39.3646	1584	---NA---						1217
XEN_contig_524	22.2893	1132	MUS81_XENTR ame: Full=Crossover junction endonuclease MUS81	16	1.83E-98	54.88%	10	F:protein binding; P:regulation of cellular process; P:reciprocal meiotic recombination; F:3'-flap endonuclease activity; P:chromosome organization; P:DNA catabolic process, endonucleolytic; P:meiotic chromosome segregation; C:nucleolus; P:response to intra-S DNA damage checkpoint signaling; P:double-strand break repair	1536
XEN_contig_525	15.5845	792	MUS81_XENTR ame: Full=Crossover junction endonuclease MUS81	16	3.75E-100	55.13%	10	F:protein binding; P:regulation of cellular process; P:reciprocal meiotic recombination; F:3'-flap endonuclease activity; P:chromosome organization; P:DNA catabolic process, endonucleolytic; P:meiotic chromosome segregation; C:nucleolus; P:response to intra-S DNA damage checkpoint signaling; P:double-strand break repair	1537
XEN_contig_526	15.6343	702	TXN4B_HUMAN ame: Full=Thioredoxin 4B ame: Full=Dim1	2	3.13E-21	0.96	7	F:protein binding; C:U4/U6 x U5 tri-snRNP complex; P:positive regulation of cell proliferation; C:U5 snRNP; C:spliceosomal complex; P:mitotic nuclear division; P:spliceosomal complex assembly	1358
XEN_contig_527	161.242	1786	---NA---						335
XEN_contig_528	1535.49	68590	PPIA_BLAGE ame: Full=Peptidyl-prolyl cis-trans isomerase Short=PPIase ame: Full=Cyclophilin ame: Full=Cyclosporin A-binding ame: Full=Rotamase	20	2.98E-57	62.15%	42	C:Golgi apparatus; F:peptide binding; P:protein peptidyl-prolyl isomerization; C:vacuolar membrane; P:response to cytokinin; C:microtubule associated complex; C:mitochondrial proton-transporting ATP synthase complex; C:protein kinase complex; P:small molecule metabolic process; C:chloroplast; C:plasmodesma; P:response to ischemia; P:apoptotic mitochondrial changes; P:de-etiolation; P:regulation o…	1351	EC:5.2.1.8
XEN_contig_529	11.5434	479	CO6A3_HUMAN ame: Full=Collagen alpha-3(VI) chain Flags: Precursor	20	3.12E-30	49.35%	23	P:neuron projection development; C:organelle lumen; P:response to wounding; C:FACIT collagen trimer; C:endoplasmic reticulum; P:cell adhesion; C:intracellular organelle part; P:single-organism metabolic process; P:hemostasis; F:poly(A) RNA binding; P:macromolecule metabolic process; C:extracellular space; C:anchoring collagen complex; C:interstitial matrix; C:extracellular exosome; P:skeletal sys…	1255
XEN_contig_530	51.2017	3071	RSH4A_MOUSE ame: Full=Radial spoke head 4 homolog A ame: Full=Radial spoke head 3	7	5.83E-81	60.14%	6	C:motile cilium; P:axoneme assembly; P:cilium movement; C:nucleolus; C:axoneme; C:nucleoplasm	1814
XEN_contig_531	4.45538	85	---NA---						577
XEN_contig_532	30.8949	1994	DEPD7_MOUSE ame: Full=DEP domain-containing 7 ame: Full= TR2 D15	18	2.75E-57	0.52	5	C:nucleus; P:small GTPase mediated signal transduction; P:regulation of small GTPase mediated signal transduction; C:cytosol; P:regulation of transcription, DNA-templated	1952
XEN_contig_533	84.7098	1941	---NA---						693
XEN_contig_534	2.38378	80	---NA---						1015
XEN_contig_535	14.1272	994	---NA---						2128
XEN_contig_536	11.4581	172	---NA---						454
XEN_contig_537	19.7663	349	---NA---						534
XEN_contig_538	26.5782	464	---NA---						528
XEN_contig_539	845.875	13201	G3PC_GINBI ame: Full=Glyceraldehyde-3-phosphate cytosolic	20	1.51E-92	90.85%	8	P:gluconeogenesis; F:NADP binding; F:NAD binding; C:membrane; P:glycolytic process; C:cytosol; P:oxidation-reduction process; F:glyceraldehyde-3-phosphate dehydrogenase (NAD+) (phosphorylating) activity	472	EC:1.2.1.12
XEN_contig_540	889.792	37099	RL30_CHICK ame: Full=60S ribosomal L30	20	5.51E-60	84.35%	19	P:cytoplasmic translation; P:ribosome biogenesis; P:response to fungus; C:cytosolic large ribosomal subunit; P:translational initiation; P:translational elongation; C:plasma membrane; F:poly(A) RNA binding; P:viral transcription; C:nucleus; C:chloroplast; P:translational termination; C:plasmodesma; C:extracellular exosome; F:protein binding; P:SRP-dependent cotranslational protein targeting to me…	1261
XEN_contig_541	34.9201	351	---NA---						304
XEN_contig_542	346.551	4824	G3P_COTJA ame: Full=Glyceraldehyde-3-phosphate dehydrogenase Short=GAPDH ame: Full=Peptidyl-cysteine S-nitrosylase GAPDH	20	4.08E-62	84.15%	29	C:microtubule cytoskeleton; P:multicellular organismal development; F:glyceraldehyde-3-phosphate dehydrogenase (NAD+) (phosphorylating) activity; C:extracellular exosome; C:ribonucleoprotein complex; C:tubulin complex; F:NAD binding; C:cytosol; P:negative regulation of translation; P:neuron apoptotic process; P:gluconeogenesis; F:identical protein binding; P:microtubule cytoskeleton organization;…	421	EC:1.2.1.12
XEN_contig_543	6.84048	178	CINP_XENLA ame: Full=Cyclin-dependent kinase 2-interacting	4	3.96E-34	0.54	1	P:cellular process	787
XEN_contig_544	5.73255	145	CINP_XENLA ame: Full=Cyclin-dependent kinase 2-interacting	4	2.99E-34	53.75%	1	P:cellular process	765
XEN_contig_545	149.823	10398	NNTM_HUMAN ame: Full=NAD(P) mitochondrial ame: Full=Nicotinamide nucleotide transhydrogenase ame: Full=Pyridine nucleotide transhydrogenase Flags: Precursor	20	3.62E-130	58.5%	16	P:hydrogen ion transmembrane transport; P:NADPH regeneration; F:protein dimerization activity; P:tricarboxylic acid cycle; F:NAD(P)+ transhydrogenase (AB-specific) activity; P:NADH oxidation; P:nicotinamide metabolic process; C:integral component of plasma membrane; P:reactive oxygen species metabolic process; F:NADP binding; C:mitochondrial respiratory chain; P:nicotinate nucleotide metabolic pr…	2099	EC:1.6.1.2; EC:1.6.1.1
XEN_contig_546	422.715	5409	ACT_CRAGI ame: Full=Actin	20	5.06E-54	94.15%	42	C:postsynaptic density; C:NuA4 histone acetyltransferase complex; C:myelin sheath; P:adherens junction organization; F:RNA polymerase II core promoter proximal region sequence-specific DNA binding; P:axon guidance; C:kinesin complex; P:Fc-gamma receptor signaling pathway involved in phagocytosis; F:RNA polymerase II distal enhancer sequence-specific DNA binding; F:ATP binding; C:transcription fac…	387
XEN_contig_547	5.1721	164	---NA---						959
XEN_contig_548	1.58427	133	F184A_HUMAN ame: Full= FAM184A	1	1.54E-97	0.6	2	C:extracellular space; F:protein binding	2539
XEN_contig_549	4.926	408	---NA---						2505
XEN_contig_550	0.504069	8	---NA---						480
XEN_contig_551	0.532155	6	---NA---						341
XEN_contig_552	4.17276	375	---NA---						2718
XEN_contig_553	13.0368	472	---NA---						1095
XEN_contig_554	2.45801	92	ACMSD_RAT ame: Full=2-amino-3-carboxymuconate-6-semialdehyde decarboxylase ame: Full=Picolinate carboxylase	9	4.38E-69	68.44%	7	P:tryptophan catabolic process; C:extracellular exosome; F:protein binding; F:metal ion binding; C:cytosol; P:quinolinate metabolic process; F:aminocarboxymuconate-semialdehyde decarboxylase activity	1132	EC:4.1.1.45
XEN_contig_555	1209.43	36150	VIT5_CAEEL ame: Full=Vitellogenin-5 Flags: Precursor	5	3.99E-6	43.8%	12	P:lipid transport; P:response to polycyclic arene; C:extracellular space; F:protein binding; P:response to insulin; F:lipid transporter activity; P:response to estradiol; C:cytosol; C:yolk; C:extracellular region; F:nutrient reservoir activity; F:receptor binding	904
XEN_contig_556	633.808	6245	---NA---						298
XEN_contig_557	341.665	4338	AMT1_CAEEL ame: Full= ammonium transporter 1	1	2.63E-7	0.47	6	F:ammonium transmembrane transporter activity; P:ammonium transport; P:ammonium transmembrane transport; C:membrane; C:integral component of membrane; P:transport	384
XEN_contig_558	3.00812	203	SC6A9_XENLA ame: Full=Sodium- and chloride-dependent glycine transporter 1 Short= -1 Short= 1 Short=x 1 ame: Full=Solute carrier family 6 member 9	20	3.4E-110	64.3%	22	F:tubulin binding; P:glycine import; P:synaptic transmission, glycinergic; F:glycine:sodium symporter activity; P:L-alpha-amino acid transmembrane transport; P:response to organic cyclic compound; F:monoamine transmembrane transporter activity; P:response to oxygen-containing compound; P:neurotransmitter secretion; P:response to pain; C:integral component of plasma membrane; P:sodium ion transpor…	2041
XEN_contig_559	937.237	28200	VIT5_CAEEL ame: Full=Vitellogenin-5 Flags: Precursor	1	5.26E-4	0.44	4	P:lipid transport; F:lipid transporter activity; C:extracellular region; F:nutrient reservoir activity	910
XEN_contig_560	15.6297	3110	ARID2_HUMAN ame: Full=AT-rich interactive domain-containing 2 Short=ARID domain-containing 2 ame: Full=BRG1-associated factor 200 Short=BAF200 ame: Full=Zinc finger with activation potential ame: Full=Zipzap p200	20	1.46E-136	53.5%	12	F:RNA polymerase II distal enhancer sequence-specific DNA binding; F:transcriptional activator activity, RNA polymerase II core promoter proximal region sequence-specific binding; F:protein binding; P:multicellular organismal development; F:RNA polymerase II core promoter proximal region sequence-specific DNA binding; P:transcription from RNA polymerase II promoter; P:anatomical structure morphog…	6018
XEN_contig_561	3.42941	105	TSSP_MOUSE ame: Full=Thymus-specific serine protease ame: Full=Serine protease 16 Flags: Precursor	13	3.05E-35	45.31%	4	C:intracellular membrane-bounded organelle; F:peptidase activity, acting on L-amino acid peptides; C:vesicle; C:cytoplasmic part	926
XEN_contig_562	1.99611	66	TSSP_MOUSE ame: Full=Thymus-specific serine protease ame: Full=Serine protease 16 Flags: Precursor	12	2.79E-35	45.5%	4	C:intracellular membrane-bounded organelle; F:peptidase activity, acting on L-amino acid peptides; C:vesicle; C:cytoplasmic part	1000
XEN_contig_563	20.4014	228	TDIF2_HUMAN ame: Full=Deoxynucleotidyltransferase terminal-interacting 2 ame: Full=Estrogen receptor-binding ame: Full=LPTS-interacting 2 Short=LPTS-RP2 ame: Full=Terminal deoxynucleotidyltransferase-interacting factor 2 Short= 2 Short= -interacting factor 2	5	7.39E-20	79.2%	4	P:transcription, DNA-templated; P:regulation of transcription, DNA-templated; C:nucleolus; F:poly(A) RNA binding	338
XEN_contig_564	51.5771	382	TDIF2_HUMAN ame: Full=Deoxynucleotidyltransferase terminal-interacting 2 ame: Full=Estrogen receptor-binding ame: Full=LPTS-interacting 2 Short=LPTS-RP2 ame: Full=Terminal deoxynucleotidyltransferase-interacting factor 2 Short= 2 Short= -interacting factor 2	5	2.24E-20	79.4%	4	P:transcription, DNA-templated; P:regulation of transcription, DNA-templated; C:nucleolus; F:poly(A) RNA binding	224
XEN_contig_565	64.747	897	TDIF2_BOVIN ame: Full=Deoxynucleotidyltransferase terminal-interacting 2	4	1.68E-20	74.5%	4	P:transcription, DNA-templated; P:regulation of transcription, DNA-templated; C:nucleolus; F:poly(A) RNA binding	419
XEN_contig_566	2.45611	137	---NA---						1687
XEN_contig_567	441.454	15910	---NA---						1090
XEN_contig_568	5.56297	932	---NA---						5067
XEN_contig_569	120.825	2397	LSM5_HUMAN ame: Full=U6 snRNA-associated Sm LSm5	13	5.01E-50	68.46%	14	P:ncRNA processing; P:exonucleolytic nuclear-transcribed mRNA catabolic process involved in deadenylation-dependent decay; C:spliceosomal complex; C:nucleolus; C:U6 snRNP; C:small nucleolar ribonucleoprotein complex; P:mRNA splicing, via spliceosome; P:response to water deprivation; F:RNA binding; P:response to abscisic acid; F:protein heterodimerization activity; C:U4/U6 x U5 tri-snRNP complex; …	600
XEN_contig_570	35.3923	3073	MSH2_MOUSE ame: Full=DNA mismatch repair Msh2 ame: Full= homolog 2	20	0	65.2%	57	P:cell cycle arrest; P:reciprocal meiotic recombination; P:male gonad development; F:protein C-terminus binding; P:determination of adult lifespan; P:interstrand cross-link repair; P:removal of nonhomologous ends; P:floral whorl development; P:intrinsic apoptotic signaling pathway in response to DNA damage by p53 class mediator; P:positive regulation of helicase activity; C:chromosome, centromeri…	2626
XEN_contig_571	1.48156	29	---NA---						592
XEN_contig_572	167.178	10812	IF2G_HUMAN ame: Full=Eukaryotic translation initiation factor 2 subunit 3 ame: Full=Eukaryotic translation initiation factor 2 subunit gamma X Short=eIF-2-gamma X Short=eIF-2gX	20	0	81.4%	17	C:multi-eIF complex; P:positive regulation of translational fidelity; P:transmembrane transport; C:eukaryotic 48S preinitiation complex; F:tRNA binding; C:ribosome; P:regulation of translational initiation; C:eukaryotic translation initiation factor 2 complex; F:GTP binding; C:nucleus; F:translation initiation factor activity; P:formation of translation preinitiation complex; C:extracellular exos…	1956
XEN_contig_573	124.318	2195	LSM5_HUMAN ame: Full=U6 snRNA-associated Sm LSm5	13	2.29E-50	68.46%	14	P:ncRNA processing; P:exonucleolytic nuclear-transcribed mRNA catabolic process involved in deadenylation-dependent decay; C:spliceosomal complex; C:nucleolus; C:U6 snRNP; C:small nucleolar ribonucleoprotein complex; P:mRNA splicing, via spliceosome; P:response to water deprivation; F:RNA binding; P:response to abscisic acid; F:protein heterodimerization activity; C:U4/U6 x U5 tri-snRNP complex; …	534
XEN_contig_574	0.468902	4	---NA---						258
XEN_contig_575	28.7121	2605	PP2B2_DROME ame: Full=Serine threonine- phosphatase 2B catalytic subunit 2 ame: Full=Calmodulin-dependent calcineurin A2 subunit	20	0	82.6%	66	P:negative regulation of chromatin binding; F:drug binding; C:synaptic vesicle; P:positive regulation of cardiac muscle hypertrophy in response to stress; P:learning; P:positive regulation of sequence-specific DNA binding transcription factor activity; P:T cell homeostasis; F:protein heterodimerization activity; P:cellular response to glucose stimulus; F:calcium ion binding; P:regulation of synap…	2744
XEN_contig_576	463.359	6021	---NA---						393
XEN_contig_577	1275.05	13027	---NA---						309
XEN_contig_578	2.97041	22	---NA---						224
XEN_contig_579	21.7825	780	ABCE1_HUMAN ame: Full=ATP-binding cassette sub-family E member 1 ame: Full=2 -5 -oligoadenylate-binding ame: Full= 68 ame: Full=RNase L inhibitor ame: Full=Ribonuclease 4 inhibitor Short=RNS4I	7	1.12E-22	78.29%	28	F:ATPase activity; P:positive regulation of translation; C:cytosolic ribosome; P:ribosome disassembly; P:rRNA processing; P:response to virus; P:regulation of translational initiation; F:transporter activity; P:RNA catabolic process; F:translation initiation factor activity; F:ATP binding; P:translational termination; F:iron ion binding; P:viral process; P:protein maturation; C:preribosome, large…	1083	EC:3.6.1.3
XEN_contig_580	53.1673	886	DKC1_MOUSE ame: Full=H ACA ribonucleo complex subunit 4 ame: Full=Dyskerin ame: Full=Nopp140-associated of 57 kDa ame: Full=Nucleolar NAP57 ame: Full=Nucleolar family A member 4 ame: Full=snoRNP DKC1	20	1.08E-92	82.2%	42	P:cell proliferation; P:wing disc development; P:purine nucleotide biosynthetic process; P:snRNA pseudouridine synthesis; F:baruol synthase activity; C:Cajal body; F:lupeol synthase activity; P:neurogenesis; P:conidium formation; C:chromosome, centromeric region; C:microtubule; F:telomerase activity; P:cell division; P:rRNA pseudouridine synthesis; C:plasmodesma; P:DNA biosynthetic process; C:cyt…	504	EC:5.4.99.12; EC:4.2.1.70; EC:5.4.99; EC:2.7.7
XEN_contig_581	369.951	4795	---NA---						392
XEN_contig_582	5.45459	123	---NA---						682
XEN_contig_583	7.12389	110	RLA1_CHICK ame: Full=60S acidic ribosomal P1	20	4.91E-34	77.95%	18	P:ribosome biogenesis; P:plant-type cell wall organization; C:cytosolic large ribosomal subunit; P:translational initiation; P:translational elongation; C:plasma membrane; P:cell wall modification; P:regulation of translation; P:viral transcription; C:nucleus; P:translational termination; C:extracellular exosome; F:RNA binding; F:protein binding; P:SRP-dependent cotranslational protein targeting …	467
XEN_contig_584	32.0936	295	---NA---						278
XEN_contig_585	34.9248	388	---NA---						336
XEN_contig_586	1.19506	13	---NA---						329
XEN_contig_587	30.1921	1160	---NA---						1162
XEN_contig_588	24.6692	1062	---NA---						1302
XEN_contig_589	41.85	2791	SCFD1_MOUSE ame: Full=Sec1 family domain-containing 1 ame: Full=Syntaxin-binding 1-like 2	19	0	56.32%	26	C:Golgi transport complex; P:neurogenesis; P:response to toxic substance; C:Golgi-associated vesicle; C:endoplasmic reticulum membrane; C:cis-Golgi network; P:response to hypoxia; P:regulation of protein transport; P:regulation of ER to Golgi vesicle-mediated transport; C:cytosol; P:membrane fusion; F:syntaxin binding; P:retrograde vesicle-mediated transport, Golgi to ER; C:Golgi cisterna membran…	2017
XEN_contig_590	3.52359	72	---NA---						618
XEN_contig_591	9.44467	178	---NA---						570
XEN_contig_592	10.2523	120	---NA---						354
XEN_contig_593	73.9748	1289	---NA---						527
XEN_contig_594	10.7243	139	---NA---						392
XEN_contig_595	27.0916	2982	---NA---						3329
XEN_contig_596	8.47583	227	---NA---						810
XEN_contig_597	1326.74	38077	RS7_RAT ame: Full=40S ribosomal S7 ame: Full=S8	20	9.74E-54	84.1%	30	C:cytosolic small ribosomal subunit; P:cytoplasmic translation; P:hemopoiesis; C:Golgi apparatus; P:rRNA processing; C:nucleolus; P:viral transcription; C:chloroplast; P:translational termination; C:plasmodesma; C:extracellular exosome; P:SRP-dependent cotranslational protein targeting to membrane; C:focal adhesion; P:nuclear-transcribed mRNA catabolic process, nonsense-mediated decay; P:neural t…	868
XEN_contig_598	22.8736	1831	---NA---						2421
XEN_contig_599	1.97513	32	---NA---						490
XEN_contig_600	16.4886	549	---NA---						1007
XEN_contig_601	15.3416	1363	---NA---						2687
XEN_contig_602	46.5337	857	CHERP_MOUSE ame: Full=Calcium homeostasis endoplasmic reticulum ame: Full=SR-related CTD-associated factor 6	2	2.15E-19	0.74	9	P:positive regulation of NFAT protein import into nucleus; C:perinuclear region of cytoplasm; P:negative regulation of cell proliferation; P:nervous system development; C:cytosol; P:release of sequestered calcium ion into cytosol; F:ion channel binding; C:sarcoplasmic reticulum membrane; F:poly(A) RNA binding	557
XEN_contig_603	41.2264	717	CHERP_MOUSE ame: Full=Calcium homeostasis endoplasmic reticulum ame: Full=SR-related CTD-associated factor 6	2	1.15E-19	0.74	9	P:positive regulation of NFAT protein import into nucleus; C:perinuclear region of cytoplasm; P:negative regulation of cell proliferation; P:nervous system development; C:cytosol; P:release of sequestered calcium ion into cytosol; F:ion channel binding; C:sarcoplasmic reticulum membrane; F:poly(A) RNA binding	526
XEN_contig_604	0.717658	7	---NA---						295
XEN_contig_605	316.959	3930	---NA---						375
XEN_contig_606	546.164	6790	---NA---						376
XEN_contig_607	50.5536	804	---NA---						481
XEN_contig_608	116.71	3118	GDIR1_MOUSE ame: Full=Rho GDP-dissociation inhibitor 1 Short=Rho GDI 1 ame: Full=GDI-1 ame: Full=Rho-GDI alpha	15	6.19E-48	61.6%	27	F:Rho GDP-dissociation inhibitor activity; P:negative regulation of trophoblast cell migration; P:actin filament organization; P:anatomical structure morphogenesis; C:immunological synapse; P:regulation of vacuole fusion, non-autophagic; P:negative regulation of axonogenesis; C:extracellular exosome; P:immune response; P:positive regulation of axonogenesis; F:GTPase activity; P:regulation of cata…	808
XEN_contig_609	2.90233	126	---NA---						1313
XEN_contig_610	2.12144	273	---NA---						3892
XEN_contig_611	594.339	8568	---NA---						436
XEN_contig_612	8.72022	662	---NA---						2296
XEN_contig_613	165.584	9050	2AAA_PIG ame: Full=Serine threonine- phosphatase 2A 65 kDa regulatory subunit A alpha isoform ame: Full=PP2A subunit A isoform PR65-alpha ame: Full=PP2A subunit A isoform R1-alpha	19	0	76.11%	77	P:mitotic spindle assembly checkpoint; P:apoptotic process involved in morphogenesis; P:RNA splicing; P:centriole replication; P:embryo development ending in birth or egg hatching; P:fibroblast growth factor receptor signaling pathway; P:neurogenesis; C:chromosome, centromeric region; P:response to blue light; P:glucose catabolic process; P:inactivation of MAPK activity; P:root development; P:imm…	1653
XEN_contig_614	6.33451	204	---NA---						974
XEN_contig_615	9.845	944	RBGPR_HUMAN ame: Full=Rab3 GTPase-activating non-catalytic subunit ame: Full=RGAP-iso ame: Full=Rab3 GTPase-activating 150 kDa subunit ame: Full=Rab3-GAP p150 Short=Rab3-GAP150 ame: Full=Rab3-GAP regulatory subunit	5	0	52.4%	13	P:positive regulation of endoplasmic reticulum tubular network organization; F:enzyme activator activity; C:protein complex; P:transport; P:establishment of protein localization to endoplasmic reticulum membrane; C:plasma membrane; P:positive regulation of GTPase activity; C:cytoplasm; P:positive regulation of autophagosome assembly; F:Rab guanyl-nucleotide exchange factor activity; P:establishme…	2900
XEN_contig_616	7.25201	88	---NA---						367
XEN_contig_617	0.465295	4	---NA---						260
XEN_contig_618	342.178	23431	DCOR_RAT ame: Full=Ornithine decarboxylase Short=ODC	20	6.83E-148	65.95%	32	F:ornithine decarboxylase activator activity; P:proline metabolic process; P:positive regulation of cell proliferation; P:negative regulation of protein catabolic process; C:perikaryon; F:ornithine decarboxylase activity; P:response to virus; P:regulation of cellular amino acid metabolic process; C:dendrite; C:trans-Golgi network; C:cis-Golgi network; C:granular vesicle; P:ammonium transmembrane …	2071	EC:4.1.1.17; EC:4.1.1.19
XEN_contig_619	253.846	4952	---NA---						590
XEN_contig_620	14.0059	389	---NA---						840
XEN_contig_621	4.6513	217	---NA---						1411
XEN_contig_622	48.9505	1871	PTPA_BOVIN ame: Full=Serine threonine- phosphatase 2A activator ame: Full= subunit B PR53 isoform ame: Full=Phosphotyrosyl phosphatase activator Short=PTPA ame: Full=Serine threonine- phosphatase 2A regulatory subunit 4 ame: Full=Serine threonine- phosphatase 2A regulatory subunit B	20	3.05E-123	60.95%	22	F:ATPase activity; F:protein tyrosine phosphatase activator activity; F:protein homodimerization activity; P:signal transduction; P:response to osmotic stress; P:protein peptidyl-prolyl isomerization; C:protein phosphatase type 2A complex; F:receptor binding; F:protein phosphatase type 2A regulator activity; C:nucleoplasm; F:ATP binding; F:peptidyl-prolyl cis-trans isomerase activity; P:negative …	1156	EC:5.2.1.8; EC:3.6.1.3
XEN_contig_623	1.87646	51	---NA---						822
XEN_contig_624	149.59	3393	PSMD1_CHICK ame: Full=26S proteasome non-ATPase regulatory subunit 1 ame: Full=26S proteasome regulatory subunit RPN2 ame: Full=26S proteasome regulatory subunit S1	15	5.36E-114	77.53%	53	C:proteasome regulatory particle, base subcomplex; P:cytoskeleton organization; P:epidermal growth factor receptor signaling pathway; P:axon guidance; P:fibroblast growth factor receptor signaling pathway; P:gravitropism; P:regulation of cellular amino acid metabolic process; C:chloroplast; P:activation of MAPKK activity; P:antigen processing and presentation of exogenous peptide antigen via MHC …	686
XEN_contig_625	29.1389	290	PSMD1_MOUSE ame: Full=26S proteasome non-ATPase regulatory subunit 1 ame: Full=26S proteasome regulatory subunit RPN2 ame: Full=26S proteasome regulatory subunit S1	14	9.16E-38	82.36%	49	C:proteasome regulatory particle, base subcomplex; P:cytoskeleton organization; P:epidermal growth factor receptor signaling pathway; P:axon guidance; P:fibroblast growth factor receptor signaling pathway; P:gravitropism; P:regulation of cellular amino acid metabolic process; C:chloroplast; P:activation of MAPKK activity; P:antigen processing and presentation of exogenous peptide antigen via MHC …	301
XEN_contig_626	43.6599	371	PSMD1_RAT ame: Full=26S proteasome non-ATPase regulatory subunit 1 ame: Full=26S proteasome regulatory subunit RPN2 ame: Full=26S proteasome regulatory subunit S1 ame: Full=26S proteasome subunit p112	14	1.84E-42	82.57%	49	C:proteasome regulatory particle, base subcomplex; P:cytoskeleton organization; P:epidermal growth factor receptor signaling pathway; P:axon guidance; P:fibroblast growth factor receptor signaling pathway; P:gravitropism; P:regulation of cellular amino acid metabolic process; C:chloroplast; P:activation of MAPKK activity; P:antigen processing and presentation of exogenous peptide antigen via MHC …	257
XEN_contig_627	99.2544	10820	F120A_HUMAN ame: Full=Constitutive coactivator of PPAR-gamma 1 ame: Full=Oxidative stress-associated Src activator ame: Full= FAM120A	9	1.21E-87	58.67%	3	C:cytoplasm; C:membrane; F:poly(A) RNA binding	3297
XEN_contig_628	8.8421	635	HIL_DROME ame: Full=Hillarin ame: Full=D-Hillarin Short=D-hil	4	2.6E-53	0.49	1	C:intracellular part	2172
XEN_contig_629	84.597	2344	CBX1_HUMAN ame: Full=Chromobox homolog 1 ame: Full=HP1Hsbeta ame: Full=Heterochromatin 1 homolog beta Short=HP1 beta ame: Full=Heterochromatin p25 ame: Full=M31 ame: Full=Modifier 1 ame: Full=p25beta	7	3.02E-39	70.43%	38	P:regulation of histone methylation; C:PML body; F:methylated histone binding; C:condensed chromosome, centromeric region; C:histone deacetylase complex; F:transcription regulatory region sequence-specific DNA binding; P:regulation of DNA metabolic process; C:kinetochore; P:chromatin silencing; P:blood coagulation; C:nucleolus; P:single-organism metabolic process; C:polytene chromosome; C:male pr…	838
XEN_contig_630	11.0772	1880	ZC3H6_MOUSE ame: Full=Zinc finger CCCH domain-containing 6	20	6.63E-28	57.65%	19	C:histone locus body; P:negative regulation of T cell differentiation in thymus; C:transcription elongation factor complex; C:Cajal body; P:response to antibiotic; F:transcriptional repressor activity, RNA polymerase II transcription regulatory region sequence-specific binding; P:snRNA transcription from RNA polymerase II promoter; P:snRNA transcription from RNA polymerase III promoter; P:single-…	5133
XEN_contig_631	1966.11	64488	RL4_URECA ame: Full=60S ribosomal L4 ame: Full=L1	20	8.02E-118	79.5%	28	P:cytoplasmic translation; P:determination of adult lifespan; P:ribosome biogenesis; C:cytosolic large ribosomal subunit; C:nucleolus; C:vacuolar membrane; P:response to cytokinin; P:viral transcription; C:chloroplast; P:translational termination; C:plasmodesma; C:extracellular exosome; P:SRP-dependent cotranslational protein targeting to membrane; C:focal adhesion; P:nuclear-transcribed mRNA cat…	992
XEN_contig_632	111.815	18186	LS14A_PONAB ame: Full= LSM14 homolog A ame: Full= FAM61A ame: Full=RNA-associated 55A	16	2.38E-42	72.81%	19	C:cytoplasmic stress granule; F:protein homodimerization activity; P:multicellular organismal development; P:deadenylation-independent decapping of nuclear-transcribed mRNA; P:positive regulation of type I interferon-mediated signaling pathway; F:double-stranded DNA binding; P:protein glycosylation; C:cytoplasmic mRNA processing body; C:protein complex; F:poly(A) RNA binding; F:double-stranded RN…	4919
XEN_contig_633	7.37958	793	LRCH2_HUMAN ame: Full=Leucine-rich repeat and calponin homology domain-containing 2	20	5.38E-41	62.55%	6	F:protein binding; C:PML body; P:negative regulation of transcription, DNA-templated; C:cytoplasm; P:nervous system development; C:extracellular region	3250
XEN_contig_634	1581.69	47120	RS18_ARGIR ame: Full=40S ribosomal S18	20	2.65E-49	82.35%	28	C:cytosolic small ribosomal subunit; P:multicellular organismal development; P:cytoplasmic translation; C:Golgi apparatus; C:nucleolus; C:vacuolar membrane; P:viral transcription; P:mitotic spindle elongation; P:translational termination; C:plasmodesma; C:extracellular exosome; P:SRP-dependent cotranslational protein targeting to membrane; C:focal adhesion; P:nuclear-transcribed mRNA catabolic pr…	901
XEN_contig_635	12.3295	117	---NA---						287
XEN_contig_636	4.9117	330	MTO1_PONAB ame: Full= MTO1 mitochondrial Flags: Precursor	20	0	65.7%	3	C:mitochondrion; F:poly(A) RNA binding; P:mitochondrial tRNA wobble uridine modification	2032
XEN_contig_637	1.54694	98	HCP_RHORT ame: Full=Hydroxylamine reductase ame: Full=Hybrid-cluster Short=HCP ame: Full=Prismane	20	1.46E-121	64.95%	2	F:oxidoreductase activity; F:iron-sulfur cluster binding	1916
XEN_contig_638	3.59745	366	ZC3HE_CHICK ame: Full=Zinc finger CCCH domain-containing 14	10	1.8E-41	0.58	5	C:perinuclear region of cytoplasm; F:protein binding; C:nucleolus; C:nucleoplasm; F:poly(A) RNA binding	3077
XEN_contig_639	10.6085	161	C19L2_XENTR ame: Full=CWF19 2	2	7.55E-6	80.5%	2	F:catalytic activity; P:metabolic process	459
XEN_contig_640	5.93023	90	C19L2_XENTR ame: Full=CWF19 2	2	8.18E-6	0.81	2	F:catalytic activity; P:metabolic process	459
XEN_contig_641	0.867216	8	---NA---						279
XEN_contig_642	17.5807	261	---NA---						449
XEN_contig_643	3538.37	54753	RS20_XENLA ame: Full=40S ribosomal S20 ame: Full=S22	20	1.39E-68	80.25%	20	C:cytosolic small ribosomal subunit; P:cytoplasmic translation; C:Golgi apparatus; C:nucleolus; P:translational initiation; P:translational elongation; P:viral transcription; P:maturation of SSU-rRNA from tricistronic rRNA transcript (SSU-rRNA, 5.8S rRNA, LSU-rRNA); P:RNA methylation; C:chloroplast; P:translational termination; C:plasmodesma; C:extracellular exosome; F:protein binding; P:SRP-depe…	468
XEN_contig_644	3.21533	32	---NA---						301
XEN_contig_645	4.91523	333	S43A3_HUMAN ame: Full=Solute carrier family 43 member 3 ame: Full= FOAP-13	3	1.62E-23	40.33%	6	P:biological_process; P:transmembrane transport; C:membrane; C:integral component of membrane; C:cellular_component; F:molecular_function	2049
XEN_contig_646	117.879	10048	NDUAA_DROME ame: Full=NADH dehydrogenase	10	3.47E-41	47.2%	8	C:lipid particle; C:mitochondrial part; P:small molecule metabolic process; F:catalytic activity; C:membrane; P:oxidation-reduction process; P:single-organism cellular process; P:nucleobase-containing compound metabolic process	2578
XEN_contig_647	3.00833	187	PCSK5_RAT ame: Full=Pro convertase subtilisin kexin type 5 ame: Full=Pro convertase 5 Short=PC5 ame: Full=Pro convertase 6 Short=PC6 ame: Full=Subtilisin kexin-like protease PC5 Short=rPC5 Flags: Precursor	20	2.27E-44	49.55%	27	P:embryo development; F:ion binding; P:anterior/posterior pattern specification; P:regulation of protein catabolic process; C:Golgi membrane; P:organ development; P:negative regulation of biological process; P:single fertilization; P:regulation of cellular protein metabolic process; P:secretion by cell; C:secretory granule; P:tube development; P:regulation of proteolysis; C:extracellular region p…	1880
XEN_contig_648	16.9914	1777	---NA---						3163
XEN_contig_649	12.1577	162	---NA---						403
XEN_contig_650	10.2954	417	---NA---						1225
XEN_contig_651	50.7	9919	TDRD1_HUMAN ame: Full=Tudor domain-containing 1 ame: Full=Cancer testis antigen Short=	20	3.22E-50	46.25%	6	C:chromatoid body; P:spermatid development; P:DNA methylation involved in gamete generation; C:pi-body; P:P granule organization; F:binding	5917
XEN_contig_652	2323.25	32647	---NA---						425
XEN_contig_653	20.0046	1012	---NA---						1530
XEN_contig_654	17.8784	947	---NA---						1602
XEN_contig_655	2.85181	38	---NA---						403
XEN_contig_656	1.33279	52	T106B_DANRE ame: Full=Transmembrane 106B	13	3.88E-35	0.51	5	P:localization; C:bounding membrane of organelle; C:intracellular organelle part; C:whole membrane; C:lysosome	1180
XEN_contig_657	5.85882	259	---NA---						1337
XEN_contig_658	3.70538	413	ZN674_HUMAN ame: Full=Zinc finger 674	20	5.22E-27	43.65%	2	F:binding; C:intracellular part	3371
XEN_contig_659	16.3115	528	TYW3_DANRE ame: Full=tRNA wybutosine-synthesizing 3 homolog Short=tRNA-yW-synthesizing 3 ame: Full=tRNA(Phe) 7-((3-amino-3-carboxypropyl)-4-demethylwyosine(37)-N(4))-methyltransferase	20	5.84E-64	56.05%	3	P:tRNA processing; P:single-organism cellular process; F:transferase activity	979
XEN_contig_660	294.411	3446	EF1B_MOUSE ame: Full=Elongation factor 1-beta Short=EF-1-beta	20	6.74E-46	90.75%	24	F:heat shock protein binding; P:mRNA transcription; P:signal transduction; F:guanyl-nucleotide exchange factor activity; P:positive regulation of I-kappaB kinase/NF-kappaB signaling; P:regulation of transcription, DNA-templated; C:endoplasmic reticulum; C:nucleolus; C:ribosome; F:signal transducer activity; C:eukaryotic translation elongation factor 1 complex; P:'de novo' cotranslational protein …	354
XEN_contig_661	1.76823	48	---NA---						821
XEN_contig_662	294.645	3439	EF1B_MOUSE ame: Full=Elongation factor 1-beta Short=EF-1-beta	20	3.19E-45	90.2%	24	F:heat shock protein binding; P:mRNA transcription; P:signal transduction; F:guanyl-nucleotide exchange factor activity; P:positive regulation of I-kappaB kinase/NF-kappaB signaling; P:regulation of transcription, DNA-templated; C:endoplasmic reticulum; C:nucleolus; C:ribosome; F:signal transducer activity; C:eukaryotic translation elongation factor 1 complex; P:'de novo' cotranslational protein …	353
XEN_contig_663	2948.46	56056	RS8_SPOFR ame: Full=40S ribosomal S8	20	6.9E-75	79.25%	27	P:chordate embryonic development; P:larval lymph gland hemopoiesis; C:cytosolic small ribosomal subunit; P:cytoplasmic translation; P:transcription factor import into nucleus; C:Golgi apparatus; P:neurogenesis; C:nucleolus; P:viral transcription; P:maturation of SSU-rRNA from tricistronic rRNA transcript (SSU-rRNA, 5.8S rRNA, LSU-rRNA); C:chloroplast; P:translational termination; C:plasmodesma; C…	575
XEN_contig_664	113.287	1326	PSD11_MOUSE ame: Full=26S proteasome non-ATPase regulatory subunit 11 ame: Full=26S proteasome regulatory subunit RPN6 ame: Full=26S proteasome regulatory subunit S9 ame: Full=26S proteasome regulatory subunit	11	6.18E-50	73.91%	45	P:insulin receptor signaling pathway; P:epidermal growth factor receptor signaling pathway; P:determination of adult lifespan; P:Fc-epsilon receptor signaling pathway; P:axon guidance; P:fibroblast growth factor receptor signaling pathway; C:proteasome regulatory particle, lid subcomplex; P:proteasome assembly; C:microtubule associated complex; P:regulation of cellular amino acid metabolic proces…	354
XEN_contig_665	42.1685	1022	UBP14_MOUSE ame: Full=Ubiquitin carboxyl-terminal hydrolase 14 ame: Full=Deubiquitinating enzyme 14 ame: Full=Ubiquitin thioesterase 14 ame: Full=Ubiquitin-specific-processing protease 14	10	5.15E-43	68.9%	20	P:protein deubiquitination; F:tRNA guanylyltransferase activity; F:proteasome binding; F:cysteine-type endopeptidase activity; P:synaptic transmission; C:proteasome complex; C:synapse; C:cell surface; F:ubiquitin-specific protease activity; C:nucleus; F:calmodulin binding; P:proteasome-mediated ubiquitin-dependent protein catabolic process; C:plasmodesma; C:extracellular exosome; F:endopeptidase …	733	EC:3.4.22; EC:2.7.7
XEN_contig_666	80.0236	2593	PSD11_HUMAN ame: Full=26S proteasome non-ATPase regulatory subunit 11 ame: Full=26S proteasome regulatory subunit RPN6 ame: Full=26S proteasome regulatory subunit S9 ame: Full=26S proteasome regulatory subunit	20	5.94E-160	70.5%	57	P:epidermal growth factor receptor signaling pathway; P:determination of adult lifespan; F:structural molecule activity; P:axon guidance; P:fibroblast growth factor receptor signaling pathway; C:proteasome regulatory particle, lid subcomplex; C:microtubule associated complex; P:regulation of cellular amino acid metabolic process; P:small molecule metabolic process; C:chloroplast; P:activation of …	980
XEN_contig_667	93.0196	3091	PSD11_HUMAN ame: Full=26S proteasome non-ATPase regulatory subunit 11 ame: Full=26S proteasome regulatory subunit RPN6 ame: Full=26S proteasome regulatory subunit S9 ame: Full=26S proteasome regulatory subunit	20	8.38E-160	70.5%	57	P:epidermal growth factor receptor signaling pathway; P:determination of adult lifespan; F:structural molecule activity; P:axon guidance; P:fibroblast growth factor receptor signaling pathway; C:proteasome regulatory particle, lid subcomplex; C:microtubule associated complex; P:regulation of cellular amino acid metabolic process; P:small molecule metabolic process; C:chloroplast; P:activation of …	1005
XEN_contig_668	11.8465	349	---NA---						891
XEN_contig_669	15.6509	1169	COG2_HUMAN ame: Full=Conserved oligomeric Golgi complex subunit 2 Short=COG complex subunit 2 ame: Full=Component of oligomeric Golgi complex 2 ame: Full=Low density lipo receptor defect C-complementing	5	0	54.4%	10	C:Golgi transport complex; F:protein binding; P:Golgi organization; P:protein glycosylation; F:protein transporter activity; C:Golgi membrane; P:intra-Golgi vesicle-mediated transport; P:oligosaccharide biosynthetic process; P:intracellular protein transport; C:Golgi stack	2259
XEN_contig_670	18.1724	1826	T214A_XENLA ame: Full=Transmembrane 214-A	6	2.19E-81	0.53	3	C:endoplasmic reticulum; C:Golgi apparatus; C:cytoplasmic microtubule	3039
XEN_contig_671	7.76637	539	MCAF1_CHICK ame: Full=Activating transcription factor 7-interacting 1 ame: Full=MBD1-containing chromatin-associated factor 1	6	1.25E-26	66.67%	13	F:ATPase activity; C:nucleolus; P:chromatin organization; P:regulation of RNA polymerase II transcriptional preinitiation complex assembly; C:nucleoplasm; P:negative regulation of transcription from RNA polymerase II promoter; C:transcription factor complex; F:protein binding; P:DNA methylation; C:cytoplasm; F:transcription corepressor activity; P:positive regulation of transcription, DNA-templat…	2099	EC:3.6.1.3
XEN_contig_672	23.4335	406	FBX7_HUMAN ame: Full=F-box only 7	1	2.09E-4	0.44	17	F:protein kinase binding; C:protein complex; P:negative regulation of lymphocyte differentiation; P:negative regulation of cyclin-dependent protein serine/threonine kinase activity; P:mitophagy; P:ubiquitin-dependent protein catabolic process; P:protein targeting to mitochondrion; C:nucleus; F:ubiquitin-protein transferase activity; F:protein binding; P:regulation of protein stability; C:ubiquiti…	524
XEN_contig_673	23.3757	405	FBX7_HUMAN ame: Full=F-box only 7	1	1.67E-5	0.44	17	F:protein kinase binding; C:protein complex; P:negative regulation of lymphocyte differentiation; P:negative regulation of cyclin-dependent protein serine/threonine kinase activity; P:mitophagy; P:ubiquitin-dependent protein catabolic process; P:protein targeting to mitochondrion; C:nucleus; F:ubiquitin-protein transferase activity; F:protein binding; P:regulation of protein stability; C:ubiquiti…	524
XEN_contig_674	3.65683	85	---NA---						703
XEN_contig_675	2.31599	85	---NA---						1110
XEN_contig_676	0.691654	11	---NA---						481
XEN_contig_677	2.53039	84	---NA---						1004
XEN_contig_678	1.94496	20	---NA---						311
XEN_contig_679	0.541456	7	---NA---						391
XEN_contig_680	420.048	4611	---NA---						332
XEN_contig_681	515.843	4878	---NA---						286
XEN_contig_682	0.927419	18	PO21_NASVI ame: Full=Retrovirus-related Pol poly from type-1 retrotransposable element R2 ame: Full=Retrovirus-related Pol poly from type I retrotransposable element R2 Includes: ame: Full=Reverse transcriptase Includes: ame: Full=Endonuclease	6	1.63E-16	49.67%	1	F:catalytic activity	587
XEN_contig_683	6.23679	73	---NA---						354
XEN_contig_684	2.52542	83	---NA---						994
XEN_contig_685	26.0811	733	CRJ1A_TRICY ame: Full=Crystallin J1A	3	9e-42	53.67%	1	F:structural constituent of eye lens	850
XEN_contig_686	21.847	614	CRJ1A_TRICY ame: Full=Crystallin J1A	3	6.73E-50	0.54	1	F:structural constituent of eye lens	850
XEN_contig_687	280.222	9673	PSB7_BOVIN ame: Full=Proteasome subunit beta type-7 Flags: Precursor	20	6.18E-141	69.5%	51	P:epidermal growth factor receptor signaling pathway; P:axon guidance; P:fibroblast growth factor receptor signaling pathway; P:regulation of cellular amino acid metabolic process; C:endoplasmic reticulum membrane; P:activation of MAPKK activity; P:antigen processing and presentation of exogenous peptide antigen via MHC class I, TAP-dependent; P:fatty acid beta-oxidation; P:apoptotic process; P:h…	1044	EC:3.4.25
XEN_contig_688	36.0755	3848	VATA_MOUSE ame: Full=V-type proton ATPase catalytic subunit A Short=V-ATPase subunit A ame: Full=V-ATPase 69 kDa subunit ame: Full=Vacuolar proton pump subunit alpha	20	3.89E-143	85.1%	38	C:plasma membrane proton-transporting V-type ATPase complex; C:myelin sheath; P:ATP hydrolysis coupled proton transport; P:insulin receptor signaling pathway; P:vacuolar acidification; C:vacuolar proton-transporting V-type ATPase, V1 domain; P:cellular iron ion homeostasis; C:integral component of plasma membrane; F:ATP binding; C:extracellular exosome; P:oxidative phosphorylation; C:microvillus;…	3226
XEN_contig_689	34.1618	1744	ACOC_MOUSE ame: Full=Cytoplasmic aconitate hydratase Short=Aconitase ame: Full=Citrate hydro-lyase ame: Full=Iron regulatory 1 Short=IRP1 ame: Full=Iron-responsive element-binding 1 Short=IRE-BP 1	20	0	78.15%	56	P:cytoskeleton organization; F:iron-responsive element binding; P:post-embryonic development; P:protein N-linked glycosylation; C:Golgi apparatus; P:ethylene-activated signaling pathway; P:glucose catabolic process; P:regulation of translation; P:cellular iron ion homeostasis; P:water transport; C:plasmodesma; F:copper ion binding; C:apoplast; P:nitrate transport; C:cytosol; P:reductive tricarbox…	1544	EC:4.2.1.3
XEN_contig_690	33.7041	1919	ACOC_MOUSE ame: Full=Cytoplasmic aconitate hydratase Short=Aconitase ame: Full=Citrate hydro-lyase ame: Full=Iron regulatory 1 Short=IRP1 ame: Full=Iron-responsive element-binding 1 Short=IRE-BP 1	20	0	78.95%	56	P:cytoskeleton organization; F:iron-responsive element binding; P:post-embryonic development; P:protein N-linked glycosylation; C:Golgi apparatus; P:ethylene-activated signaling pathway; P:glucose catabolic process; P:regulation of translation; P:cellular iron ion homeostasis; P:water transport; C:plasmodesma; F:copper ion binding; C:apoplast; P:nitrate transport; C:cytosol; P:reductive tricarbox…	1722	EC:4.2.1.3
XEN_contig_691	14.9157	1554	STK31_MOUSE ame: Full=Serine threonine- kinase 31	2	1.85E-24	46.5%	2	F:binding; F:kinase activity	3151
XEN_contig_692	247.304	10630	1433Z_AEDAE ame: Full=14-3-3 zeta	20	4.19E-107	78.6%	86	C:postsynaptic density; P:pronuclear migration; P:first cell cycle pseudocleavage; F:protein C-terminus binding; P:epidermal growth factor receptor signaling pathway; P:germarium-derived oocyte fate determination; P:chromosome segregation; P:axon guidance; P:oocyte microtubule cytoskeleton polarization; P:fibroblast growth factor receptor signaling pathway; P:positive regulation of Ras protein si…	1300
XEN_contig_693	11.3968	696	---NA---						1847
XEN_contig_694	24.5062	2712	FAKD1_MOUSE ame: Full=FAST kinase domain-containing mitochondrial Flags: Precursor	15	2.96E-24	49.33%	10	C:ribonucleoprotein granule; F:protein binding; C:mitochondrion; P:cellular respiration; F:protein kinase activity; P:mitochondrial RNA processing; F:rRNA binding; P:protein phosphorylation; F:poly(A) RNA binding; C:mitochondrial nucleoid	3347
XEN_contig_695	132.62	6253	---NA---						1426
XEN_contig_696	4.20961	466	CTGE5_MOUSE ame: Full=cTAGE family member 5 Short= cTAGE-5 ame: Full=Meningioma-expressed antigen 6	14	3.05E-27	50.36%	11	C:endoplasmic reticulum membrane; P:regulation of localization; P:regulation of cellular process; P:protein transport; P:chondrocyte development; C:Golgi apparatus; P:collagen fibril organization; P:organelle organization; P:positive regulation of bone mineralization; P:secretion by cell; P:endomembrane system organization	3348
XEN_contig_697	117.433	1425	SAP_HUMAN ame: Full=Prosaposin ame: Full=Proactivator polypeptide Contains: ame: Full=Saposin-A ame: Full= A Contains: ame: Full=Saposin-B-Val Contains: ame: Full=Saposin-B ame: Full=Cerebroside sulfate activator Short=CSAct ame: Full=Dispersin ame: Full=Sphingolipid activator 1 Short=SAP-1 ame: Full=Sulfatide GM1 activator Contains: ame: Full=Saposin-C ame: Full=A1 activator ame: Full=Co-beta-gl…	16	3.64E-20	52.38%	26	P:protein metabolic process; P:regulation of MAPK cascade; P:positive regulation of metabolic process; C:Golgi apparatus; P:blood coagulation; C:nucleolus; C:nucleoplasm; C:vacuolar part; P:sphingolipid metabolic process; P:small molecule metabolic process; C:extracellular exosome; P:macromolecule localization; P:establishment of localization in cell; P:response to organic substance; F:endopeptid…	367
XEN_contig_698	86.0394	825	SAP_HUMAN ame: Full=Prosaposin ame: Full=Proactivator polypeptide Contains: ame: Full=Saposin-A ame: Full= A Contains: ame: Full=Saposin-B-Val Contains: ame: Full=Saposin-B ame: Full=Cerebroside sulfate activator Short=CSAct ame: Full=Dispersin ame: Full=Sphingolipid activator 1 Short=SAP-1 ame: Full=Sulfatide GM1 activator Contains: ame: Full=Saposin-C ame: Full=A1 activator ame: Full=Co-beta-gl…	14	4.07E-13	52.36%	12	P:regulation of MAPK cascade; C:membrane-bounded vesicle; F:protein binding; P:positive regulation of metabolic process; P:lipid metabolic process; C:nuclear lumen; C:extracellular region part; P:cellular response to stimulus; P:single-organism cellular process; P:developmental growth; P:prostate gland development; C:lysosome	290
XEN_contig_699	166.789	4671	SAP_BOVIN ame: Full=Prosaposin ame: Full=Proactivator polypeptide Contains: ame: Full=Saposin-A ame: Full= A Contains: ame: Full=Saposin-B ame: Full=Cerebroside sulfate activator Short=CSAct ame: Full=Dispersin ame: Full=Sphingolipid activator 1 Short=SAP-1 ame: Full=Sulfatide GM1 activator Contains: ame: Full=Saposin-C ame: Full=A1 activator ame: Full=Co-beta-glucosidase ame: Full=Glucosylcerami…	13	3.49E-25	53.08%	15	P:positive regulation of metabolic process; C:Golgi apparatus; P:blood coagulation; C:nucleolus; P:single-organism transport; C:nucleoplasm; C:lysosome; C:vacuolar part; P:sphingolipid metabolic process; P:single-organism developmental process; C:extracellular space; C:extracellular exosome; F:protein binding; P:regulation of cellular process; C:membrane	847
XEN_contig_700	693.71	62985	CAPR1_MOUSE ame: Full=Caprin-1 ame: Full=Cytoplasmic activation- and proliferation-associated 1 ame: Full=GPI-anchored membrane 1 ame: Full=GPI-anchored p137 Short=GPI-p137 Short=p137GPI ame: Full=Membrane component chromosome 11 surface marker 1 ame: Full=RNA granule 105	7	1.26E-53	0.56	21	P:positive regulation of protein binding; P:positive regulation of dendritic spine morphogenesis; C:cytoplasmic stress granule; P:regulation of mitotic cell cycle, embryonic; P:positive regulation of canonical Wnt signaling pathway; C:cytoplasmic mRNA processing body; C:receptor complex; P:positive regulation of transcription from RNA polymerase II promoter; F:receptor binding; P:cellularization;…	2746
XEN_contig_701	77.3543	5944	RFA1_DANRE ame: Full=Replication A 70 kDa DNA-binding subunit Short=RP-A p70 ame: Full=Replication factor A 1 Short=RF-A 1	20	0	62.15%	58	P:mitotic G2 DNA damage checkpoint; C:PML body; P:base-excision repair; P:protein sumoylation; P:mitotic spindle organization; P:transcription-coupled nucleotide-excision repair; P:post-embryonic development; F:double-stranded DNA binding; P:pollen development; P:DNA recombinase assembly; C:microtubule associated complex; C:male germ cell nucleus; F:single-stranded DNA binding; P:developmental pr…	2324
XEN_contig_702	21.1136	1769	PUR9_CHICK ame: Full=Bifunctional purine biosynthesis PURH Includes: ame: Full=Phosphoribosylaminoimidazolecarboxamide formyltransferase ame: Full=5-aminoimidazole-4-carboxamide ribonucleotide formyltransferase ame: Full=AICAR transformylase Includes: ame: Full=IMP cyclohydrolase ame: Full=ATIC ame: Full=IMP synthase ame: Full=Inosinicase	20	0	62.45%	19	F:protein homodimerization activity; P:cerebellum development; P:brainstem development; P:'de novo' IMP biosynthetic process; P:nucleoside metabolic process; P:purine nucleobase metabolic process; P:cerebral cortex development; P:tetrahydrofolate biosynthetic process; C:mitochondrial inner membrane peptidase complex; C:plasma membrane; F:phosphoribosylaminoimidazolecarboxamide formyltransferase a…	2534	EC:3.5.4.10; EC:2.1.2.3
XEN_contig_703	20.8183	1228	PUR9_CHICK ame: Full=Bifunctional purine biosynthesis PURH Includes: ame: Full=Phosphoribosylaminoimidazolecarboxamide formyltransferase ame: Full=5-aminoimidazole-4-carboxamide ribonucleotide formyltransferase ame: Full=AICAR transformylase Includes: ame: Full=IMP cyclohydrolase ame: Full=ATIC ame: Full=IMP synthase ame: Full=Inosinicase	20	0	58.7%	19	F:protein homodimerization activity; P:cerebellum development; P:brainstem development; P:'de novo' IMP biosynthetic process; P:nucleoside metabolic process; P:purine nucleobase metabolic process; P:cerebral cortex development; P:tetrahydrofolate biosynthetic process; C:mitochondrial inner membrane peptidase complex; C:plasma membrane; F:phosphoribosylaminoimidazolecarboxamide formyltransferase a…	1784	EC:3.5.4.10; EC:2.1.2.3
XEN_contig_704	5738.06	227290	---NA---						1198
XEN_contig_705	323.234	10773	PA2G4_MOUSE ame: Full=Proliferation-associated 2G4 ame: Full=IRES-specific cellular trans-acting factor 45 kDa Short=ITAF45 ame: Full=Mpp1 ame: Full=Proliferation-associated 1 ame: Full= p38-2G4	20	8.41E-126	53.95%	24	P:cell cycle arrest; P:cell proliferation; P:protein metabolic process; P:positive regulation of cell differentiation; C:nucleolus; P:cell cycle G1/S phase transition; P:regulation of transcription, DNA-templated; P:auxin-activated signaling pathway; C:nucleoplasm; F:poly(A) RNA binding; F:DNA binding; P:regulation of cell division; C:transcription factor complex; F:transcription factor activity,…	1008
XEN_contig_706	123.63	5592	PRDX6_CHICK ame: Full=Peroxiredoxin-6	20	3.94E-99	72.35%	51	F:Ser-tRNA(Thr) hydrolase activity; F:Cys-tRNA(Pro) hydrolase activity; F:Ala-tRNA(Pro) hydrolase activity; P:phospholipid catabolic process; P:retinol metabolic process; F:cysteine-type endopeptidase inhibitor activity involved in apoptotic process; P:positive regulation of collagen biosynthetic process; F:peroxynitrite reductase activity; P:negative regulation of cysteine-type endopeptidase act…	1368	EC:1.11.1.9; EC:3.1.1; EC:3.1.1.4
XEN_contig_707	82.0076	2519	ECI1_MOUSE ame: Full=Enoyl- delta isomerase mitochondrial ame: Full=3,2-trans-enoyl- isomerase ame: Full=Delta(3),Delta(2)-enoyl- isomerase Short=D3,D2-enoyl- isomerase ame: Full=Dodecenoyl- isomerase Flags: Precursor	20	4.5E-94	53.3%	8	F:identical protein binding; P:fatty acid beta-oxidation; C:extracellular exosome; C:mitochondrial matrix; F:oxidoreductase activity; F:lyase activity; F:dodecenoyl-CoA delta-isomerase activity; C:mitochondrial inner membrane	929	EC:5.3.3.8
XEN_contig_708	19.9674	579	---NA---						877
XEN_contig_709	26.9189	340	NDUA9_PONAB ame: Full=NADH dehydrogenase [ubiquinone] 1 alpha subcomplex subunit mitochondrial ame: Full=Complex I-39kD Short=CI-39kD ame: Full=NADH-ubiquinone oxidoreductase 39 kDa subunit Flags: Precursor	10	1.08E-32	78.8%	15	P:proton transport; P:response to salt stress; P:mitochondrial electron transport, NADH to ubiquinone; F:NADH dehydrogenase (ubiquinone) activity; P:photorespiration; P:ubiquinone-6 biosynthetic process; P:proteasome core complex assembly; P:ubiquitin-dependent protein catabolic process; C:nucleus; P:sodium ion transport; C:mitochondrial respiratory chain complex I; F:coenzyme binding; C:mitochon…	382	EC:1.6.5.3
XEN_contig_710	5.61568	293	---NA---						1578
XEN_contig_711	4.95413	248	---NA---						1514
XEN_contig_712	3.5477	40	---NA---						341
XEN_contig_713	9.82999	769	DEX1_ARATH ame: Full= DEFECTIVE IN EXINE FORMATION 1 Flags: Precursor	1	1.45E-58	0.5			2366
XEN_contig_714	1978.46	68033	RL7_CAEEL ame: Full=60S ribosomal L7	20	9.37E-103	78.4%	29	P:cytoplasmic translation; C:Golgi apparatus; C:cytosolic large ribosomal subunit; C:nucleolus; C:vacuolar membrane; C:polysome; P:maturation of LSU-rRNA from tricistronic rRNA transcript (SSU-rRNA, 5.8S rRNA, LSU-rRNA); P:viral transcription; P:mitotic spindle elongation; C:chloroplast; P:translational termination; C:plasmodesma; C:extracellular exosome; P:SRP-dependent cotranslational protein t…	1040
XEN_contig_715	4.59429	482	---NA---						3173
XEN_contig_716	3202.64	108858	RLA0_RANSY ame: Full=60S acidic ribosomal P0 ame: Full=60S ribosomal L10E	20	5.49E-133	78.35%	37	P:chordate embryonic development; P:response to zinc ion; P:response to salt stress; P:base-excision repair; P:ribosome biogenesis; C:Golgi apparatus; C:cytosolic large ribosomal subunit; C:nucleolus; P:response to cytokinin; P:viral transcription; C:dendrite; P:response to cold; C:chloroplast; P:translational termination; C:plasmodesma; C:extracellular exosome; P:SRP-dependent cotranslational pr…	1028	EC:4.2.99.18
XEN_contig_717	10.2535	139	---NA---						410
XEN_contig_718	3.5427	54	---NA---						461
XEN_contig_719	1.15216	12	---NA---						315
XEN_contig_720	3.32597	75	---NA---						682
XEN_contig_721	6.96568	117	---NA---						508
XEN_contig_722	142.99	2189	---NA---						463
XEN_contig_723	9.74693	68	---NA---						211
XEN_contig_724	6.10189	46	---NA---						228
XEN_contig_725	31.7799	3642	---NA---						3466
XEN_contig_726	52.1831	3839	SRBP2_HUMAN ame: Full=Sterol regulatory element-binding 2 Short=SREBP-2 ame: Full=Class D basic helix-loop-helix 2 Short=bHLHd2 ame: Full=Sterol regulatory element-binding transcription factor 2 Contains: ame: Full=Processed sterol regulatory element-binding 2	20	1.69E-79	56.8%	33	P:regulation of mitophagy; F:protein C-terminus binding; P:insulin receptor signaling pathway; P:positive regulation of histone deacetylation; P:response to low-density lipoprotein particle; F:RNA polymerase II core promoter proximal region sequence-specific DNA binding; P:transcription from RNA polymerase II promoter; C:Golgi apparatus; P:positive regulation of cholesterol biosynthetic process; …	2225	EC:5.3.3
XEN_contig_727	654.358	26201	HMCN1_MOUSE ame: Full=Hemicentin-1 ame: Full=Fibulin-6 Short=FIBL-6 Flags: Precursor	20	5.41E-11	44.15%	138	P:chemorepulsion involved in postnatal olfactory bulb interneuron migration; P:presynaptic membrane organization; F:cell adhesion molecule binding; P:protein localization; P:axon guidance; P:mammary duct terminal end bud growth; P:thalamus development; C:growth cone; P:activation of MAPKK activity; F:oxidoreductase activity; F:transferase activity, transferring phosphorus-containing groups; P:hom…	1211
XEN_contig_728	1.87077	42	---NA---						679
XEN_contig_729	33.1203	1117	TIM23_XENTR ame: Full=Mitochondrial import inner membrane translocase subunit Tim23	9	3.5E-19	65.11%	8	P:protein targeting to mitochondrion; P:protein transmembrane transport; C:mitochondrial inner membrane presequence translocase complex; C:mitochondrial intermembrane space; C:integral component of mitochondrial inner membrane; F:protein binding; F:protein transmembrane transporter activity; P:cellular protein metabolic process	1020
XEN_contig_730	155.171	7070	14331_CAEEL ame: Full=14-3-3 1 ame: Full=Partitioning defective 5	20	4.63E-101	78.25%	86	C:postsynaptic density; P:pronuclear migration; P:first cell cycle pseudocleavage; F:protein C-terminus binding; P:epidermal growth factor receptor signaling pathway; P:germarium-derived oocyte fate determination; P:chromosome segregation; P:axon guidance; P:oocyte microtubule cytoskeleton polarization; P:fibroblast growth factor receptor signaling pathway; P:positive regulation of Ras protein si…	1378
XEN_contig_731	4.71413	243	---NA---						1559
XEN_contig_732	12.0977	112	---NA---						280
XEN_contig_733	34.7931	566	DHX35_HUMAN ame: Full=Probable ATP-dependent RNA helicase DHX35 ame: Full=DEAH box 35	20	8.2E-64	66.7%	21	P:germ cell development; F:identical protein binding; P:posttranscriptional gene silencing by RNA; P:feminization of hermaphroditic germ-line; P:embryonic body morphogenesis; P:production of small RNA involved in gene silencing by RNA; P:developmental growth; P:macromolecule modification; C:nucleoplasm; F:ATP-dependent RNA helicase activity; F:poly(A) RNA binding; P:mRNA splicing, via spliceosome…	492
XEN_contig_734	17.1672	1746	BLMH_HUMAN ame: Full=Bleomycin hydrolase Short=BH Short=BLM hydrolase Short=BMH	18	6.44E-175	60.78%	12	F:carboxypeptidase activity; C:extracellular exosome; F:protein binding; P:protein polyubiquitination; P:response to drug; P:proteolysis; F:cysteine-type endopeptidase activity; C:cytosol; F:aminopeptidase activity; P:antigen processing and presentation of peptide antigen via MHC class I; P:response to toxic substance; C:nucleoplasm	3076	EC:3.4.11; EC:3.4.22
XEN_contig_735	1392.3	18276	---NA---						397
XEN_contig_736	533.944	7715	ACT2_CAEEL ame: Full=Actin-2 Flags: Precursor	20	3.78E-94	0.99	19	F:ATPase activity; P:embryo development; P:regulation of synapse organization; P:locomotion; F:structural constituent of cytoskeleton; C:actin filament; C:microtubule associated complex; C:plasma membrane; P:meiotic nuclear division; C:striated muscle thin filament; F:ATP binding; P:heart development; P:positive regulation of NFAT protein import into nucleus; P:centrosome organization; C:cell cor…	437	EC:3.6.1.3
XEN_contig_737	0.489388	5	---NA---						309
XEN_contig_738	1.68825	117	R213A_DANRE ame: Full=E3 ubiquitin- ligase rnf213-alpha ame: Full=Mysterin-A ame: Full=Mysterin-alpha ame: Full=RING finger 213-A ame: Full=RING finger 213-alpha	4	2.2E-142	71.5%	8	F:ATPase activity; F:ubiquitin-protein transferase activity; F:protein binding; C:cytoplasm; F:metal ion binding; C:membrane; C:nucleolus; P:protein autoubiquitination	2096	EC:3.6.1.3
XEN_contig_739	63.6719	560	ACT_COPC7 ame: Full=Actin	20	1.15E-59	0.98	25	F:ATPase activity; P:embryo development; C:NuA4 histone acetyltransferase complex; P:locomotion; P:histone exchange; C:microtubule associated complex; C:striated muscle thin filament; F:ATP binding; P:heart development; P:mitotic cytokinesis; P:histone acetylation; P:regulation of synapse organization; F:structural constituent of cytoskeleton; C:actin filament; C:plasma membrane; P:meiotic nuclea…	266	EC:3.6.1.3
XEN_contig_740	529.939	7552	ACT2_CAEEL ame: Full=Actin-2 Flags: Precursor	20	2.55E-92	0.99	19	F:ATPase activity; P:embryo development; P:regulation of synapse organization; P:locomotion; F:structural constituent of cytoskeleton; C:actin filament; C:microtubule associated complex; C:plasma membrane; P:meiotic nuclear division; C:striated muscle thin filament; F:ATP binding; P:heart development; P:positive regulation of NFAT protein import into nucleus; P:centrosome organization; C:cell cor…	431	EC:3.6.1.3
XEN_contig_741	4.72743	83	MACF1_RAT ame: Full=Microtubule-actin cross-linking factor 1 ame: Full=Actin cross-linking family 7	3	2.83E-6	0.48	37	F:ATPase activity; P:cell cycle arrest; C:microtubule cytoskeleton; P:protein localization; P:Golgi to plasma membrane protein transport; C:Golgi apparatus; C:cell projection; P:posttranslational protein targeting to membrane; C:microtubule; C:cell; P:wound healing; F:calcium ion binding; C:actin cytoskeleton; C:ruffle membrane; P:regulation of epithelial cell migration; P:Wnt signaling pathway; …	531
XEN_contig_742	3.93003	69	MACF1_RAT ame: Full=Microtubule-actin cross-linking factor 1 ame: Full=Actin cross-linking family 7	3	8.6E-7	48.33%	37	F:ATPase activity; P:cell cycle arrest; C:microtubule cytoskeleton; P:protein localization; P:Golgi to plasma membrane protein transport; C:Golgi apparatus; C:cell projection; P:posttranslational protein targeting to membrane; C:microtubule; C:cell; P:wound healing; F:calcium ion binding; C:actin cytoskeleton; C:ruffle membrane; P:regulation of epithelial cell migration; P:Wnt signaling pathway; …	531
XEN_contig_743	6.96186	427	MACF1_RAT ame: Full=Microtubule-actin cross-linking factor 1 ame: Full=Actin cross-linking family 7	8	2.87E-68	49.63%	32	C:endoplasmic reticulum part; P:response to wounding; P:anatomical structure morphogenesis; P:generation of neurons; P:intracellular protein transport; P:establishment of protein localization to membrane; C:microtubule; C:intermediate filament cytoskeleton; P:positive regulation of cellular process; C:tubulin complex; C:cell projection part; C:actin cytoskeleton; P:regulation of microtubule-based…	1855
XEN_contig_744	22.6366	851	---NA---						1137
XEN_contig_745	1515.86	66911	COCA1_CHICK ame: Full=Collagen alpha-1(XII) chain ame: Full=Fibrochimerin Flags: Precursor	20	3.57E-18	51.6%	16	P:cell morphogenesis involved in differentiation; P:neuron projection development; P:extracellular matrix disassembly; P:chondrocyte differentiation; C:collagen type XII trimer; P:response to stress; F:poly(A) RNA binding; C:endoplasmic reticulum lumen; C:extracellular space; C:extracellular exosome; F:protein binding; P:regulation of cellular process; P:endodermal cell differentiation; P:collage…	1335
XEN_contig_746	47.7814	1741	SAFB2_MOUSE ame: Full=Scaffold attachment factor B2 Short=SAF-B2	20	7.87E-30	0.76	20	F:protein kinase binding; F:identical protein binding; P:transcription, DNA-templated; F:double-stranded DNA binding; F:sequence-specific DNA binding; F:chromatin binding; P:chromatin organization; P:positive regulation of transcription from RNA polymerase II promoter; P:hormone metabolic process; C:chromatin; P:growth; C:nucleoplasm; F:core promoter binding; F:poly(A) RNA binding; F:nucleotide b…	1102
XEN_contig_747	172.708	2347	PSB4_MOUSE ame: Full=Proteasome subunit beta type-4 ame: Full=Low molecular mass 3 ame: Full=Macropain beta chain ame: Full=Multicatalytic endopeptidase complex beta chain ame: Full=Proteasome beta chain ame: Full=Proteasome chain 3 Flags: Precursor	11	9.3E-67	76.09%	53	P:epidermal growth factor receptor signaling pathway; P:axon guidance; P:fibroblast growth factor receptor signaling pathway; P:regulation of cellular amino acid metabolic process; C:endoplasmic reticulum membrane; P:mitotic spindle elongation; P:activation of MAPKK activity; P:antigen processing and presentation of exogenous peptide antigen via MHC class I, TAP-dependent; P:fatty acid beta-oxida…	411	EC:3.4.25
XEN_contig_748	26.0659	3400	---NA---						3945
XEN_contig_749	8.20759	457	ARMC4_MOUSE ame: Full=Armadillo repeat-containing 4	15	0	49.6%	10	P:ventricular system development; C:cytoskeleton; P:outer dynein arm assembly; C:ciliary base; P:cilium movement; C:axoneme; P:determination of left/right symmetry; P:left/right axis specification; C:nucleoplasm; P:regulation of cilium beat frequency	1684
XEN_contig_750	8.61289	1087	KI18A_HUMAN ame: Full=Kinesin KIF18A ame: Full=Marrow stromal KIF18A Short=MS-KIF18A	20	1.94E-162	0.65	48	P:axonemal microtubule depolymerization; C:kinetochore; P:blood coagulation; C:nucleolus; P:mitotic prometaphase; C:astral microtubule; C:axoneme; C:nucleoplasm; C:mitotic spindle midzone; F:nucleotide binding; P:regulation of cell division; C:caveola; C:ciliary tip; P:plus-end-directed vesicle transport along microtubule; C:extracellular exosome; F:spectrin binding; F:ubiquitin binding; F:tubuli…	3817	EC:3.6.4.4
XEN_contig_751	5.85981	93	SNX4_BOVIN ame: Full=Sorting nexin-4	20	1.59E-35	57.25%	16	P:signal transduction; P:positive regulation of histamine secretion by mast cell; P:protein transport; F:epidermal growth factor receptor binding; F:phosphatidylinositol binding; F:insulin receptor binding; P:endocytosis; F:leptin receptor binding; C:early endosome membrane; C:insulin receptor complex; C:cytoplasmic dynein complex; P:vesicle organization; F:transferrin receptor binding; C:SNARE c…	480
XEN_contig_752	10.1535	1174	---NA---						3497
XEN_contig_753	166.396	4660	---NA---						847
XEN_contig_754	2.74214	34	---NA---						375
XEN_contig_755	7.57457	140	---NA---						559
XEN_contig_756	3.55629	113	---NA---						961
XEN_contig_757	258.962	10292	CSDE1_HUMAN ame: Full=Cold shock domain-containing E1 ame: Full=N-ras upstream gene ame: Full= UNR	4	6.88E-100	0.69	8	C:CRD-mediated mRNA stability complex; F:protein binding; P:male gonad development; C:Golgi apparatus; P:nuclear-transcribed mRNA catabolic process, no-go decay; C:mitochondrial inner membrane; C:plasma membrane; F:poly(A) RNA binding	1202
XEN_contig_758	2.5456	42	---NA---						499
XEN_contig_759	26.5583	807	---NA---						919
XEN_contig_760	1.29618	18	---NA---						420
XEN_contig_761	2.10817	52	---NA---						746
XEN_contig_762	1.48368	13	---NA---						265
XEN_contig_763	16.0261	585	---NA---						1104
XEN_contig_764	14.49	149	---NA---						311
XEN_contig_765	139.92	3442	---NA---						744
XEN_contig_766	97.8041	2448	---NA---						757
XEN_contig_767	768.39	21265	RAN_BRUMA ame: Full=GTP-binding nuclear Ran ame: Full=GTPase Ran ame: Full=Ras TC4	20	1.55E-69	92.1%	67	P:positive regulation of protein binding; P:mitotic spindle organization; P:embryo development ending in birth or egg hatching; P:actin filament organization; C:condensed chromosome kinetochore; P:pre-miRNA export from nucleus; P:meiotic spindle organization; C:male germ cell nucleus; P:small molecule metabolic process; P:cellular protein complex localization; C:transcription factor complex; P:in…	837
XEN_contig_768	11.5418	245	---NA---						642
XEN_contig_769	6.29907	146	---NA---						701
XEN_contig_770	1.49274	46	CP2U1_HUMAN ame: Full=Cytochrome P450 2U1	20	2.29E-66	58.45%	22	P:imaginal disc-derived leg morphogenesis; P:prepupal development; P:pupation; F:steroid hydroxylase activity; P:linoleic acid metabolic process; P:response to chemical; C:endoplasmic reticulum; C:membrane part; F:arachidonic acid 11,12-epoxygenase activity; P:chorion-containing eggshell formation; C:organelle membrane; F:arachidonic acid 14,15-epoxygenase activity; P:vitamin metabolic process; P…	932
XEN_contig_771	42.001	1479	DDX54_MOUSE ame: Full=ATP-dependent RNA helicase DDX54 ame: Full=DEAD box 54	20	2.28E-72	74.5%	17	P:regulation of transcription, DNA-templated; C:nucleolus; P:ribosomal large subunit assembly; P:assembly of large subunit precursor of preribosome; P:maturation of 5.8S rRNA from tricistronic rRNA transcript (SSU-rRNA, 5.8S rRNA, LSU-rRNA); F:ATP-dependent RNA helicase activity; F:poly(A) RNA binding; P:maturation of LSU-rRNA from tricistronic rRNA transcript (SSU-rRNA, 5.8S rRNA, LSU-rRNA); F:A…	1065
XEN_contig_772	41.6726	1619	DDX54_MOUSE ame: Full=ATP-dependent RNA helicase DDX54 ame: Full=DEAD box 54	20	2.48E-98	56.3%	10	C:transcription factor complex; F:transcription corepressor activity; P:negative regulation of transcription, DNA-templated; C:membrane; F:estrogen receptor binding; P:rRNA processing; C:nucleolus; P:intracellular estrogen receptor signaling pathway; F:ATP-dependent RNA helicase activity; F:poly(A) RNA binding	1175
XEN_contig_773	4.68215	37	---NA---						239
XEN_contig_774	25.8865	2994	MPIP1_RAT ame: Full=M-phase inducer phosphatase 1 ame: Full=Dual specificity phosphatase Cdc25A	20	2.01E-72	58.4%	44	P:cell proliferation; P:centriole replication; P:DNA replication; P:Golgi organization; P:spindle assembly involved in male meiosis; P:positive regulation of cell proliferation; P:mesoderm development; P:regulation of cell diameter; P:spindle assembly involved in female meiosis; C:chromosome; P:positive regulation of mitotic nuclear division; P:regulation of cell cycle phase transition; C:nucleop…	3498	EC:3.1.3.48
XEN_contig_775	56.9598	1469	---NA---						780
XEN_contig_776	2.06582	164	FBX21_PONAB ame: Full=F-box only 21	8	3.45E-114	53.13%	8	F:DNA binding; P:biological_process; F:ubiquitin-protein transferase activity; C:ubiquitin ligase complex; C:cellular_component; F:molecular_function; P:ubiquitin-dependent protein catabolic process; P:protein ubiquitination	2401
XEN_contig_777	8.09428	148	---NA---						553
XEN_contig_778	4.772	222	---NA---						1407
XEN_contig_779	1.12981	13	---NA---						348
XEN_contig_780	3.3256	159	---NA---						1446
XEN_contig_781	2.07257	54	---NA---						788
XEN_contig_782	2388.3	43511	H2A_BOTFB ame: Full=Histone H2A	20	5.66E-50	0.96	33	C:site of double-strand break; P:cellular senescence; P:chromatin silencing; C:condensed nuclear chromosome; C:male germ cell nucleus; C:nucleoplasm; C:chromosome, telomeric region; C:XY body; P:meiotic cell cycle; C:extracellular exosome; F:protein heterodimerization activity; P:viral process; P:defense response to fungus; P:defense response to Gram-positive bacterium; P:positive regulation of D…	551
XEN_contig_783	117.732	1923	CH60_CHICK ame: Full=60 kDa heat shock mitochondrial ame: Full=60 kDa chaperonin ame: Full=Chaperonin 60 Short=CPN60 ame: Full=Heat shock 60 Short=HSP-60 Short=Hsp60 Flags: Precursor	20	1.74E-85	81.65%	85	F:ATPase activity; P:response to estrogen; P:embryo development ending in birth or egg hatching; C:rough endoplasmic reticulum; C:Golgi apparatus; C:neuronal cell body; C:microtubule associated complex; F:single-stranded DNA binding; F:DNA replication origin binding; P:detection of misfolded protein; P:positive regulation of interferon-alpha production; C:transcription factor complex; F:p53 bindi…	494	EC:3.6.1.3
XEN_contig_784	46.5377	874	CH60_DROME ame: Full=60 kDa heat shock mitochondrial ame: Full=60 kDa chaperonin ame: Full=CPN60 ame: Full=Heat shock 60 Short=HSP-60 ame: Full=Hsp60 ame: Full=Mitochondrial matrix P1 Flags: Precursor	20	4.41E-91	81.05%	84	F:ATPase activity; P:response to estrogen; P:embryo development ending in birth or egg hatching; C:rough endoplasmic reticulum; C:Golgi apparatus; C:neuronal cell body; C:microtubule associated complex; F:single-stranded DNA binding; F:DNA replication origin binding; P:detection of misfolded protein; P:positive regulation of interferon-alpha production; C:transcription factor complex; F:p53 bindi…	568	EC:3.6.1.3
XEN_contig_785	38.5555	1837	CDC37_HUMAN ame: Full=Hsp90 co-chaperone Cdc37 ame: Full=Hsp90 chaperone kinase-targeting subunit ame: Full=p50Cdc37 Contains: ame: Full=Hsp90 co-chaperone N-terminally processed	19	1.89E-106	69.68%	24	F:protein C-terminus binding; P:signal transduction; P:regulation of type I interferon-mediated signaling pathway; P:positive regulation of Ras protein signal transduction; F:protein kinase B binding; F:unfolded protein binding; P:neurogenesis; P:protein folding; P:regulation of interferon-gamma-mediated signaling pathway; P:regulation of cyclin-dependent protein serine/threonine kinase activity;…	1441
XEN_contig_786	1488.56	93170	ATPA_HUMAN ame: Full=ATP synthase subunit mitochondrial Flags: Precursor	20	0	87.25%	30	P:embryo development; P:lipid storage; C:myelin sheath; P:ATP hydrolysis coupled proton transport; P:respiratory electron transport chain; C:mitochondrial proton-transporting ATP synthase, catalytic core; C:microtubule associated complex; P:mitochondrial ATP synthesis coupled proton transport; F:proton-transporting ATP synthase activity, rotational mechanism; P:plasma membrane ATP synthesis coupl…	1893	EC:3.6.3.6
XEN_contig_787	31.7047	890	TM223_MOUSE ame: Full=Transmembrane 223	3	1.68E-18	52.67%	1	C:mitochondrion	849
XEN_contig_788	43.1553	1825	KAT8_RAT ame: Full=Histone acetyltransferase KAT8 ame: Full=Lysine acetyltransferase 8 ame: Full= YBF2 SAS2 and TIP60 1 Short=MYST-1	20	0	72.5%	64	C:Swr1 complex; P:histone H4-K5 acetylation; F:histone acetyltransferase activity (H4-K16 specific); P:histone H4-K12 acetylation; P:positive regulation of protein acetylation; C:kinetochore; P:histone H4-K8 acetylation; P:positive regulation of sequence-specific DNA binding transcription factor activity; P:regulation of transcription, DNA-templated; P:histone H4-K16 acetylation; P:positive regul…	1279	EC:2.3.1.32
XEN_contig_789	14.1591	272	RSPH3_HUMAN ame: Full=Radial spoke head 3 homolog ame: Full=A-kinase anchor RSPH3 ame: Full=Radial spoke head 2	5	3.24E-68	85.2%	3	C:radial spoke; F:protein binding; P:positive regulation of cilium-dependent cell motility	581
XEN_contig_790	37.8949	317	---NA---						253
XEN_contig_791	22.6995	695	COPG1_MOUSE ame: Full=Coatomer subunit gamma-1 ame: Full=Gamma-1-coat Short=Gamma-1-COP	20	2.68E-152	85.95%	32	P:cytoskeleton organization; P:chitin-based embryonic cuticle biosynthetic process; F:structural molecule activity; P:neuron projection morphogenesis; P:protein N-linked glycosylation; P:male meiosis cytokinesis; P:intracellular protein transport; P:larval salivary gland morphogenesis; P:organelle transport along microtubule; C:chloroplast; C:cis-Golgi network; C:plasmodesma; P:establishment of G…	926
XEN_contig_792	19.2047	588	COPG1_MOUSE ame: Full=Coatomer subunit gamma-1 ame: Full=Gamma-1-coat Short=Gamma-1-COP	20	2.68E-152	85.95%	32	P:cytoskeleton organization; P:chitin-based embryonic cuticle biosynthetic process; F:structural molecule activity; P:neuron projection morphogenesis; P:protein N-linked glycosylation; P:male meiosis cytokinesis; P:intracellular protein transport; P:larval salivary gland morphogenesis; P:organelle transport along microtubule; C:chloroplast; C:cis-Golgi network; C:plasmodesma; P:establishment of G…	926
XEN_contig_793	23.8355	424	---NA---						538
XEN_contig_794	27.6702	473	---NA---						517
XEN_contig_795	17.873	562	RSPH3_HUMAN ame: Full=Radial spoke head 3 homolog ame: Full=A-kinase anchor RSPH3 ame: Full=Radial spoke head 2	5	2.75E-62	85.8%	5	C:motile cilium; C:radial spoke; C:cytoskeleton; F:protein binding; P:positive regulation of cilium-dependent cell motility	951
XEN_contig_796	25.9236	1008	B3GT2_PONAB ame: Full=Beta-1,3-galactosyltransferase 2 Short=Beta-1,3- ase 2 Short=Beta3Gal-T2 Short=Beta3 2 ame: Full=UDP-galactose:2-acetamido-2-deoxy-D-glucose 3beta-galactosyltransferase 2	20	5.07E-49	55.45%	11	P:central nervous system development; F:mannosyltransferase activity; F:UDP-glucosyltransferase activity; F:UDP-galactose:beta-N-acetylglucosamine beta-1,3-galactosyltransferase activity; P:axon guidance; C:endoplasmic reticulum; P:oligosaccharide biosynthetic process; P:O-glycan processing; P:membrane lipid biosynthetic process; C:alpha-1,6-mannosyltransferase complex; F:beta-galactosyl-N-acetyl…	1176	EC:2.4.1.163; EC:2.4.1
XEN_contig_797	651.67	30058	SET_HUMAN ame: Full= SET ame: Full=HLA-DR-associated II ame: Full=Inhibitor of granzyme A-activated DNase Short=IGAAD ame: Full=PHAPII ame: Full=Phosphatase 2A inhibitor I2PP2A Short=I-2PP2A ame: Full=Template-activating factor I Short=TAF-I	20	5.33E-112	68.9%	41	P:negative regulation of histone acetylation; P:IRE1-mediated unfolded protein response; P:DNA replication; P:positive regulation of cell proliferation; P:endothelial cell differentiation; C:nucleolus; P:positive regulation of transcription from RNA polymerase II promoter; F:protein phosphatase type 2A regulator activity; P:mitotic cell cycle; C:nucleoplasm; P:negative regulation of neuron apopto…	1395
XEN_contig_798	22.2601	421	---NA---						572
XEN_contig_799	57.5052	1253	---NA---						659
XEN_contig_800	8.54365	463	SE1L1_RAT ame: Full= sel-1 homolog 1 ame: Full=Suppressor of lin-12 1 Short=Sel-1L Flags: Precursor	4	9.6E-16	0.7	6	F:protein binding; C:Hrd1p ubiquitin ligase complex; P:retrograde protein transport, ER to cytosol; P:ER-associated ubiquitin-dependent protein catabolic process; P:protein stabilization; C:Derlin-1 retrotranslocation complex	1639
XEN_contig_801	4.78523	256	TM192_DANRE ame: Full=Transmembrane 192	7	4.26E-20	49.71%	4	C:intracellular membrane-bounded organelle; C:membrane; C:endomembrane system; C:cytoplasmic part	1618
XEN_contig_802	4.56575	729	RLGPB_HUMAN ame: Full=Ral GTPase-activating subunit beta ame: Full=p170	5	0	54.2%	6	P:regulation of exocyst localization; P:activation of GTPase activity; F:protein heterodimerization activity; P:Ral protein signal transduction; F:GTPase activator activity; C:intracellular	4829
XEN_contig_803	5.46781	495	DIP2C_HUMAN ame: Full=Disco-interacting 2 homolog C Short=DIP2 homolog C	20	0	55.2%	13	P:multicellular organismal development; P:regulation of apoptotic process; F:transcription factor binding; P:cellular process; C:cell surface; C:nucleus; P:negative regulation of gene expression; C:transcription factor complex; C:extracellular exosome; C:cytoplasm; F:catalytic activity; C:membrane; P:lipid metabolic process	2738
XEN_contig_804	3.27517	64	---NA---						591
XEN_contig_805	16.8869	244	KDM1A_HUMAN ame: Full=Lysine-specific histone demethylase 1A ame: Full=BRAF35-HDAC complex BHC110 ame: Full=Flavin-containing amine oxidase domain-containing 2	17	1.33E-66	0.62	69	F:sulfur oxygenase reductase activity; P:positive regulation of chromatin binding; P:positive regulation of sequence-specific DNA binding transcription factor activity; P:regulation of transcription, DNA-templated; P:negative regulation of protein binding; P:positive regulation of erythrocyte differentiation; F:MRF binding; P:root development; C:transcription factor complex; F:p53 binding; P:nega…	437	EC:1
XEN_contig_806	20.6534	842	KDM1A_HUMAN ame: Full=Lysine-specific histone demethylase 1A ame: Full=BRAF35-HDAC complex BHC110 ame: Full=Flavin-containing amine oxidase domain-containing 2	20	2.02E-149	56.75%	63	F:sulfur oxygenase reductase activity; P:positive regulation of chromatin binding; P:positive regulation of sequence-specific DNA binding transcription factor activity; P:regulation of transcription, DNA-templated; P:negative regulation of protein binding; P:positive regulation of erythrocyte differentiation; F:MRF binding; C:transcription factor complex; F:p53 binding; P:negative regulation of D…	1233	EC:1
XEN_contig_807	25.9676	674	---NA---						785
XEN_contig_808	4.52215	125	---NA---						836
XEN_contig_809	25.7015	1703	---NA---						2004
XEN_contig_810	220.892	5653	NNTM_HUMAN ame: Full=NAD(P) mitochondrial ame: Full=Nicotinamide nucleotide transhydrogenase ame: Full=Pyridine nucleotide transhydrogenase Flags: Precursor	6	9.43E-86	0.84	14	P:hydrogen ion transmembrane transport; P:NADPH regeneration; P:tricarboxylic acid cycle; P:cell redox homeostasis; F:NAD(P)+ transhydrogenase (AB-specific) activity; P:nicotinamide metabolic process; C:integral component of plasma membrane; P:reactive oxygen species metabolic process; F:NADP binding; C:mitochondrial respiratory chain; F:protein binding; P:nicotinate nucleotide metabolic process;…	774	EC:1.6.1.2; EC:1.6.1.1
XEN_contig_811	1.97541	29	---NA---						444
XEN_contig_812	340.932	18025	---NA---						1599
XEN_contig_813	51.0835	755	SDHF2_CULQU ame: Full=Succinate dehydrogenase assembly factor mitochondrial Short=SDH assembly factor 2 Short=SDHAF2 Flags: Precursor	20	1.12E-43	69.3%	5	P:protein-FAD linkage; F:copper ion binding; C:mitochondrial matrix; P:mitochondrial electron transport, succinate to ubiquinone; P:copper ion homeostasis	447
XEN_contig_814	4.1537	32	DOXA1_CAEEL ame: Full=Dual oxidase maturation factor 1	1	4.55E-7	0.51	5	C:endoplasmic reticulum membrane; P:collagen and cuticulin-based cuticle development; C:membrane; P:protein transport; C:integral component of membrane	233
XEN_contig_815	12.3573	257	DOXA1_HUMAN ame: Full=Dual oxidase maturation factor 1 ame: Full=Dual oxidase activator 1 ame: Full=Numb-interacting	7	8.36E-38	56.29%	7	F:protein binding; P:regulation of thyroid hormone generation; P:positive regulation of neuron differentiation; P:regulation of inflammatory response; C:plasma membrane; P:hydrogen peroxide metabolic process; P:positive regulation of reactive oxygen species metabolic process	629
XEN_contig_816	12.519	618	IPK_THEAC ame: Full=Isopentenyl phosphate kinase Short=IPK	4	1.96E-15	43.25%	8	F:nucleotide binding; F:ATP binding; P:lipid metabolic process; P:proline biosynthetic process; P:isoprenoid biosynthetic process; P:phosphorylation; F:transferase activity; F:kinase activity	1493
XEN_contig_817	3.90769	507	MTF2_MOUSE ame: Full=Metal-response element-binding transcription factor 2 ame: Full=Metal regulatory transcription factor 2 ame: Full=Metal-response element DNA-binding M96 ame: Full=Polycomb 2 Short=mPCl2 ame: Full=Zinc-regulated factor 1 Short= 1	20	2.17E-118	52.4%	14	P:stem cell population maintenance; P:negative regulation of gene expression, epigenetic; C:site of double-strand break; P:negative regulation of histone H3-K27 methylation; F:methylated histone binding; P:positive regulation of histone H3-K27 methylation; C:ESC/E(Z) complex; P:cellular response to DNA damage stimulus; P:positive regulation of transcription from RNA polymerase II promoter; P:segm…	3924
XEN_contig_818	2.41211	104	---NA---						1304
XEN_contig_819	2.71422	28	---NA---						312
XEN_contig_820	28.8678	1573	POL3_DROME ame: Full=Retrovirus-related Pol poly from transposon Includes: ame: Full=Protease Includes: ame: Full=Reverse transcriptase Includes: ame: Full=Endonuclease	16	3.51E-34	53.25%	20	P:nucleic acid phosphodiester bond hydrolysis; F:nucleotidyltransferase activity; F:zinc ion binding; F:aspartic-type endopeptidase activity; P:metabolic process; P:RNA-dependent DNA replication; F:peptidase activity; P:transport; F:nucleic acid binding; F:DNA binding; F:RNA-directed DNA polymerase activity; F:RNA binding; F:metal ion binding; P:transport of virus in host, cell to cell; F:catalyt…	1648
XEN_contig_821	115.455	3764	---NA---						986
XEN_contig_822	74.9654	1046	---NA---						422
XEN_contig_823	72.9875	1127	---NA---						467
XEN_contig_824	1254.09	60291	EF1G_ARTSA ame: Full=Elongation factor 1-gamma Short=EF-1-gamma ame: Full=eEF-1B gamma	20	1.91E-171	67.15%	17	C:endoplasmic reticulum; F:glutathione transferase activity; P:salivary gland cell autophagic cell death; P:response to virus; C:ribosome; C:eukaryotic translation elongation factor 1 complex; C:microtubule associated complex; C:lipid particle; C:nucleus; P:obsolete glutathione conjugation reaction; P:regulation of translational elongation; C:extracellular exosome; F:protein binding; F:translatio…	1454	EC:2.5.1.18
XEN_contig_825	3.44318	222	---NA---						1950
XEN_contig_826	0.506602	10	---NA---						597
XEN_contig_827	9.66045	153	---NA---						479
XEN_contig_828	11.5432	508	---NA---						1331
XEN_contig_829	3.10921	22	---NA---						214
XEN_contig_830	8.20512	672	DYHC1_MOUSE ame: Full=Cytoplasmic dynein 1 heavy chain 1 ame: Full=Cytoplasmic dynein heavy chain 1 ame: Full=Dynein heavy cytosolic	20	0	70.35%	94	P:sister chromatid segregation; P:regulation of mitotic metaphase/anaphase transition; P:centrosome cycle; P:mitotic spindle organization; P:germarium-derived oocyte fate determination; C:Golgi apparatus; P:border follicle cell migration; C:kinesin complex; C:kinetochore; C:fusome; P:intracellular protein transport; P:mitotic spindle stabilization; P:asymmetric protein localization; P:centrosome …	2477	EC:3.6.4.5
XEN_contig_831	26.1853	4387	CO1A2_MOUSE ame: Full=Collagen alpha-2(I) chain ame: Full=Alpha-2 type I collagen Flags: Precursor	20	8.49E-48	53.05%	43	P:response to cytokine; P:protein metabolic process; P:inner ear development; P:head development; P:regulation of cell development; P:protein localization; P:odontogenesis; P:generation of neurons; P:cellular response to oxygen-containing compound; P:skin development; P:embryonic organ morphogenesis; P:heart development; P:response to abiotic stimulus; P:wound healing; P:response to external stim…	5067
XEN_contig_832	11.995	1028	PNPT1_HUMAN ame: Full=Polyribonucleotide nucleotidyltransferase mitochondrial ame: Full=3 -5 RNA exonuclease OLD35 ame: Full=PNPase old-35 ame: Full=Polynucleotide phosphorylase 1 Short=PNPase 1 ame: Full=Polynucleotide phosphorylase Flags: Precursor	20	0	60.6%	28	P:negative regulation of growth; P:positive regulation of mRNA catabolic process; P:mitochondrial mRNA catabolic process; C:mitochondrial degradosome; F:poly(U) RNA binding; P:purine nucleobase metabolic process; P:mitochondrial mRNA polyadenylation; P:mitochondrion morphogenesis; P:mitotic cell cycle arrest; P:protein homotrimerization; P:regulation of cellular senescence; P:cellular response to…	2592	EC:3.1.13; EC:2.7.7.8
XEN_contig_833	7.13103	199	---NA---						844
XEN_contig_834	7.23853	202	---NA---						844
XEN_contig_835	37.5932	532	---NA---						428
XEN_contig_836	19.7276	272	---NA---						417
XEN_contig_837	18.1139	890	---NA---						1486
XEN_contig_838	40.6314	1107	---NA---						824
XEN_contig_839	309.352	17593	PTHD3_MOUSE ame: Full=Patched domain-containing 3 ame: Full=RND-type RNDEu-3	14	7.84E-17	50.64%	26	P:epithelial tube morphogenesis; P:epidermis development; P:response to oxygen-containing compound; C:plasma membrane part; P:dorsal/ventral pattern formation; P:neural tube patterning; P:regulation of cell differentiation; P:negative regulation of transcription, DNA-templated; P:positive regulation of cellular process; P:kidney development; C:intracellular membrane-bounded organelle; C:ciliary p…	1720
XEN_contig_840	7.30192	627	FAS1_SCHAM ame: Full=Fasciclin-1 ame: Full=Fasciclin I Short=FAS I Short=FCN Flags: Precursor	3	2.36E-11	43.33%	22	P:calcium-independent cell-cell adhesion via plasma membrane cell-adhesion molecules; P:regulation of Notch signaling pathway; F:cell adhesion molecule binding; P:neuron recognition; P:axon guidance; P:neuron cell-cell adhesion; P:cell adhesion; F:heparin binding; C:Golgi apparatus; P:homophilic cell adhesion via plasma membrane adhesion molecules; C:extracellular region; P:tissue development; C:…	2597
XEN_contig_841	1571.77	27076	RS21_XENLA ame: Full=40S ribosomal S21	20	2.11E-39	82.15%	16	C:cytosolic small ribosomal subunit; P:endonucleolytic cleavage in ITS1 to separate SSU-rRNA from 5.8S rRNA and LSU-rRNA from tricistronic rRNA transcript (SSU-rRNA, 5.8S rRNA, LSU-rRNA); P:translational initiation; P:translational elongation; P:regulation of cell proliferation; F:poly(A) RNA binding; P:regulation of translation; P:viral transcription; P:endonucleolytic cleavage to generate matur…	521
XEN_contig_842	1.06431	12	---NA---						341
XEN_contig_843	29.9945	961	MRGBP_MOUSE ame: Full=MRG MORF4L-binding ame: Full=MRG-binding	3	8.29E-25	65.67%	4	C:NuA4 histone acetyltransferase complex; F:protein binding; P:histone acetylation; P:regulation of transcription from RNA polymerase II promoter	969
XEN_contig_844	25.4993	790	MRGBP_MOUSE ame: Full=MRG MORF4L-binding ame: Full=MRG-binding	2	7.94E-25	0.73	4	C:NuA4 histone acetyltransferase complex; F:protein binding; P:histone acetylation; P:regulation of transcription from RNA polymerase II promoter	937
XEN_contig_845	7.65675	80	---NA---						316
XEN_contig_846	3.77659	120	YXIE_BACSU ame: Full=Universal stress Short=USP Flags: Precursor	3	8.67E-6	56.33%	2	P:response to stress; P:growth	961
XEN_contig_847	2.95489	391	ZFHX2_HUMAN ame: Full=Zinc finger homeobox 2 ame: Full=Zinc finger homeodomain 2 Short=ZFH-2	20	1.49E-42	56.15%	13	F:RNA polymerase II regulatory region sequence-specific DNA binding; P:imaginal disc-derived wing morphogenesis; P:positive regulation of myoblast differentiation; C:nucleolus; P:cellular process; C:nucleoplasm; P:negative regulation of transcription from RNA polymerase II promoter; C:transcription factor complex; P:central nervous system development; C:cytoplasm; F:metal ion binding; P:negative …	4002
XEN_contig_848	10.0927	297	RPAP3_RAT ame: Full=RNA polymerase II-associated 3	6	3.45E-22	47.5%	4	P:biological_process; F:protein binding; C:cellular_component; F:molecular_function	890
XEN_contig_849	9.68512	277	RPAP3_HUMAN ame: Full=RNA polymerase II-associated 3	6	1.73E-22	47.5%	4	P:biological_process; F:protein binding; C:cellular_component; F:molecular_function	865
XEN_contig_850	30.6279	878	BHMT2_MOUSE ame: Full=S-methylmethionine--homocysteine S-methyltransferase BHMT2 Short=SMM-hcy methyltransferase ame: Full=Betaine--homocysteine S-methyltransferase 2	17	8.17E-25	46.82%	9	P:cellular aromatic compound metabolic process; P:methionine biosynthetic process; F:S-methyltransferase activity; P:heterocycle metabolic process; P:organic cyclic compound metabolic process; F:metal ion binding; P:S-methylmethionine metabolic process; P:coenzyme metabolic process; P:amino-acid betaine metabolic process	867	EC:2.1.1
XEN_contig_851	0.502872	7	---NA---						421
XEN_contig_852	25.882	623	MMAC_BOVIN ame: Full=Methylmalonic aciduria and homocystinuria type C homolog ame: Full= ame: Full=Cyanocobalamin reductase (cyanide-eliminating)	6	4.58E-77	0.65	5	F:protein binding; C:mitochondrion; C:cytosol; P:cobalamin metabolic process; P:embryonic viscerocranium morphogenesis	728
XEN_contig_853	22.1864	201	---NA---						274
XEN_contig_854	65.8562	6809	ACON_RAT ame: Full=Aconitate mitochondrial Short=Aconitase ame: Full=Citrate hydro-lyase Flags: Precursor	20	0	0.76	16	C:myelin sheath; F:double-stranded DNA binding; P:isocitrate metabolic process; P:induction by symbiont of host defense response; C:mitochondrial nucleoid; F:single-stranded DNA binding; F:aconitate hydratase activity; P:mitochondrial genome maintenance; C:nucleus; F:iron ion binding; P:glyoxylate metabolic process; C:cytosol; F:3 iron, 4 sulfur cluster binding; P:reductive tricarboxylic acid cyc…	3127	EC:4.2.1.3
XEN_contig_855	33.2498	354	---NA---						322
XEN_contig_856	3.32963	24	---NA---						218
XEN_contig_857	36.5244	884	R10AB_DROME ame: Full=60S ribosomal L10a-2	15	1.93E-8	75.2%	38	C:cytosolic ribosome; P:mitotic spindle organization; C:cytosolic large ribosomal subunit; P:rRNA processing; C:nucleolus; P:adaxial/abaxial pattern specification; P:viral transcription; P:mitotic spindle elongation; C:chloroplast; P:translational termination; F:RNA binding; C:extracellular exosome; P:SRP-dependent cotranslational protein targeting to membrane; C:plasmodesma; C:focal adhesion; C:…	732
XEN_contig_858	2.2186	106	SNAI1_HUMAN ame: Full=Zinc finger SNAI1 ame: Full= snail homolog 1 Short= sna	20	1e-19	55.25%	67	P:negative regulation of intrinsic apoptotic signaling pathway in response to DNA damage; P:hermaphrodite genitalia development; P:determination of adult lifespan; F:RNA polymerase II core promoter proximal region sequence-specific DNA binding; P:mesoderm development; P:taxis; P:positive regulation of fat cell differentiation; P:sensory perception of sound; P:white fat cell differentiation; C:tra…	1445
XEN_contig_859	10.5924	152	---NA---						434
XEN_contig_860	3.32686	44	---NA---						400
XEN_contig_861	5.5737	61	---NA---						331
XEN_contig_862	10.691	76	---NA---						215
XEN_contig_863	3.56688	48	RRP5_HUMAN ame: Full= RRP5 homolog ame: Full=NF-kappa-B-binding Short=NFBP ame: Full=Programmed cell death 11	1	7.1E-14	0.53	3	F:nucleic acid binding; C:nucleus; F:protein binding	407
XEN_contig_864	6.46497	87	RRP5_HUMAN ame: Full= RRP5 homolog ame: Full=NF-kappa-B-binding Short=NFBP ame: Full=Programmed cell death 11	1	2.67E-14	0.54	3	F:nucleic acid binding; C:nucleus; F:protein binding	407
XEN_contig_865	10.8495	113	---NA---						315
XEN_contig_866	244.461	11308	KHDR3_MOUSE ame: Full=KH domain- RNA- signal transduction-associated 3 ame: Full=RNA-binding Etoile ame: Full=Sam68-like mammalian 2 Short=SLM-2	20	3.38E-48	68.95%	51	P:cell cycle arrest; F:SH3/SH2 adaptor activity; F:poly(A) binding; P:mesoderm development; F:poly(U) RNA binding; F:mRNA 3'-UTR binding; P:glial cell migration; P:positive regulation of oligodendrocyte differentiation; P:negative regulation of transcription, DNA-templated; F:protein heterodimerization activity; P:regulation of alternative mRNA splicing, via spliceosome; C:cytosol; P:positive reg…	1399
XEN_contig_867	16.2498	951	RFWD3_AILME ame: Full=E3 ubiquitin- ligase RFWD3 ame: Full=RING finger and WD repeat domain-containing 3 ame: Full=RING finger 201	5	3.77E-95	56.4%	12	C:nucleus; F:ubiquitin-protein transferase activity; F:p53 binding; C:site of double-strand break; P:mitotic G1 DNA damage checkpoint; P:mitophagy in response to mitochondrial depolarization; P:regulation of DNA damage checkpoint; P:positive regulation of defense response to virus by host; F:protein-glycine ligase activity; F:MDM2/MDM4 family protein binding; P:response to ionizing radiation; P:p…	1770	EC:6.3.2
XEN_contig_868	6.66975	391	---NA---						1773
XEN_contig_869	3.64626	129	---NA---						1070
XEN_contig_870	84.4966	2168	AKIR1_MOUSE ame: Full=Akirin-1	10	1.13E-7	74.6%	33	P:embryo development; P:multicellular organismal development; P:positive regulation of cell proliferation; C:brahma complex; P:positive regulation of transcription from RNA polymerase II promoter; F:molecular_function; C:nucleoplasm; P:negative regulation of transcription from RNA polymerase II promoter; C:polytene chromosome; P:larval somatic muscle development; F:transcriptional activator activ…	776
XEN_contig_871	64.7739	529	AKIR1_HUMAN ame: Full=Akirin-1	7	1.33E-6	66.14%	33	P:embryo development; P:multicellular organismal development; P:positive regulation of cell proliferation; C:brahma complex; P:positive regulation of transcription from RNA polymerase II promoter; F:molecular_function; C:nucleoplasm; P:negative regulation of transcription from RNA polymerase II promoter; C:polytene chromosome; P:larval somatic muscle development; F:transcriptional activator activ…	247
XEN_contig_872	4.1607	171	SIR5_CANFA ame: Full=NAD-dependent deacylase sirtuin- mitochondrial ame: Full=Regulatory SIR2 homolog 5 ame: Full=SIR2 5 Flags: Precursor	20	3.06E-152	74.45%	41	F:N2-acetyl-L-lysine deacetylase activity; F:(3,5-dichlorophenylurea)acetate amidohydrolase activity; F:iprodione amidohydrolase activity; F:O-succinylbenzoate synthase activity; F:protein-glutaryllysine deglutarylase activity; F:didemethylisoproturon amidohydrolase activity; F:protein-malonyllysine demalonylase activity; F:4'-(2-hydroxyisopropyl)phenylurea amidohydrolase activity; F:protein-succ…	1243	EC:3.5.1; EC:2.4.2.30
XEN_contig_873	27.6645	311	---NA---						340
XEN_contig_874	226.517	5415	NDUB9_BOVIN ame: Full=NADH dehydrogenase	7	7.59E-29	59.86%	10	P:sensory perception of sound; P:sodium ion transport; C:mitochondrial respiratory chain complex I; C:extracellular exosome; F:protein binding; P:proton transport; P:mitochondrial electron transport, NADH to ubiquinone; F:NADH dehydrogenase (ubiquinone) activity; P:mitophagy in response to mitochondrial depolarization; P:ubiquinone biosynthetic process	723	EC:1.6.5.3
XEN_contig_875	5.02016	163	---NA---						982
XEN_contig_876	9.29101	192	---NA---						625
XEN_contig_877	3.27884	790	DEAHC_ARATH ame: Full=ATP-dependent RNA helicase chloroplastic Flags: Precursor	20	2.21E-102	62.75%	28	C:nucleolus; C:nucleoplasm; F:ATP-dependent RNA helicase activity; P:mRNA splicing, via spliceosome; F:nucleotide binding; C:U12-type spliceosomal complex; C:plasmodesma; P:regulation of cellular process; C:catalytic step 2 spliceosome; F:double-stranded RNA binding; C:cytosol; P:cellular macromolecule biosynthetic process; P:germ cell development; F:identical protein binding; P:posttranscription…	7287
XEN_contig_878	24.4758	3543	XPO1_MOUSE ame: Full=Exportin-1 Short=Exp1 ame: Full=Chromosome region maintenance 1 homolog	20	0	77.4%	68	P:cell cycle arrest; P:centriole replication; C:Cajal body; P:transforming growth factor beta receptor signaling pathway; P:regulation of protein catabolic process; P:pollen development; C:serine/threonine protein kinase complex; P:conidium formation; C:kinetochore; P:protein import into nucleus, docking; P:signal transduction by protein phosphorylation; F:RNA binding; P:intracellular transport o…	4378
XEN_contig_879	5.96586	604	ITB1_SHEEP ame: Full=Integrin beta-1 ame: Full=Fibronectin receptor subunit beta ame: Full=Integrin subunit beta-1 ame: Full=VLA-4 subunit beta ame: CD_antigen=CD29 Flags: Precursor	20	0	58.2%	121	P:determination of adult lifespan; P:germ-band extension; P:axon guidance; P:regulation of stress fiber assembly; P:regulation of bone resorption; P:maintenance of epithelial integrity, open tracheal system; P:central nervous system morphogenesis; F:protein heterodimerization activity; P:in utero embryonic development; C:sarcolemma; C:dendritic spine; C:alpha9-beta1 integrin-ADAM8 complex; C:neur…	3062	EC:5.3.4.1
XEN_contig_880	20.5786	1699	HMCN1_MOUSE ame: Full=Hemicentin-1 ame: Full=Fibulin-6 Short=FIBL-6 Flags: Precursor	20	1.85E-33	40.65%	25	P:axon guidance; P:cell adhesion; C:cell projection; P:cellular metabolic process; P:cardiac muscle tissue development; P:skeletal system development; P:regulation of nervous system development; P:muscle contraction; C:extracellular matrix; P:regulation of biological quality; P:multicellular organismal reproductive process; C:extracellular region part; P:brain development; P:negative regulation o…	2497
XEN_contig_881	44.0198	1978	---NA---						1359
XEN_contig_882	1358.6	52288	RS19_ARGIR ame: Full=40S ribosomal S19	20	1.71E-74	77.45%	32	P:positive regulation of respiratory burst involved in inflammatory response; P:negative regulation of respiratory burst involved in inflammatory response; C:cytosolic small ribosomal subunit; P:response to extracellular stimulus; P:positive regulation of cellular component movement; C:nucleolus; C:vacuole; P:viral transcription; P:maturation of SSU-rRNA from tricistronic rRNA transcript (SSU-rRN…	1164
XEN_contig_883	37.5121	480	---NA---						387
XEN_contig_884	15.4438	144	SYWC_PONAB ame: Full=Tryptophan--tRNA cytoplasmic ame: Full=Tryptophanyl-tRNA synthetase Short= Contains: ame: Full=T1- Contains: ame: Full=T2-	8	3.91E-14	77.25%	11	C:nucleus; F:ATP binding; C:extracellular exosome; F:protein binding; P:angiogenesis; P:negative regulation of cell proliferation; C:cytosol; P:regulation of angiogenesis; P:tryptophanyl-tRNA aminoacylation; P:tryptophan metabolic process; F:tryptophan-tRNA ligase activity	282	EC:6.1.1.2
XEN_contig_885	44.1681	682	SYWC_HUMAN ame: Full=Tryptophan--tRNA cytoplasmic ame: Full=Interferon-induced 53 Short=IFP53 ame: Full=Tryptophanyl-tRNA synthetase Short= Short=hWRS Contains: ame: Full=T1- Contains: ame: Full=T2-	20	1.75E-70	73.85%	12	C:nucleus; F:ATP binding; C:extracellular exosome; F:protein binding; P:angiogenesis; P:negative regulation of cell proliferation; P:nucleotide biosynthetic process; C:cytosol; P:regulation of angiogenesis; P:tryptophanyl-tRNA aminoacylation; P:tryptophan metabolic process; F:tryptophan-tRNA ligase activity	467	EC:6.1.1.2
XEN_contig_886	18.9041	1592	HMCN1_MOUSE ame: Full=Hemicentin-1 ame: Full=Fibulin-6 Short=FIBL-6 Flags: Precursor	20	1.36E-36	40.15%	27	P:protein metabolic process; P:axon guidance; P:cell adhesion; C:cell projection; P:cellular metabolic process; P:single-organism metabolic process; P:cardiac muscle tissue development; C:membrane-bounded organelle; P:skeletal system development; P:regulation of nervous system development; P:muscle contraction; C:extracellular matrix; F:transferase activity, transferring phosphorus-containing gro…	2547
XEN_contig_887	15.1506	266	HMCN1_MOUSE ame: Full=Hemicentin-1 ame: Full=Fibulin-6 Short=FIBL-6 Flags: Precursor	8	1.86E-5	47.25%	77	P:peptidyl-tyrosine phosphorylation; C:lateral plasma membrane; P:regulation of female receptivity; P:epidermal growth factor receptor signaling pathway; P:regulation of synaptic growth at neuromuscular junction; P:axon guidance; P:fibroblast growth factor receptor signaling pathway; C:Golgi membrane; C:synapse; P:activation of MAPKK activity; P:nerve maturation; C:postsynaptic membrane; P:axonog…	531
XEN_contig_888	18.2785	637	FIGL1_RAT ame: Full=Fidgetin 1	20	1.2E-97	77.3%	40	P:endosome organization; P:central nervous system neuron axonogenesis; F:protein C-terminus binding; F:microtubule-severing ATPase activity; F:magnesium ion binding; P:cell division; F:ATP binding; C:endosome; C:extracellular exosome; P:locomotory behavior; C:tubulin complex; F:beta-tubulin binding; P:osteoblast differentiation; P:cellular response to ionizing radiation; C:cytoplasmic vesicle; P:…	1054	EC:3.6.4.3
XEN_contig_889	15.9915	1168	CDC73_CHICK ame: Full=Parafibromin ame: Full=Cell division cycle 73 homolog	7	1.99E-130	0.65	35	P:regulation of histone H2B conserved C-terminal lysine ubiquitination; P:transcription elongation from RNA polymerase I promoter; P:embryo development ending in birth or egg hatching; P:positive regulation of flower development; F:RNA polymerase II core binding; P:transcription elongation from RNA polymerase II promoter; P:negative regulation of transcription from RNA polymerase II promoter; P:p…	2209
XEN_contig_890	1.31815	18	---NA---						413
XEN_contig_891	1.23236	24	---NA---						589
XEN_contig_892	7.04581	800	GCN1_HUMAN ame: Full=eIF-2-alpha kinase activator GCN1 ame: Full=GCN1 eIF-2-alpha kinase activator homolog ame: Full=GCN1 1 ame: Full=General control of amino-acid synthesis 1 1 ame: Full=Translational activator GCN1 Short= 1	8	0	0.63	7	P:regulation of translational elongation; C:cytosolic ribosome; C:mitochondrion; C:membrane; F:translation factor activity, RNA binding; F:poly(A) RNA binding; P:regulation of translation	3434
XEN_contig_893	764.925	17603	HMCN2_MOUSE ame: Full=Hemicentin-2 Flags: Precursor	20	1.02E-13	42.75%	17	P:biological regulation; F:heterocyclic compound binding; C:extracellular region part; F:structural molecule activity; P:cellular metabolic process; P:myofibril assembly; P:heart development; F:organic cyclic compound binding; C:intracellular membrane-bounded organelle; P:muscle contraction; C:membrane; C:extracellular matrix; F:cytoskeletal protein binding; F:kinase activity; C:sarcomere; P:resp…	696
XEN_contig_894	14.3091	352	LIG_ANOGA ame: Full= lingerer	6	4.44E-7	68.33%	14	P:biological_process; P:male mating behavior; P:copulation; C:cytoplasmic mRNA processing body; P:dorsal/ventral axis specification, ovarian follicular epithelium; C:cellular_component; P:behavior; P:negative regulation of JAK-STAT cascade; F:molecular_function; F:poly(A) RNA binding; F:protein binding; C:cytoplasm; P:positive regulation of transcription, DNA-templated; P:negative regulation of i…	744
XEN_contig_895	18.5295	329	---NA---						537
XEN_contig_896	98.0987	2770	IDHP_MACFA ame: Full=Isocitrate dehydrogenase	20	6.68E-14	70.7%	10	F:magnesium ion binding; P:carbohydrate metabolic process; C:extracellular exosome; C:mitochondrial matrix; P:glutathione metabolic process; F:isocitrate dehydrogenase (NADP+) activity; P:isocitrate metabolic process; P:reductive tricarboxylic acid cycle; C:mitochondrial inner membrane; P:2-oxoglutarate metabolic process	854	EC:1.1.1.42
XEN_contig_897	75.7415	1733	IDHP_PIG ame: Full=Isocitrate dehydrogenase	20	2.18E-13	71.2%	10	F:magnesium ion binding; P:carbohydrate metabolic process; C:extracellular exosome; C:mitochondrial matrix; P:glutathione metabolic process; F:isocitrate dehydrogenase (NADP+) activity; P:isocitrate metabolic process; P:reductive tricarboxylic acid cycle; C:mitochondrial inner membrane; P:2-oxoglutarate metabolic process	692	EC:1.1.1.42
XEN_contig_898	538.782	11134	IDHP_PIG ame: Full=Isocitrate dehydrogenase	20	2.43E-121	82.4%	25	P:isocitrate metabolic process; P:NADPH regeneration; P:cellular lipid metabolic process; P:female gonad development; P:2-oxoglutarate metabolic process; F:magnesium ion binding; P:response to oxidative stress; C:chloroplast; C:extracellular exosome; F:NAD binding; C:cytosol; P:reductive tricarboxylic acid cycle; F:protein homodimerization activity; P:regulation of phospholipid catabolic process;…	625	EC:1.1.1.42
XEN_contig_899	2419.14	37034	---NA---						463
XEN_contig_900	426.853	3853	---NA---						273
XEN_contig_901	801.342	18706	CD22_MOUSE ame: Full=B-cell receptor CD22 ame: Full=B-lymphocyte cell adhesion molecule Short=BL-CAM ame: Full=Sialic acid-binding Ig-like lectin 2 Short=Siglec-2 ame: Full=T-cell surface antigen Leu-14 ame: CD_antigen=CD22 Flags: Precursor	20	7.43E-14	43.1%	31	P:protein metabolic process; F:heterocyclic compound binding; F:structural molecule activity; P:cellular metabolic process; P:single-organism metabolic process; P:cardiac muscle tissue development; C:plasma membrane part; P:chemotaxis; C:intracellular membrane-bounded organelle; P:muscle contraction; P:negative regulation of response to stimulus; C:extracellular matrix; P:regulation of neuron pro…	706
XEN_contig_902	198.648	4578	THYG_HUMAN ame: Full=Thyroglobulin Short=Tg Flags: Precursor	7	8.57E-9	46.86%	32	C:Golgi apparatus; F:anion binding; C:extracellular region; F:hormone activity; C:proteinaceous extracellular matrix; P:transcytosis; F:enzyme inhibitor activity; F:calcium ion binding; F:chaperone binding; P:iodide transport; P:negative regulation of endopeptidase activity; C:extracellular matrix; F:protein complex binding; P:peptide cross-linking via chondroitin 4-sulfate glycosaminoglycan; F:p…	697
XEN_contig_903	15.1764	977	DNJA3_HUMAN ame: Full= homolog subfamily A member mitochondrial ame: Full= Tid-1 Short=hTid-1 ame: Full=Hepatocellular carcinoma-associated antigen 57 ame: Full=Tumorous imaginal discs Tid56 homolog Flags: Precursor	20	9.29E-13	62.9%	38	P:embryo development; C:IkappaB kinase complex; P:negative regulation of cell proliferation; P:mitochondrial DNA replication; F:interferon-gamma receptor binding; P:negative regulation of I-kappaB kinase/NF-kappaB signaling; P:negative regulation of protein kinase activity; P:response to unfolded protein; P:negative regulation of transcription from RNA polymerase II promoter; C:transcription fact…	1947
XEN_contig_904	8.94901	461	---NA---						1558
XEN_contig_905	5.99265	128	---NA---						646
XEN_contig_906	67.3812	479	---NA---						215
XEN_contig_907	1.38735	50	GPTC1_BOVIN ame: Full=G patch domain-containing 1	5	9.46E-54	0.52	1	C:catalytic step 2 spliceosome	1090
XEN_contig_908	4.39764	318	GPTC1_BOVIN ame: Full=G patch domain-containing 1	5	5.99E-105	0.52	2	F:protein binding; C:spliceosomal complex	2187
XEN_contig_909	9.3392	302	---NA---						978
XEN_contig_910	11.1999	257	---NA---						694
XEN_contig_911	3.49276	44	---NA---						381
XEN_contig_912	2.21868	38	---NA---						518
XEN_contig_913	80.1185	1404	RU17_XENTR ame: Full=U1 small nuclear ribonucleo 70 kDa Short=U1 snRNP 70 kDa Short=U1-70K Short=snRNP70	8	1.95E-10	90.13%	35	P:RNA splicing; C:nuclear speck; P:mitotic spindle organization; C:U11 snRNP; P:neurogenesis; P:post-translational protein modification; P:mRNA splicing, via spliceosome; C:nucleoplasm; F:nucleotide binding; C:commitment complex; F:RNA binding; C:ribonucleoprotein complex; C:catalytic step 2 spliceosome; P:positive regulation of transcription, DNA-templated; P:positive regulation of mRNA splicing…	530
XEN_contig_914	67.8757	1075	RU17_BOVIN ame: Full=U1 small nuclear ribonucleo 70 kDa Short=U1 snRNP 70 kDa Short=U1-70K Short=snRNP70	8	1.52E-10	90.13%	35	P:RNA splicing; C:nuclear speck; P:mitotic spindle organization; C:U11 snRNP; P:neurogenesis; P:post-translational protein modification; P:mRNA splicing, via spliceosome; C:nucleoplasm; F:nucleotide binding; C:commitment complex; F:RNA binding; C:ribonucleoprotein complex; C:catalytic step 2 spliceosome; P:positive regulation of transcription, DNA-templated; P:positive regulation of mRNA splicing…	479
XEN_contig_915	3.42767	51	GALC_XENLA ame: Full=Galactocerebrosidase Short=GALCERase ame: Full=Galactosylceramidase Flags: Precursor	8	4.22E-8	57.75%	12	F:galactosylceramidase activity; P:carbohydrate metabolic process; C:extracellular exosome; P:metabolic process; C:mitochondrion; P:lipid metabolic process; P:lipid catabolic process; P:galactosylceramide catabolic process; C:lysosome; F:hydrolase activity; F:hydrolase activity, acting on glycosyl bonds; P:sphingolipid metabolic process	450
XEN_contig_916	3.97028	68	GALC_SALSA ame: Full=Galactocerebrosidase Short=GALCERase ame: Full=Galactosylceramidase Flags: Precursor	8	4.88E-18	56.38%	5	F:galactosylceramidase activity; P:carbohydrate metabolic process; P:lipid catabolic process; C:lysosome; P:glycosphingolipid metabolic process	518	EC:3.2.1.46
XEN_contig_917	51.4151	1088	BOLA1_HUMAN ame: Full= 1 ame: Full=h	11	4e-16	52.09%	2	C:cytoplasmic part; F:binding	640
XEN_contig_918	7.70395	593	---NA---						2328
XEN_contig_919	51.0977	2367	TM10A_BOVIN ame: Full=tRNA methyltransferase 10 homolog A ame: Full=RNA (guanine-9-)-methyltransferase domain-containing 2	20	7.71E-60	59.8%	21	F:rRNA (uridine) methyltransferase activity; F:tRNA (cytosine) methyltransferase activity; F:tRNA (adenine-N1-)-methyltransferase activity; F:C-methyltransferase activity; F:protein C-terminal carboxyl O-methyltransferase activity; C:nucleolus; F:tRNA binding; P:protein methylation; F:tRNA (guanine-N1-)-methyltransferase activity; F:poly(A) RNA binding; F:Se-methyltransferase activity; P:rRNA mod…	1401	EC:2.1.1
XEN_contig_920	12.317	292	---NA---						717
XEN_contig_921	25.2324	2180	PCDH9_HUMAN ame: Full=Protocadherin-9 Flags: Precursor	20	2.48E-38	0.5	3	C:membrane; C:cell part; F:binding	2613
XEN_contig_922	4.47392	396	PTPRB_HUMAN ame: Full=Receptor-type tyrosine- phosphatase beta Short= -tyrosine phosphatase beta Short=R-PTP-beta ame: Full=Vascular endothelial tyrosine phosphatase Short=VE-PTP Flags: Precursor	20	5.64E-91	60.45%	68	C:lateral plasma membrane; P:regulation of glomerular filtration; P:positive chemotaxis; P:regulation of axon regeneration; C:neuronal cell body; P:negative regulation of epidermal growth factor receptor signaling pathway; F:alpha-catenin binding; F:gamma-catenin binding; P:negative regulation of neuron projection development; P:negative regulation of cell growth; F:cadherin binding; C:dendritic …	2677
XEN_contig_923	2.18835	39	---NA---						539
XEN_contig_924	4.03255	144	---NA---						1080
XEN_contig_925	10.736	656	---NA---						1848
XEN_contig_926	85.4246	3943	---NA---						1396
XEN_contig_927	842.411	7994	---NA---						287
XEN_contig_928	0.840116	7	---NA---						252
XEN_contig_929	2.47714	129	---NA---						1575
XEN_contig_930	293.741	17084	CCNA_SPISO ame: Full=G2 mitotic-specific cyclin-A	20	2.48E-161	65.1%	30	P:regulation of chromatin binding; C:microtubule cytoskeleton; P:regulation of mitotic cell cycle, embryonic; P:regulation of exit from mitosis; P:syncytial blastoderm mitotic cell cycle; P:negative regulation of mitotic metaphase/anaphase transition; C:fusome; C:nucleoplasm; C:male pronucleus; P:G2/M transition of mitotic cell cycle; P:positive regulation of transcription, DNA-templated; P:regul…	1759	EC:2.7.1
XEN_contig_931	264.298	2342	---NA---						268
XEN_contig_932	35.7333	664	PIAS1_HUMAN ame: Full=E3 SUMO- ligase PIAS1 ame: Full=DEAD H box-binding 1 ame: Full=Gu-binding Short=GBP ame: Full= inhibitor of activated STAT 1 ame: Full=RNA helicase II-binding	20	3.01E-55	67.65%	65	C:PML body; F:protein C-terminus binding; P:protein sumoylation; C:nuclear speck; P:positive regulation of intrinsic apoptotic signaling pathway in response to DNA damage; P:blood vessel morphogenesis; P:visual learning; C:synapse; P:fat cell differentiation; P:JAK-STAT cascade; P:negative regulation of androgen receptor signaling pathway; C:dendrite; C:transcription factor complex; P:Wnt signali…	562	EC:6.3.2
XEN_contig_933	24.8758	329	---NA---						400
XEN_contig_934	11.5981	130	---NA---						339
XEN_contig_935	49.8841	2131	PGK1_MOUSE ame: Full=Phosphoglycerate kinase 1	20	1e-128	83.55%	22	P:gluconeogenesis; P:muscle cell cellular homeostasis; P:myoblast fusion; P:synaptic transmission; C:chromosome; F:ADP binding; P:canonical glycolysis; P:somatic muscle development; P:epithelial cell differentiation; C:nucleus; C:Z disc; F:ATP binding; C:extracellular exosome; F:protein binding; P:sperm motility; F:phosphoglycerate kinase activity; C:membrane raft; C:cytosol; P:mitophagy in respo…	1292	EC:2.7.2.3
XEN_contig_936	45.9263	410	---NA---						270
XEN_contig_937	19.2925	569	ZPR1_MOUSE ame: Full=Zinc finger ZPR1 ame: Full=Zinc finger 259	8	2.26E-44	71.63%	33	P:positive regulation of growth; P:positive regulation of RNA splicing; C:Cajal body; C:nucleolus; C:perikaryon; P:spinal cord development; C:growth cone; C:Gemini of coiled bodies; P:positive regulation of transcription involved in G1/S transition of mitotic cell cycle; P:negative regulation of motor neuron apoptotic process; C:axon; F:zinc ion binding; P:positive regulation of protein import in…	892
XEN_contig_938	29.4346	1418	---NA---						1457
XEN_contig_939	4.56063	114	---NA---						756
XEN_contig_940	6.06095	100	---NA---						499
XEN_contig_941	199.512	11597	PDCD4_CHICK ame: Full=Programmed cell death 4 ame: Full= I11 6	5	2.77E-99	0.73	10	P:positive regulation of smooth muscle cell apoptotic process; F:protein binding; P:negative regulation of transcription, DNA-templated; P:negative regulation of JUN kinase activity; P:negative regulation of apoptotic process; P:apoptotic process; P:negative regulation of cell cycle; C:cytosol; P:cell aging; C:nucleoplasm	1758
XEN_contig_942	58.654	1311	CSN3_BOVIN ame: Full=COP9 signalosome complex subunit 3 Short=SGN3 Short=Signalosome subunit 3	13	1.33E-102	77.23%	19	P:nucleic acid metabolic process; P:mitotic G2 DNA damage checkpoint; P:red, far-red light phototransduction; P:photomorphogenesis; P:female germ-line stem cell population maintenance; P:seed development; C:nucleoplasm; P:ubiquitin-dependent protein catabolic process; P:germarium-derived cystoblast division; F:protein binding; P:in utero embryonic development; P:lateral inhibition; C:cytosol; P:g…	676
XEN_contig_943	30.8168	592	CSN3_BOVIN ame: Full=COP9 signalosome complex subunit 3 Short=SGN3 Short=Signalosome subunit 3	13	1.37E-79	80.46%	19	P:nucleic acid metabolic process; P:mitotic G2 DNA damage checkpoint; P:photomorphogenesis; P:signal transduction; P:female germ-line stem cell population maintenance; P:seed development; C:nucleoplasm; P:ubiquitin-dependent protein catabolic process; P:germarium-derived cystoblast division; F:protein binding; P:in utero embryonic development; P:lateral inhibition; C:cytosol; P:gene expression; C…	581
XEN_contig_944	183.909	6622	NUPR1_RAT ame: Full=Nuclear 1 ame: Full=Candidate of metastasis 1 ame: Full=Nuclear transcriptional regulator 1 ame: Full= p8	2	8.08E-8	64.5%	21	P:male gonad development; P:protein complex assembly; P:transcription, DNA-templated; P:regulation of female gonad development; P:negative regulation of cell cycle; P:regulation of transcription, DNA-templated; P:intrinsic apoptotic signaling pathway in response to DNA damage by p53 class mediator; P:protein acetylation; F:chromatin binding; P:response to toxic substance; C:intracellular; F:DNA b…	1089
XEN_contig_945	8.69899	86	---NA---						299
XEN_contig_946	16.8725	694	COQ6_XENTR ame: Full=Ubiquinone biosynthesis monooxygenase mitochondrial ame: Full=Coenzyme Q10 monooxygenase 6 Flags: Precursor	18	5.09E-136	56.72%	6	C:mitochondrion; C:membrane; P:secondary metabolite biosynthetic process; F:oxidoreductase activity, acting on paired donors, with incorporation or reduction of molecular oxygen, NAD(P)H as one donor, and incorporation of one atom of oxygen; F:binding; P:ubiquinone biosynthetic process	1244	EC:1.14.13
XEN_contig_947	10.7045	418	COQ6_XENTR ame: Full=Ubiquinone biosynthesis monooxygenase mitochondrial ame: Full=Coenzyme Q10 monooxygenase 6 Flags: Precursor	18	9.7E-135	57.33%	5	C:mitochondrion; C:membrane; P:secondary metabolite biosynthetic process; F:oxidoreductase activity, acting on paired donors, with incorporation or reduction of molecular oxygen, NAD(P)H as one donor, and incorporation of one atom of oxygen; P:ubiquinone biosynthetic process	1181	EC:1.14.13
XEN_contig_948	8.27528	84	---NA---						307
XEN_contig_949	13.1147	784	ZFAN5_HUMAN ame: Full=AN1-type zinc finger 5 ame: Full=Zinc finger A20 domain-containing 2 ame: Full=Zinc finger 216	20	2.11E-33	55.3%	20	F:zinc ion binding; F:polyubiquitin binding; P:regulation of I-kappaB kinase/NF-kappaB signaling; P:platelet-derived growth factor receptor signaling pathway; P:smooth muscle tissue development; P:glucose catabolic process; P:skeletal system morphogenesis; P:face development; P:response to water deprivation; P:respiratory system process; C:nucleus; F:DNA binding; F:ubiquitin-protein transferase a…	1808
XEN_contig_950	103.991	2204	SRSF1_CHICK ame: Full=Serine arginine-rich splicing factor 1 ame: Full=Splicing arginine serine-rich 1	20	9.29E-73	66.95%	22	C:exon-exon junction complex; C:nuclear speck; P:regulation of transcription, DNA-templated; P:regulation of mRNA stability; C:interchromatin granule; C:nucleolus; P:termination of RNA polymerase II transcription; P:cardiac muscle contraction; P:hematopoietic progenitor cell differentiation; F:nucleotide binding; P:mRNA export from nucleus; P:regulation of translation; P:mRNA 5'-splice site recog…	641
XEN_contig_951	15.9301	138	---NA---						262
XEN_contig_952	20.1125	800	NPA1P_MOUSE ame: Full=Nucleolar pre-ribosomal-associated 1 ame: Full=URB1 ribosome biogenesis 1 homolog	1	1.48E-16	0.48	3	C:nucleus; C:nucleolus; F:poly(A) RNA binding	1203
XEN_contig_953	14.0787	560	NPA1P_MOUSE ame: Full=Nucleolar pre-ribosomal-associated 1 ame: Full=URB1 ribosome biogenesis 1 homolog	1	9.11E-16	0.46	3	C:nucleus; C:nucleolus; F:poly(A) RNA binding	1203
XEN_contig_954	28.6971	1892	PDPR_MOUSE ame: Full=Pyruvate dehydrogenase phosphatase regulatory mitochondrial Short=PDPr Flags: Precursor	20	5.68E-151	49.8%	8	F:nucleotide binding; F:oxidoreductase activity, acting on the CH-NH group of donors; C:mitochondrial matrix; P:organonitrogen compound metabolic process; F:anion binding; P:cellular nitrogen compound metabolic process; P:pyruvate metabolic process; P:regulation of acetyl-CoA biosynthetic process from pyruvate	1994
XEN_contig_955	3.88391	108	---NA---						841
XEN_contig_956	28.1814	1052	SPTCA_DROME ame: Full=Spectrin alpha chain	20	0	64.9%	121	P:protein localization to bicellular tight junction; F:RNA polymerase II regulatory region sequence-specific DNA binding; P:positive regulation of NIK/NF-kappaB signaling; C:cytoplasmic vesicle part; P:activation of MAPKK activity; P:plasma membrane organization; C:brush border; F:double-stranded RNA binding; F:protein heterodimerization activity; C:sarcolemma; F:calcium ion binding; P:ovarian fo…	1129
XEN_contig_957	29.6816	1108	SPTCA_DROME ame: Full=Spectrin alpha chain	20	0	64.9%	121	P:protein localization to bicellular tight junction; F:RNA polymerase II regulatory region sequence-specific DNA binding; P:positive regulation of NIK/NF-kappaB signaling; C:cytoplasmic vesicle part; P:activation of MAPKK activity; P:plasma membrane organization; C:brush border; F:double-stranded RNA binding; F:protein heterodimerization activity; C:sarcolemma; F:calcium ion binding; P:ovarian fo…	1129
XEN_contig_958	3.48971	45	---NA---						390
XEN_contig_959	30.3548	1920	LARP7_MOUSE ame: Full=La-related 7 ame: Full=La ribonucleo domain family member 7	6	4.24E-5	76.83%	15	P:negative regulation of chromatin binding; P:positive regulation of G1/S transition of mitotic cell cycle; P:germ cell proliferation; P:RNA processing; C:Golgi apparatus; C:nucleoplasm; F:poly(A) RNA binding; F:nucleotide binding; P:negative regulation of transcription from RNA polymerase II promoter; F:nucleic acid binding; C:nucleus; F:protein binding; F:RNA binding; C:ribonucleoprotein comple…	1913
XEN_contig_960	24.6154	293	---NA---						360
XEN_contig_961	14.1843	121	USPAL_ARATH ame: Full=Universal stress A	4	2.12E-4	66.25%	6	P:response to molecule of fungal origin; F:AMP binding; C:cytoplasm; P:response to stress; P:growth; C:plasma membrane	258
XEN_contig_962	374.229	4405	ACT_CALFI ame: Full=Actin	20	1.71E-72	98.1%	43	F:ATPase activity; P:embryo development; C:myelin sheath; P:sperm individualization; P:adherens junction organization; P:axon guidance; C:brahma complex; P:Fc-gamma receptor signaling pathway involved in phagocytosis; P:inter-male aggressive behavior; C:microtubule associated complex; C:striated muscle thin filament; F:ATP binding; P:maintenance of protein location in cell; P:chromatin remodeling…	356	EC:3.6.1.3
XEN_contig_963	2.02471	48	---NA---						717
XEN_contig_964	0.348636	4	---NA---						347
XEN_contig_965	42.7633	1725	AL7A1_CAEEL ame: Full= aldehyde dehydrogenase family 7 member A1 homolog ame: Full=ALH-9	20	9.68E-137	67.65%	28	P:cellular aldehyde metabolic process; P:response to salt stress; F:L-aminoadipate-semialdehyde dehydrogenase activity; P:L-serine metabolic process; P:retinoic acid metabolic process; P:ethylene-activated signaling pathway; P:response to auxin; P:glycine metabolic process; P:threonine metabolic process; P:sensory perception of sound; C:extracellular exosome; P:glycine betaine biosynthetic proces…	1220	EC:1.2.1.31; EC:1.2.1.8; EC:1.2.1
XEN_contig_966	94.0705	930	AL7A1_HUMAN ame: Full=Alpha-aminoadipic semialdehyde dehydrogenase Short=Alpha-AASA dehydrogenase ame: Full=Aldehyde dehydrogenase family 7 member A1 ame: Full=Antiquitin-1 ame: Full=Betaine aldehyde dehydrogenase ame: Full=Delta1-piperideine-6-carboxylate dehydrogenase Short=P6c dehydrogenase Flags: Precursor	20	3.4E-49	68.65%	31	P:cellular aldehyde metabolic process; P:response to salt stress; P:proline metabolic process; F:L-aminoadipate-semialdehyde dehydrogenase activity; P:L-serine metabolic process; P:ethylene-activated signaling pathway; P:neurotransmitter biosynthetic process; P:carnitine metabolic process; P:response to auxin; P:glycine metabolic process; P:threonine metabolic process; P:sensory perception of sou…	299	EC:1.2.1.31; EC:1.2.1.8; EC:1.2.1.19; EC:1.2.1
XEN_contig_967	4.58663	133	---NA---						877
XEN_contig_968	1.16138	24	---NA---						625
XEN_contig_969	13.9669	133	---NA---						288
XEN_contig_970	69.8145	1849	PWP2_HUMAN ame: Full=Periodic tryptophan 2 homolog	20	6.14E-114	55.9%	12	C:small-subunit processome; P:endonucleolytic cleavage to generate mature 5'-end of SSU-rRNA from (SSU-rRNA, 5.8S rRNA, LSU-rRNA); F:snoRNA binding; C:cytoplasm; P:endonucleolytic cleavage in 5'-ETS of tricistronic rRNA transcript (SSU-rRNA, 5.8S rRNA, LSU-rRNA); P:nematode larval development; F:mRNA binding; P:establishment of cell polarity; P:endonucleolytic cleavage in ITS1 to separate SSU-rRN…	801
XEN_contig_971	129.743	2368	MCM3_CHICK ame: Full=DNA replication licensing factor MCM3	20	1.5E-47	69.3%	32	P:mitotic G2 DNA damage checkpoint; P:regulation of DNA-dependent DNA replication initiation; C:DNA replication preinitiation complex; P:pre-replicative complex assembly involved in nuclear cell cycle DNA replication; P:neurogenesis; C:MCM complex; P:chromatin silencing at telomere; P:DNA unwinding involved in DNA replication; F:DNA replication origin binding; F:ATP binding; P:histone lysine meth…	552
XEN_contig_972	101.07	1711	MCM3_CHICK ame: Full=DNA replication licensing factor MCM3	20	5.8E-46	70.2%	36	P:cell proliferation; P:mitotic G2 DNA damage checkpoint; P:regulation of DNA-dependent DNA replication initiation; C:DNA replication preinitiation complex; P:cytokinesis by cell plate formation; P:pre-replicative complex assembly involved in nuclear cell cycle DNA replication; P:neurogenesis; C:MCM complex; P:chromatin silencing at telomere; P:DNA unwinding involved in DNA replication; F:DNA rep…	512
XEN_contig_973	5.20235	118	TCHP_MOUSE ame: Full=Trichoplein keratin filament-binding Short= TCHP ame: Full=Mitochondrial with oncostatic activity Short=Mitostatin	5	2.64E-32	75.4%	8	C:centrosome; C:keratin filament; F:protein binding; P:negative regulation of cell growth; C:mitochondrion; P:apoptotic process; C:apical cortex; C:plasma membrane	686
XEN_contig_974	3.79154	86	TCHP_MOUSE ame: Full=Trichoplein keratin filament-binding Short= TCHP ame: Full=Mitochondrial with oncostatic activity Short=Mitostatin	5	2.35E-32	75.4%	8	C:centrosome; C:keratin filament; F:protein binding; P:negative regulation of cell growth; C:mitochondrion; P:apoptotic process; C:apical cortex; C:plasma membrane	686
XEN_contig_975	4.81182	431	ESCO1_HUMAN ame: Full=N-acetyltransferase ESCO1 ame: Full=CTF7 homolog 1 ame: Full=Establishment factor 1 Short=EFO1p Short=hEFO1 ame: Full=Establishment of cohesion 1 homolog 1 Short=ECO1 homolog 1 Short=ESO1 homolog 1	14	7.49E-66	53.29%	28	C:site of double-strand break; F:succinyltransferase activity; F:palmitoyltransferase activity; C:Golgi apparatus; P:hematopoietic progenitor cell differentiation; C:nucleoplasm; P:double-strand break repair; C:XY body; P:heart development; P:mitotic S phase; P:internal peptidyl-lysine acetylation; C:nuclear pericentric heterochromatin; P:post-translational protein acetylation; F:myristoyltransfe…	2709	EC:2.3.1.32; EC:2.3.1
XEN_contig_976	93.482	2618	---NA---						847
XEN_contig_977	451.198	35700	HNRPQ_MOUSE ame: Full=Heterogeneous nuclear ribonucleo Q Short=hnRNP Q ame: Full=Glycine- and tyrosine-rich RNA-binding Short=GRY-RBP ame: Full=NS1-associated 1 ame: Full=Synaptotagmin- cytoplasmic RNA-interacting ame: Full=pp68	20	6.85E-165	71.5%	27	F:poly(A) binding; C:nucleolus; P:hematopoietic progenitor cell differentiation; C:nucleoplasm; P:mRNA splicing, via spliceosome; F:nucleotide binding; C:mRNA editing complex; C:catalytic step 2 spliceosome; F:double-stranded RNA binding; P:osteoblast differentiation; P:viral process; F:mRNA binding; P:cytidine to uridine editing; P:negative regulation of translation; P:mRNA modification; C:CRD-m…	2393
XEN_contig_978	198.298	2898	DLRB2_BOVIN ame: Full=Dynein light chain roadblock-type 2 ame: Full=Dynein light chain cytoplasmic	5	3.12E-55	90.2%	13	F:identical protein binding; P:metabolic process; P:organelle organization; P:visual behavior; C:microtubule; C:centrosome; C:cytoplasmic dynein complex; C:primary cilium; C:ciliary tip; F:microtubule motor activity; C:extracellular exosome; C:membrane; P:retrograde axon cargo transport	442
XEN_contig_979	118.429	8321	ENPL_CHICK ame: Full=Endoplasmin ame: Full=Heat shock 108 kDa Short=HSP 108 Short=HSP108 ame: Full=Heat shock 90 kDa beta member 1 ame: Full=Transferrin-binding Flags: Precursor	20	0	78.5%	65	C:sarcoplasmic reticulum; C:smooth endoplasmic reticulum; C:Golgi apparatus; P:regulation of phosphoprotein phosphatase activity; C:endoplasmic reticulum membrane; C:endoplasmic reticulum lumen; C:chloroplast; P:water transport; C:plasmodesma; F:RNA binding; F:low-density lipoprotein particle receptor binding; P:response to hypoxia; F:calcium ion binding; C:apoplast; C:cytosol; P:sequestering of …	2125
XEN_contig_980	5.74338	707	FMNL2_MOUSE ame: Full=Formin 2 ame: Full= Man	20	1.65E-147	59.85%	19	P:regulation of cell shape; C:microtubule cytoskeleton; P:small GTPase mediated signal transduction; P:actin filament polymerization; C:phagocytic vesicle; P:sprouting angiogenesis; P:neuron projection morphogenesis; P:filopodium assembly; C:plasma membrane; F:profilin binding; F:actin filament binding; P:cortical actin cytoskeleton organization; C:extracellular exosome; P:actin filament severing…	3723
XEN_contig_981	1.54666	110	MYO3A_HUMAN ame: Full=Myosin-IIIa	20	0	65.3%	85	F:plus-end directed microfilament motor activity; P:positive regulation of protein binding; P:inner ear development; P:regulation of cell-cell adhesion; P:proline metabolic process; P:activation of JNKK activity; P:positive regulation of filopodium assembly; P:regulation of cell differentiation involved in embryonic placenta development; P:positive regulation of fat cell differentiation; P:protei…	2151	EC:2.7.11; EC:2.7.3.2
XEN_contig_982	4.32059	43	---NA---						301
XEN_contig_983	82.2363	1539	LAP4A_CHICK ame: Full=Lysosomal-associated transmembrane 4A	19	1.82E-23	51.11%	3	F:protein binding; C:membrane; C:Golgi apparatus	566
XEN_contig_984	124.902	1400	CSDE1_CAVPO ame: Full=Cold shock domain-containing E1 ame: Full= UNR	4	4.64E-18	0.69	8	C:CRD-mediated mRNA stability complex; F:protein binding; P:male gonad development; C:Golgi apparatus; P:nuclear-transcribed mRNA catabolic process, no-go decay; C:mitochondrial inner membrane; C:plasma membrane; F:poly(A) RNA binding	339
XEN_contig_985	153.411	1471	CSDE1_CAVPO ame: Full=Cold shock domain-containing E1 ame: Full= UNR	4	2.72E-18	0.69	8	C:CRD-mediated mRNA stability complex; F:protein binding; P:male gonad development; C:Golgi apparatus; P:nuclear-transcribed mRNA catabolic process, no-go decay; C:mitochondrial inner membrane; C:plasma membrane; F:poly(A) RNA binding	290
XEN_contig_986	223.475	3229	CY1_BOVIN ame: Full=Cytochrome heme mitochondrial ame: Full=Complex III subunit 4 ame: Full=Complex III subunit IV ame: Full=Cytochrome b-c1 complex subunit 4 ame: Full=Ubiquinol-cytochrome-c reductase complex cytochrome c1 subunit Short=Cytochrome c-1 Flags: Precursor	20	1.87E-25	64.95%	19	P:response to salt stress; P:pentose-phosphate shunt; P:glycolytic process; P:photorespiration; C:mitochondrial respiratory chain complex III; P:response to cadmium ion; P:mitochondrial electron transport, ubiquinol to cytochrome c; C:vacuolar membrane; C:plasma membrane; P:proteasome core complex assembly; P:ubiquitin-dependent protein catabolic process; C:nucleus; P:obsolete electron transport;…	437
XEN_contig_987	32.4571	352	---NA---						328
XEN_contig_988	32.2727	350	---NA---						328
XEN_contig_989	7.83834	106	---NA---						409
XEN_contig_990	6.02473	100	---NA---						502
XEN_contig_991	10.7437	584	---NA---						1644
XEN_contig_992	2.28258	24	---NA---						318
XEN_contig_993	3.05497	40	---NA---						396
XEN_contig_994	123.743	1342	---NA---						328
XEN_contig_995	34.7523	2012	PABP2_XENTR ame: Full=Polyadenylate-binding 2 Short=PABP-2 Short=Poly(A)-binding 2 ame: Full=Nuclear poly(A)-binding 1 ame: Full=Poly(A)-binding II Short=PABII ame: Full=Polyadenylate-binding nuclear 1	20	1.46E-21	69.3%	18	C:nuclear inclusion body; F:identical protein binding; F:poly(A) binding; P:neurogenesis; P:termination of RNA polymerase II transcription; F:protein self-association; P:nuclear-transcribed mRNA poly(A) tail shortening; P:mRNA polyadenylation; P:modification by virus of host mRNA processing; C:nucleoplasm; P:mRNA splicing, via spliceosome; C:catalytic step 2 spliceosome; C:cytoplasm; C:precatalyt…	1751
XEN_contig_996	315.263	3836	---NA---						368
XEN_contig_997	6.31569	71	---NA---						340
XEN_contig_998	9.98537	104	---NA---						315
XEN_contig_999	589.054	16672	RL31_ICTPU ame: Full=60S ribosomal L31	20	3.29E-30	66.6%	17	P:regulation of translational fidelity; P:cytoplasmic translation; P:ribosome biogenesis; C:cytosolic large ribosomal subunit; P:translational initiation; P:translational elongation; C:plasma membrane; F:poly(A) RNA binding; P:viral transcription; P:mitotic spindle elongation; C:chloroplast; P:translational termination; C:extracellular exosome; P:SRP-dependent cotranslational protein targeting to…	856
XEN_contig_1000	131.297	9898	MED26_DANRE ame: Full=Mediator of RNA polymerase II transcription subunit 26 ame: Full=Cofactor required for Sp1 transcriptional activation subunit 7 Short=CRSP complex subunit 7 ame: Full=Mediator complex subunit 26	16	1.28E-13	72.75%	9	F:DNA binding; C:transcription factor complex; F:protein binding; F:transcription coactivator activity; C:mediator complex; P:positive regulation of transcription, DNA-templated; F:RNA polymerase II transcription cofactor activity; P:transcription initiation from RNA polymerase II promoter; P:regulation of transcription from RNA polymerase II promoter	2280
XEN_contig_1001	248.691	11849	---NA---						1441
XEN_contig_1002	17.4728	944	CFA52_MOUSE ame: Full=Cilia- and flagella-associated 52 ame: Full=WD repeat-containing 16	20	4.28E-168	50.1%	7	F:RNA binding; F:protein binding; C:ribonucleoprotein complex; C:nuclear lumen; P:nervous system development; C:intracellular non-membrane-bounded organelle; P:single-organism cellular process	1634
XEN_contig_1003	16.4594	960	CFA52_MOUSE ame: Full=Cilia- and flagella-associated 52 ame: Full=WD repeat-containing 16	20	9.37E-168	50.1%	5	F:protein binding; C:nuclear lumen; P:nervous system development; C:intracellular non-membrane-bounded organelle; P:single-organism cellular process	1764
XEN_contig_1004	11.8392	229	---NA---						585
XEN_contig_1005	27.4414	421	---NA---						464
XEN_contig_1006	137.162	4517	CSDE1_MOUSE ame: Full=Cold shock domain-containing E1	7	1.45E-29	0.65	8	C:CRD-mediated mRNA stability complex; F:protein binding; P:male gonad development; C:Golgi apparatus; P:nuclear-transcribed mRNA catabolic process, no-go decay; C:mitochondrial inner membrane; C:plasma membrane; F:poly(A) RNA binding	996
XEN_contig_1007	0.627183	9	---NA---						434
XEN_contig_1008	56.9491	3894	---NA---						2068
XEN_contig_1009	7.84357	1048	MEP1_CAEEL ame: Full=MOG interacting and ectopic P-granules 1 ame: Full=Nuclear zinc finger	2	2.07E-6	0.44	18	F:identical protein binding; P:vulval development; P:hermaphrodite genitalia development; F:histone deacetylase binding; P:multicellular organismal development; F:transcription factor binding; P:gonadal mesoderm development; C:nucleus; P:sex differentiation; F:protein binding; F:RNA binding; P:gonad development; P:oocyte development; F:metal ion binding; P:nematode larval development; F:DEAD/H-bo…	4041
XEN_contig_1010	31.3936	5763	TNR6A_MOUSE ame: Full=Trinucleotide repeat-containing gene 6A	7	3.01E-42	55.29%	13	C:micro-ribonucleoprotein complex; P:negative regulation of translation involved in gene silencing by miRNA; P:embryonic hemopoiesis; C:cytoplasmic mRNA processing body; P:transmembrane receptor protein tyrosine kinase signaling pathway; P:cellular response to starvation; P:positive regulation of nuclear-transcribed mRNA poly(A) tail shortening; F:poly(A) RNA binding; P:regulation of gene silenci…	5552
XEN_contig_1011	2.59013	133	ICE2_HUMAN ame: Full=Little elongation complex subunit 2 ame: Full=Interactor of little elongator complex ELL subunit 2 ame: Full=NMDA receptor-regulated 2	3	9.36E-19	46.33%	2	P:transcription, DNA-templated; C:nucleoplasm part	1553
XEN_contig_1012	2.64193	134	ICE2_HUMAN ame: Full=Little elongation complex subunit 2 ame: Full=Interactor of little elongator complex ELL subunit 2 ame: Full=NMDA receptor-regulated 2	3	1.31E-18	49.33%	4	C:nuclear body; P:regulation of transcription, DNA-templated; C:macromolecular complex; P:snRNA transcription	1534
XEN_contig_1013	624.686	16214	COX41_THUOB ame: Full=Cytochrome c oxidase subunit 4 isoform mitochondrial ame: Full=Cytochrome c oxidase subunit IV isoform 1 Short=COX IV-1 Flags: Precursor	20	1.08E-29	56.2%	9	P:small molecule metabolic process; C:nucleus; C:extracellular exosome; F:cytochrome-c oxidase activity; F:protein binding; P:hydrogen ion transmembrane transport; P:mitochondrial electron transport, cytochrome c to oxygen; P:gene expression; C:mitochondrial respiratory chain complex IV	785	EC:1.9.3.1
XEN_contig_1014	22.8165	2651	LENG8_XENLA ame: Full=Leukocyte receptor cluster member 8 homolog	7	3.74E-105	63.57%	4	C:intracellular organelle; P:RNA metabolic process; F:protein binding; P:gene expression	3514
XEN_contig_1015	1.40019	10	---NA---						216
XEN_contig_1016	946.404	32137	DAZP1_XENLA ame: Full=DAZ-associated 1 ame: Full=Deleted in azoospermia-associated 1 ame: Full=Proline-rich Vg1 mRNA-binding	20	3.35E-22	68.3%	51	P:positive regulation of translation; C:RNA polymerase II transcription factor complex; F:double-stranded DNA binding; F:ribosomal large subunit binding; P:axon guidance; P:border follicle cell migration; P:cold acclimation; F:poly(U) RNA binding; P:rRNA processing; P:regulation of transcription, DNA-templated; F:single-stranded DNA binding; F:mRNA 3'-UTR binding; C:dendrite; F:copper ion binding…	1027
XEN_contig_1017	0.459316	13	---NA---						856
XEN_contig_1018	221.992	2569	---NA---						350
XEN_contig_1019	778.959	10225	---NA---						397
XEN_contig_1020	78.9351	736	---NA---						282
XEN_contig_1021	4.48062	48	---NA---						324
XEN_contig_1022	4.98942	892	UBE3C_HUMAN ame: Full=Ubiquitin- ligase E3C ame: Full=HECT-type ubiquitin transferase E3C ame: Full= 2	20	0	56.25%	53	P:positive regulation of endocytosis; P:blood vessel morphogenesis; P:regulation of membrane depolarization; P:neuromuscular junction development; C:plasmodesma; P:negative regulation of vascular endothelial growth factor receptor signaling pathway; C:cytosol; P:regulation of synapse organization; P:adaptive immune response; P:positive regulation of protein catabolic process; C:proteasome complex…	5407	EC:6.3.2
XEN_contig_1023	53.0414	4067	ANXA7_BOVIN ame: Full=Annexin A7 ame: Full=Annexin VII ame: Full=Annexin-7 ame: Full=Synexin	20	6.87E-128	73.15%	64	P:negative regulation of interleukin-8 secretion; P:cellular water homeostasis; C:integrin complex; C:endoplasmic reticulum membrane; C:transcription factor complex; F:phosphatidylserine binding; C:calcium channel complex; F:spectrin binding; P:kidney development; C:specific granule; F:calcium ion binding; P:autophagy; C:azurophil granule; F:phospholipase inhibitor activity; C:cytosol; P:negative…	2319
XEN_contig_1024	7.4526	189	---NA---						767
XEN_contig_1025	5.19822	44	---NA---						256
XEN_contig_1026	14.1568	220	WDR66_HUMAN ame: Full=WD repeat-containing 66	2	2.99E-37	0.67			470
XEN_contig_1027	67.6193	9985	AT1A_TAESO ame: Full=Sodium potassium-transporting ATPase subunit alpha Short=Na(+) K(+) ATPase alpha subunit ame: Full=Sodium pump subunit alpha ame: Full=T 1-alpha	20	0	85.8%	88	F:phosphatidylinositol 3-kinase binding; P:sodium ion export from cell; P:regulation of cardiac muscle cell membrane potential; F:drug binding; P:ATP hydrolysis coupled proton transport; F:sodium:potassium-exchanging ATPase activity involved in regulation of cardiac muscle cell membrane potential; P:determination of adult lifespan; P:cellular sodium ion homeostasis; C:Golgi apparatus; P:visual le…	4466	EC:3.1.3.41
XEN_contig_1028	4.2637	182	RL3_HUMAN ame: Full=60S ribosomal L3 ame: Full=HIV-1 TAR RNA-binding B Short=TARBP-B	20	0	86.05%	21	C:small-subunit processome; P:cytoplasmic translation; C:cytosolic large ribosomal subunit; C:nucleolus; P:ribosomal large subunit assembly; P:translational initiation; P:translational elongation; C:nucleoplasm; C:cell surface; F:poly(A) RNA binding; P:viral transcription; P:mitotic spindle elongation; P:translational termination; C:extracellular exosome; P:SRP-dependent cotranslational protein t…	1291
XEN_contig_1029	3.66596	220	---NA---						1815
XEN_contig_1030	11.893	337	PUS7_HUMAN ame: Full=Pseudouridylate synthase 7 homolog	20	7.13E-71	54.9%	8	F:intramolecular transferase activity; P:pseudouridine synthesis; P:mRNA metabolic process; P:tRNA processing; P:rRNA processing; C:intracellular part; F:enzyme binding; F:poly(A) RNA binding	857
XEN_contig_1031	4.42179	206	---NA---						1409
XEN_contig_1032	1.92759	71	MIG17_CAEEL ame: Full=ADAM family mig-17 ame: Full=A disintegrin and metallo ase mig-17 ame: Full=Abnormal cell migration 17 Flags: Precursor	1	1.36E-5	0.45	13	P:multicellular organismal development; P:gonad morphogenesis; F:peptidase activity; C:extracellular region; F:metalloendopeptidase activity; C:proteinaceous extracellular matrix; F:metallopeptidase activity; C:basement membrane; C:extracellular space; F:metal ion binding; P:proteolysis; P:regulation of cell migration; F:hydrolase activity	1114
XEN_contig_1033	54.4248	5188	SCUB3_HUMAN ame: Full=Signal CUB and EGF-like domain-containing 3 Flags: Precursor	10	6.85E-13	43.3%	2	C:cell part; F:binding	2883
XEN_contig_1034	175.802	6923	HMCN1_MOUSE ame: Full=Hemicentin-1 ame: Full=Fibulin-6 Short=FIBL-6 Flags: Precursor	20	7.94E-17	43.8%	26	P:regulation of synaptic growth at neuromuscular junction; P:cell adhesion; P:organ development; C:synapse; P:protein phosphorylation; P:negative regulation of biological process; C:cell projection; P:neuromuscular junction development; P:chemotaxis; F:protein tyrosine kinase activity; P:regulation of cellular macromolecule biosynthetic process; F:protein domain specific binding; P:neuron project…	1191	EC:2.7.10
XEN_contig_1035	118.787	3743	HMCN1_MOUSE ame: Full=Hemicentin-1 ame: Full=Fibulin-6 Short=FIBL-6 Flags: Precursor	20	7.54E-17	42.85%	16	P:neuron projection development; C:extracellular region part; P:cell adhesion; P:anatomical structure morphogenesis; P:brain development; P:negative regulation of cellular process; C:plasma membrane part; P:chemotaxis; P:regulation of response to stimulus; F:protein binding; P:positive regulation of cellular process; P:movement of cell or subcellular component; C:neuron part; C:intrinsic componen…	953
XEN_contig_1036	368.433	22159	ROA1_DROME ame: Full=Heterogeneous nuclear ribonucleo A1 Short=hnRNP A1 ame: Full=PEN repeat clone P9 ame: Full=hnRNP core A1-A	20	5.97E-66	75.05%	35	P:positive regulation of translation; C:omega speckle; P:female germ-line stem cell population maintenance; P:response to starvation; P:neurogenesis; P:nuclear import; F:single-stranded telomeric DNA binding; P:female gonad development; C:perikaryon; F:regulatory region RNA binding; F:nucleotide binding; P:negative regulation of transcription from RNA polymerase II promoter; C:polytene chromosome…	1819
XEN_contig_1037	193.855	5179	MARH3_XENTR ame: Full=E3 ubiquitin- ligase MARCH3 ame: Full=Membrane-associated RING finger 3 ame: Full=Membrane-associated RING-CH III Short=MARCH-III	20	4.45E-23	60.3%	17	F:protein-glutamic acid ligase activity; C:MHC class II protein complex; F:ubiquitin protein ligase activity; P:signal transduction; P:protein polyubiquitination; P:hemopoiesis; P:negative regulation of MHC class II biosynthetic process; F:MHC class II protein binding; P:antigen processing and presentation of peptide antigen via MHC class II; C:lysosomal membrane; C:endoplasmic reticulum membrane…	808	EC:6.3.2
XEN_contig_1038	5.65541	138	CDO1_DANRE ame: Full=Cysteine dioxygenase type 1 ame: Full=Cysteine dioxygenase type I Short=CDO Short=CDO-I	11	7.82E-62	69.55%	16	F:ferrous iron binding; P:response to amino acid; P:response to cAMP; P:lactation; P:taurine biosynthetic process; P:response to ethanol; P:inflammatory response; P:sulfur amino acid biosynthetic process; F:cysteine dioxygenase activity; P:L-cysteine catabolic process to taurine; P:L-cysteine catabolic process to pyruvate, using cysteine dioxygenase; P:response to glucocorticoid; C:cytosol; P:res…	738	EC:1.13.11.20
XEN_contig_1039	8.00354	312	CDO1_DANRE ame: Full=Cysteine dioxygenase type 1 ame: Full=Cysteine dioxygenase type I Short=CDO Short=CDO-I	12	5.59E-79	66.17%	16	F:ferrous iron binding; P:response to amino acid; P:response to cAMP; P:lactation; P:taurine biosynthetic process; P:response to ethanol; P:inflammatory response; P:sulfur amino acid biosynthetic process; F:cysteine dioxygenase activity; P:L-cysteine catabolic process to taurine; P:L-cysteine catabolic process to pyruvate, using cysteine dioxygenase; P:response to glucocorticoid; C:cytosol; P:res…	1179	EC:1.13.11.20
XEN_contig_1040	3505.92	45209	RL32_PIG ame: Full=60S ribosomal L32	20	5.02E-75	83.25%	17	P:cytoplasmic translation; C:nuclear chromosome; P:ribosome biogenesis; C:Golgi apparatus; C:cytosolic large ribosomal subunit; C:nucleolus; P:translational initiation; P:translational elongation; F:poly(A) RNA binding; P:viral transcription; P:mitotic spindle elongation; C:centrosome; P:translational termination; P:SRP-dependent cotranslational protein targeting to membrane; F:structural constit…	390
XEN_contig_1041	24.242	1559	COX1_MYTED ame: Full=Cytochrome c oxidase subunit 1 ame: Full=Cytochrome c oxidase polypeptide I	20	0	73.6%	11	F:cytochrome-c oxidase activity; F:iron ion binding; C:integral component of membrane; P:mitochondrial electron transport, cytochrome c to oxygen; P:hydrogen ion transmembrane transport; P:mitochondrial DNA replication; P:sleep; P:regulation of neuron death; P:aerobic respiration; C:mitochondrial respiratory chain complex IV; F:heme binding	1945	EC:1.9.3.1
XEN_contig_1042	167.377	9873	TCPD_RAT ame: Full=T-complex 1 subunit delta Short=TCP-1-delta ame: Full=CCT-delta	20	0	81.2%	23	P:gluconeogenesis; P:cytoskeleton organization; P:tubulin complex assembly; P:response to salt stress; P:post-embryonic body morphogenesis; P:glycolytic process; P:'de novo' posttranslational protein folding; F:unfolded protein binding; P:response to cadmium ion; P:toxin transport; C:zona pellucida receptor complex; C:nucleoplasm; C:microtubule; F:poly(A) RNA binding; C:chaperonin-containing T-co…	1784
XEN_contig_1043	2.30432	208	ZER1_DROME ame: Full= zer-1 homolog ame: Full=Zyg-11 homolog B	12	5.31E-150	52.08%	5	F:protein binding; P:multicellular organismal development; P:cellular protein metabolic process; P:regulation of protein modification process; P:regulation of transferase activity	2730
XEN_contig_1044	568.692	14535	---NA---						773
XEN_contig_1045	7.22648	81	---NA---						339
XEN_contig_1046	1.61446	15	---NA---						281
XEN_contig_1047	11.1576	1054	---NA---						2857
XEN_contig_1048	21.6374	269	---NA---						376
XEN_contig_1049	4.75174	74	---NA---						471
XEN_contig_1050	13.5218	2011	ATS10_HUMAN ame: Full=A disintegrin and metallo ase with thrombospondin motifs 10 Short=ADAM-TS 10 Short=ADAM-TS10 Short=ADAMTS-10 Flags: Precursor	9	8.51E-6	48.67%	33	P:negative regulation of platelet aggregation; P:regulation of systemic arterial blood pressure; P:regulation of cilium assembly; C:extracellular region; F:metalloendopeptidase activity; C:cellular_component; F:molecular_function; C:proteinaceous extracellular matrix; P:cellular response to BMP stimulus; C:microfibril; P:cellular response to tumor necrosis factor; P:proteoglycan catabolic process…	4498
XEN_contig_1051	4.45986	183	---NA---						1241
XEN_contig_1052	70.7339	718	LYM4B_SALSA ame: Full=LYR motif-containing 4B	16	2.3E-25	0.67	7	C:L-cysteine desulfurase complex; F:cysteine desulfurase activity; P:small molecule metabolic process; C:nucleus; C:mitochondrial matrix; C:extrinsic component of mitochondrial inner membrane; P:iron-sulfur cluster assembly	307	EC:2.8.1.7
XEN_contig_1053	2157.16	31169	RS2_HUMAN ame: Full=40S ribosomal S2 ame: Full=40S ribosomal S4 ame: Full= LLRep3	20	1.29E-79	85.4%	32	P:positive regulation of translational fidelity; C:cytosolic small ribosomal subunit; C:Golgi apparatus; P:rRNA processing; C:nucleolus; C:nucleoplasm; P:viral transcription; C:chloroplast; P:translational termination; C:plasmodesma; C:extracellular exosome; P:SRP-dependent cotranslational protein targeting to membrane; C:focal adhesion; P:nuclear-transcribed mRNA catabolic process, nonsense-medi…	437
XEN_contig_1054	41.7764	7064	PRC2A_MACMU ame: Full= PRRC2A ame: Full=HLA-B-associated transcript 2 ame: Full=Proline-rich and coiled-coil-containing 2A	9	2.39E-26	62.44%	5	F:protein C-terminus binding; C:intracellular membrane-bounded organelle; C:membrane; P:hematopoietic progenitor cell differentiation; F:poly(A) RNA binding	5114
XEN_contig_1055	10.1835	266	---NA---						790
XEN_contig_1056	79.9929	1661	EIF3B_BOVIN ame: Full=Eukaryotic translation initiation factor 3 subunit B Short=eIF3b ame: Full=Eukaryotic translation initiation factor 3 subunit 9 ame: Full=eIF-3-eta	20	8.02E-76	84.85%	14	C:eukaryotic 48S preinitiation complex; P:regulation of translational initiation; C:ribosome; C:nucleoplasm; F:nucleotide binding; F:translation initiation factor activity; F:protein complex scaffold; P:formation of translation preinitiation complex; C:extracellular exosome; C:eukaryotic translation initiation factor 3 complex, eIF3m; C:eukaryotic 43S preinitiation complex; C:cytosol; F:mRNA bind…	628
XEN_contig_1057	78.734	1588	EIF3B_BOVIN ame: Full=Eukaryotic translation initiation factor 3 subunit B Short=eIF3b ame: Full=Eukaryotic translation initiation factor 3 subunit 9 ame: Full=eIF-3-eta	20	7.52E-74	84.95%	14	C:eukaryotic 48S preinitiation complex; P:regulation of translational initiation; C:ribosome; C:nucleoplasm; F:nucleotide binding; F:translation initiation factor activity; F:protein complex scaffold; P:formation of translation preinitiation complex; C:extracellular exosome; C:eukaryotic translation initiation factor 3 complex, eIF3m; C:eukaryotic 43S preinitiation complex; C:cytosol; F:mRNA bind…	610
XEN_contig_1058	31.5022	626	NU188_XENTR ame: Full=Nucleoporin NUP188 homolog	3	2.3E-16	54.67%	10	C:nuclear envelope; P:mitotic M phase; P:regulation of cellular process; C:membrane; P:cellular protein modification process; P:viral life cycle; P:gene expression; P:cellular response to stress; P:mitotic cell cycle; P:hexose transport	601
XEN_contig_1059	17.0531	340	NU188_XENTR ame: Full=Nucleoporin NUP188 homolog	3	3.53E-16	56.67%	10	C:nuclear envelope; P:mitotic M phase; P:regulation of cellular process; C:membrane; P:cellular protein modification process; P:viral life cycle; P:gene expression; P:cellular response to stress; P:mitotic cell cycle; P:hexose transport	603
XEN_contig_1060	18.275	1081	RH56_ORYSJ ame: Full=DEAD-box ATP-dependent RNA helicase 56 ame: Full=API5-interacting 1	20	7.23E-22	79.9%	33	C:nuclear speck; P:mitotic spindle organization; F:double-stranded DNA binding; C:nucleolus; C:microtubule associated complex; F:ATP-dependent protein binding; F:single-stranded DNA binding; F:ATP-dependent RNA helicase activity; C:polytene chromosome; F:ATP binding; P:chromatin remodeling; C:plasmodesma; F:double-stranded RNA binding; P:regulation of alternative mRNA splicing, via spliceosome; P…	1789
XEN_contig_1061	1.5422	18	---NA---						353
XEN_contig_1062	230.521	2843	---NA---						373
XEN_contig_1063	26.4183	946	DX39B_CHICK ame: Full=Spliceosome RNA helicase DDX39B ame: Full=56 kDa U2AF65-associated ame: Full=DEAD box UAP56	20	2.6E-21	89.4%	37	C:nuclear speck; P:mitotic spindle organization; P:transcription-coupled nucleotide-excision repair; F:double-stranded DNA binding; C:nucleolus; P:chromatin silencing at telomere; C:microtubule associated complex; F:ATP-dependent protein binding; F:single-stranded DNA binding; F:ATP-dependent RNA helicase activity; P:transcription elongation from RNA polymerase II promoter; C:chromosome, telomeri…	1083
XEN_contig_1064	266.414	4008	DX39B_MOUSE ame: Full=Spliceosome RNA helicase Ddx39b ame: Full=56 kDa U2AF65-associated ame: Full=DEAD box UAP56 ame: Full=HLA-B-associated transcript 1	20	4.05E-97	88.65%	33	C:nuclear speck; P:mitotic spindle organization; F:double-stranded DNA binding; C:nucleolus; C:microtubule associated complex; F:ATP-dependent protein binding; F:single-stranded DNA binding; F:ATP-dependent RNA helicase activity; C:polytene chromosome; F:ATP binding; P:chromatin remodeling; C:plasmodesma; F:double-stranded RNA binding; P:regulation of alternative mRNA splicing, via spliceosome; P…	455
XEN_contig_1065	29.4687	418	ELP1_MOUSE ame: Full=Elongator complex 1 Short=ELP1 ame: Full= kinase complex-associated Short=IKK complex-associated	5	5.84E-23	0.63	17	P:regulation of protein kinase activity; C:transcription elongation factor complex; P:protein complex assembly; P:signal transduction; C:nucleolus; P:chromatin organization; P:protein phosphorylation; F:signal transducer activity; F:RNA polymerase II core binding; C:histone acetyltransferase complex; P:regulation of transcription from RNA polymerase II promoter; P:transcription elongation from RN…	429	EC:2.7.1
XEN_contig_1066	104.432	1982	---NA---						574
XEN_contig_1067	34.4289	2534	EXOS6_DANRE ame: Full=Exosome complex component MTR3 ame: Full=Exosome component 6 ame: Full=mRNA transport regulator 3 homolog	20	5.74E-60	53.6%	16	P:U4 snRNA 3'-end processing; P:positive regulation of isotype switching; P:DNA deamination; C:nucleolus; F:exoribonuclease activity; F:poly(A) RNA binding; P:nuclear-transcribed mRNA catabolic process, deadenylation-dependent decay; C:cytoplasmic exosome (RNase complex); C:nuclear exosome (RNase complex); P:polyadenylation-dependent snoRNA 3'-end processing; P:rRNA catabolic process; P:regulatio…	2226
XEN_contig_1068	42.6878	765	---NA---						542
XEN_contig_1069	2.11709	14	---NA---						200
XEN_contig_1070	1.81465	12	---NA---						200
XEN_contig_1071	3.80795	295	ZKSC5_HUMAN ame: Full=Zinc finger with KRAB and SCAN domains 5 ame: Full=Zinc finger 95 homolog Short=Zfp-95	20	9.46E-12	48.15%	1	F:binding	2343
XEN_contig_1072	52.7906	2414	---NA---						1383
XEN_contig_1073	0.81741	8	---NA---						296
XEN_contig_1074	34.2047	380	TFF2_HUMAN ame: Full=Trefoil factor 2 ame: Full=Spasmolysin ame: Full=Spasmolytic polypeptide Short=SP Flags: Precursor	20	1.07E-20	57.4%	13	P:negative regulation of inflammatory response; P:positive regulation of cell proliferation; P:digestion; P:negative regulation of gastric acid secretion; C:intracellular; C:extracellular space; F:CXCR4 chemokine receptor binding; C:extracellular exosome; P:negative regulation of macrophage activation; P:chemokine-mediated signaling pathway; P:positive regulation of ERK1 and ERK2 cascade; P:calci…	336
XEN_contig_1075	13.4816	226	XP2_XENLA ame: Full=Skin secretory xP2 ame: Full= APEG Flags: Precursor	20	2.19E-19	55.9%	12	C:extracellular space; F:CXCR4 chemokine receptor binding; C:extracellular exosome; P:negative regulation of macrophage activation; P:negative regulation of inflammatory response; P:chemokine-mediated signaling pathway; P:positive regulation of cell proliferation; P:positive regulation of ERK1 and ERK2 cascade; P:calcium-mediated signaling; P:regulation of cell migration; P:negative regulation of…	507
XEN_contig_1076	1.14928	19	MUA1_XENLA ame: Full=Integumentary mucin ame: Full=FIM- ame: Full=Preprospasmolysin Flags: Precursor	20	5.36E-19	61.85%	14	P:negative regulation of inflammatory response; P:positive regulation of cell proliferation; P:digestion; P:negative regulation of gastric acid secretion; C:intracellular; P:carbohydrate metabolic process; C:extracellular space; F:CXCR4 chemokine receptor binding; C:extracellular exosome; P:negative regulation of macrophage activation; P:chemokine-mediated signaling pathway; P:positive regulation…	500
XEN_contig_1077	93.2564	4323	THIM_BOVIN ame: Full=3-ketoacyl- mitochondrial ame: Full=Acetyl- acyltransferase ame: Full=Beta-ketothiolase ame: Full=Mitochondrial 3-oxoacyl- thiolase	20	1.92E-161	65.9%	19	P:acyl-carrier-protein biosynthetic process; P:acetyl-CoA metabolic process; P:cholesterol biosynthetic process; P:leucine catabolic process; P:valine catabolic process; P:isoleucine catabolic process; P:negative regulation of mitochondrial membrane permeability involved in apoptotic process; P:fatty acid biosynthetic process; P:bile acid biosynthetic process; P:negative regulation of mitochondri…	1402	EC:2.3.1.16
XEN_contig_1078	19.3164	1027	BAP31_HUMAN ame: Full=B-cell receptor-associated 31 Short=BCR-associated 31 Short=Bap31 ame: Full=6C6-AG tumor-associated antigen ame: Full= CDM ame: Full=p28	9	6.04E-34	55.56%	20	P:calcium-mediated signaling using intracellular calcium source; P:positive regulation of retrograde protein transport, ER to cytosol; P:negative regulation of endoplasmic reticulum calcium ion concentration; C:Golgi membrane; F:MHC class I protein binding; C:Sec61 translocon complex; P:positive regulation of cytosolic calcium ion concentration; C:MHC class I protein complex; C:lipid particle; P:…	1608
XEN_contig_1079	208.386	3135	---NA---						455
XEN_contig_1080	3.33557	134	---NA---						1215
XEN_contig_1081	24.114	712	RBMX2_RAT ame: Full=RNA-binding motif X-linked 2	20	2.07E-66	69.7%	22	P:antisense RNA metabolic process; P:generation of catalytic spliceosome for first transesterification step; P:developmental growth; P:regulation of gene silencing; C:U2 snRNP; P:termination of RNA polymerase II transcription; P:spliceosomal complex assembly; P:mRNA polyadenylation; P:mRNA cleavage; F:nucleotide binding; P:mRNA export from nucleus; F:DNA binding; F:first spliceosomal transesterif…	893
XEN_contig_1082	27.7457	1266	KRR1_MOUSE ame: Full=KRR1 small subunit processome component homolog ame: Full=HIV-1 Rev-binding 2 homolog ame: Full=KRR-R motif-containing 1	15	5.83E-145	78.73%	12	C:small-subunit processome; C:intercellular bridge; F:protein binding; C:cytoplasm; P:multicellular organismal development; C:membrane; P:endonucleolytic cleavage in ITS1 to separate SSU-rRNA from 5.8S rRNA and LSU-rRNA from tricistronic rRNA transcript (SSU-rRNA, 5.8S rRNA, LSU-rRNA); C:nucleolus; C:90S preribosome; P:positive regulation of multicellular organism growth; C:nucleoplasm; F:poly(A)…	1380
XEN_contig_1083	7.48051	209	---NA---						845
XEN_contig_1084	13.3593	1906	BD1L1_MOUSE ame: Full=Biorientation of chromosomes in cell division 1-like 1	8	1.44E-34	76.63%	7	P:cell division; F:DNA binding; C:microtubule organizing center; C:cytoplasm; C:condensed chromosome kinetochore; P:mitotic nuclear division; C:nucleoplasm	4315
XEN_contig_1085	6.25875	161	UN93A_XENLA ame: Full= unc-93 homolog A Short=Unc-93A	3	1.21E-11	0.49	14	P:biological_process; P:transmembrane transport; C:striated muscle dense body; P:regulation of potassium ion transport; P:transport; F:molecular_function; C:plasma membrane; P:potassium ion transport; C:integral component of plasma membrane; P:ion transport; C:membrane; P:regulation of muscle contraction; C:integral component of membrane; F:potassium channel regulator activity	778
XEN_contig_1086	1985.49	85606	RACK1_RAT ame: Full=Receptor of activated C kinase 1 ame: Full=Guanine nucleotide-binding subunit beta-2-like 1 ame: Full=Receptor for activated C kinase ame: Full=Receptor of activated kinase C 1 Contains: ame: Full=Receptor of activated C kinase N-terminally processed	20	0	80.4%	108	P:embryo development ending in birth or egg hatching; P:ribosome biogenesis; F:MAP-kinase scaffold activity; C:microtubule associated complex; C:growth cone; P:positive regulation of cAMP catabolic process; P:root development; C:dendrite; C:catalytic step 2 spliceosome; P:negative regulation of cell growth; P:shoot system development; C:precatalytic spliceosome; P:negative regulation of peptidyl-…	1304
XEN_contig_1087	443.632	26227	CALM_APLCA ame: Full=Calmodulin Short=	20	5.55E-96	98.9%	95	P:embryo development; F:phosphatidylinositol 3-kinase binding; P:centriole replication; P:epidermal growth factor receptor signaling pathway; P:fibroblast growth factor receptor signaling pathway; P:positive regulation of DNA binding; P:glucose metabolic process; C:microtubule associated complex; C:growth cone; P:sensory perception of sound; P:activation of MAPKK activity; P:positive regulation o…	1788
XEN_contig_1088	9.08287	755	EXOC8_XENLA ame: Full=Exocyst complex component 8	13	5.97E-173	53.08%	11	C:site of polarized growth; F:Ral GTPase binding; P:cellular macromolecule metabolic process; P:endosome organization; P:extracellular matrix disassembly; C:membrane; C:late endosome; P:protein localization; P:primary metabolic process; P:exocytosis; C:exocyst	2514
XEN_contig_1089	24.4128	1729	NDUF4_PONAB ame: Full=NADH dehydrogenase	5	1.31E-21	57.4%	5	C:mitochondrial membrane; F:protein binding; P:mitochondrial respiratory chain complex I assembly; P:cellular metabolic process; P:single-organism metabolic process	2142
XEN_contig_1090	1.97618	23	---NA---						352
XEN_contig_1091	23.1159	681	NOC2L_BOVIN ame: Full=Nucleolar complex 2 homolog Short= NOC2 homolog ame: Full=NOC2 ame: Full=Novel INHAT repressor	11	8.16E-100	63.27%	23	P:negative regulation of histone acetylation; F:nucleosomal histone binding; P:nucleolus to nucleoplasm transport; C:Noc2p-Noc3p complex; C:Noc1p-Noc2p complex; P:neurogenesis; C:nucleolus; C:chromatin; C:nucleoplasm; P:negative regulation of transcription from RNA polymerase II promoter; C:transcription factor complex; F:p53 binding; F:repressing transcription factor binding; F:transcription cor…	891
XEN_contig_1092	391.119	3996	ATPO_MOUSE ame: Full=ATP synthase subunit mitochondrial ame: Full=Oligomycin sensitivity conferral Short=OSCP Flags: Precursor	20	1.2E-20	64.1%	13	C:myelin sheath; F:drug binding; F:hydrogen ion transmembrane transporter activity; F:cation-transporting ATPase activity; P:respiratory electron transport chain; F:steroid binding; C:plasma membrane; P:mitochondrial ATP synthesis coupled proton transport; C:mitochondrial proton-transporting ATP synthase complex, coupling factor F(o); C:lipid particle; C:nucleus; C:extracellular exosome; F:protei…	309
XEN_contig_1093	5.30293	91	---NA---						519
XEN_contig_1094	2.23671	46	---NA---						622
XEN_contig_1095	1.91016	18	---NA---						285
XEN_contig_1096	1746.12	41915	RL27_CANFA ame: Full=60S ribosomal L27	19	6.28E-66	76.37%	19	P:cytoplasmic translation; P:ribosome biogenesis; C:Golgi apparatus; C:cytosolic large ribosomal subunit; P:translational initiation; P:translational elongation; F:poly(A) RNA binding; P:viral transcription; C:nucleus; P:RNA methylation; P:translational termination; C:extracellular exosome; P:SRP-dependent cotranslational protein targeting to membrane; P:erythrocyte differentiation; C:focal adhes…	726
XEN_contig_1097	0.709957	5	---NA---						213
XEN_contig_1098	0.697942	6	---NA---						260
XEN_contig_1099	0.853666	7	---NA---						248
XEN_contig_1100	19.3762	854	---NA---						1333
XEN_contig_1101	4.3791	139	TITIN_MOUSE ame: Full=Titin ame: Full=Connectin	20	6.33E-17	51.7%	29	C:cleavage furrow; P:positive regulation of calcium ion transport; F:structural molecule activity; P:protein phosphorylation; F:myosin light chain kinase activity; P:heart development; C:extracellular exosome; F:ankyrin binding; P:cellular hypotonic response; C:stress fiber; F:titin binding; P:mitophagy in response to mitochondrial depolarization; C:M band; C:lamellipodium; C:myosin complex; P:bl…	960	EC:2.7.11.18
XEN_contig_1102	8.33834	531	---NA---						1926
XEN_contig_1103	1.0149	10	---NA---						298
XEN_contig_1104	77.1042	3355	RM38_RAT ame: Full=39S ribosomal mitochondrial Short=L38mt Short=MRP-L38 Flags: Precursor	20	1.03E-86	56.4%	16	P:regulation of macromolecule metabolic process; P:reproductive structure development; P:post-embryonic development; C:ribosome; P:negative regulation of biological process; P:positive regulation of biological process; C:mitochondrial inner membrane; P:single organism reproductive process; F:protein binding; P:mitochondrial translational termination; P:mitochondrial translational initiation; P:mi…	1316
XEN_contig_1105	82.7896	2710	PSD12_MOUSE ame: Full=26S proteasome non-ATPase regulatory subunit 12 ame: Full=26S proteasome regulatory subunit RPN5 ame: Full=26S proteasome regulatory subunit p55	9	2.12E-116	70.11%	42	P:insulin receptor signaling pathway; P:epidermal growth factor receptor signaling pathway; P:Fc-epsilon receptor signaling pathway; P:axon guidance; P:fibroblast growth factor receptor signaling pathway; C:proteasome regulatory particle, lid subcomplex; P:biosynthetic process; P:regulation of cellular amino acid metabolic process; C:nucleoplasm; P:stimulatory C-type lectin receptor signaling pat…	990
XEN_contig_1106	107.731	3473	PSD12_MOUSE ame: Full=26S proteasome non-ATPase regulatory subunit 12 ame: Full=26S proteasome regulatory subunit RPN5 ame: Full=26S proteasome regulatory subunit p55	9	8.72E-117	70.11%	42	P:insulin receptor signaling pathway; P:epidermal growth factor receptor signaling pathway; P:Fc-epsilon receptor signaling pathway; P:axon guidance; P:fibroblast growth factor receptor signaling pathway; C:proteasome regulatory particle, lid subcomplex; P:biosynthetic process; P:regulation of cellular amino acid metabolic process; C:nucleoplasm; P:stimulatory C-type lectin receptor signaling pat…	975
XEN_contig_1107	1.09316	12	---NA---						332
XEN_contig_1108	4.32059	93	---NA---						651
XEN_contig_1109	1.90969	43	---NA---						681
XEN_contig_1110	11.1285	1332	MCM9_MOUSE ame: Full=DNA helicase MCM9 ame: Full=Mini-chromosome maintenance deficient domain-containing 1 ame: Full=Minichromosome maintenance 9	20	0	65.2%	16	F:ATPase activity; P:female gamete generation; P:protein-DNA complex assembly; P:DNA-dependent DNA replication; C:nuclear chromosome part; P:double-strand break repair via homologous recombination; P:cell cycle process; C:MCM8-MCM9 complex; P:DNA packaging; C:nucleoplasm; C:replication fork; F:DNA binding; F:ATP binding; F:DNA helicase activity; F:protein binding; P:cell differentiation	3620	EC:3.6.1.3
XEN_contig_1111	2.69189	68	---NA---						764
XEN_contig_1112	12.0279	276	---NA---						694
XEN_contig_1113	2.92895	135	P2RX4_RAT ame: Full=P2X purinoceptor 4 Short=P2X4 ame: Full=ATP receptor ame: Full=Purinergic receptor	20	1.71E-106	59.4%	78	C:external side of cell outer membrane; P:positive regulation of interleukin-1 beta secretion; P:pore complex assembly; P:regulation of vascular smooth muscle contraction; F:extracellular ATP-gated cation channel activity; P:serotonin secretion by platelet; P:neuromuscular junction development; P:sensory perception of sound; C:dendrite; P:response to hypoxia; F:copper ion binding; C:postsynaptic …	1394
XEN_contig_1114	614.272	6804	NDKA_DROME ame: Full=Nucleoside diphosphate kinase Short=NDK Short=NDP kinase ame: Full=Abnormal wing disks ame: Full=Killer of prune	20	1.73E-50	78.45%	75	P:CTP biosynthetic process; F:RNA polymerase II regulatory region sequence-specific DNA binding; F:ribosomal small subunit binding; P:protein autophosphorylation; P:positive regulation of DNA binding; P:phospholipid metabolic process; P:regulation of transcription, DNA-templated; C:microtubule associated complex; F:single-stranded DNA binding; P:negative regulation of myeloid leukocyte differenti…	335	EC:2.7.4.6; EC:2.7.13.3
XEN_contig_1115	1.48438	16	---NA---						326
XEN_contig_1116	3.45901	39	---NA---						341
XEN_contig_1117	607.033	7908	NDKA_DROME ame: Full=Nucleoside diphosphate kinase Short=NDK Short=NDP kinase ame: Full=Abnormal wing disks ame: Full=Killer of prune	20	3.25E-56	80.15%	64	P:CTP biosynthetic process; F:RNA polymerase II regulatory region sequence-specific DNA binding; F:ribosomal small subunit binding; P:protein autophosphorylation; P:positive regulation of DNA binding; P:phospholipid metabolic process; C:microtubule associated complex; F:single-stranded DNA binding; P:negative regulation of myeloid leukocyte differentiation; P:microtubule-based process; F:deoxyrib…	394	EC:2.7.4.6; EC:2.7.13.3
XEN_contig_1118	4.81595	75	RRP12_CHICK ame: Full=RRP12	6	4.73E-50	61.5%	3	C:membrane; C:nucleolus; F:poly(A) RNA binding	471
XEN_contig_1119	8.53581	81	RRP12_CHICK ame: Full=RRP12	3	3.11E-24	0.63	3	C:membrane; C:nucleolus; F:poly(A) RNA binding	287
XEN_contig_1120	16.1674	232	---NA---						434
XEN_contig_1121	38.0042	573	---NA---						456
XEN_contig_1122	50.6901	2566	---NA---						1531
XEN_contig_1123	28.4232	718	---NA---						764
XEN_contig_1124	6.12105	356	CCD40_MOUSE ame: Full=Coiled-coil domain-containing 40 ame: Full= links	4	3.53E-133	0.63	13	P:epithelial cilium movement involved in determination of left/right asymmetry; P:determination of digestive tract left/right asymmetry; P:motile cilium assembly; C:axoneme; P:heart jogging; P:regulation of cilium beat frequency; P:pronephros development; P:sperm motility; P:heart looping; P:inner dynein arm assembly; P:determination of liver left/right asymmetry; P:lung development; P:determinat…	1759
XEN_contig_1125	199.188	2068	NDKA_DROME ame: Full=Nucleoside diphosphate kinase Short=NDK Short=NDP kinase ame: Full=Abnormal wing disks ame: Full=Killer of prune	20	3.41E-13	84.85%	56	P:CTP biosynthetic process; F:RNA polymerase II regulatory region sequence-specific DNA binding; F:ribosomal small subunit binding; P:protein autophosphorylation; P:nucleoside diphosphate phosphorylation; P:positive regulation of DNA binding; C:microtubule associated complex; F:single-stranded DNA binding; P:negative regulation of myeloid leukocyte differentiation; P:microtubule-based process; F:…	314	EC:2.7.4.6
XEN_contig_1126	11.5554	716	---NA---						1874
XEN_contig_1127	1.84899	14	---NA---						229
XEN_contig_1128	44.9607	1164	RM21_BOVIN ame: Full=39S ribosomal mitochondrial Short=L21mt Short=MRP-L21 Flags: Precursor	9	5.62E-26	60.78%	6	P:mitochondrial translational termination; P:mitochondrial translational initiation; P:mitochondrial translational elongation; C:ribosome; C:mitochondrial inner membrane; F:poly(A) RNA binding	783
XEN_contig_1129	20.4835	1192	PHR_POTTR ame: Full=Deoxyribodipyrimidine photo-lyase ame: Full=DNA photolyase ame: Full=Photoreactivating enzyme	7	0	0.63	6	P:DNA repair; F:organic cyclic compound binding; F:heterocyclic compound binding; P:UV protection; F:DNA (6-4) photolyase activity; F:deoxyribodipyrimidine photo-lyase activity	1760	EC:4.1.99.3; EC:4.1.99.13
XEN_contig_1130	0.790227	11	---NA---						421
XEN_contig_1131	32.8541	2077	AMID_SULSO ame: Full=Amidase	20	2.65E-153	53.8%	2	P:metabolic process; F:ligase activity	1912
XEN_contig_1132	78.1995	2371	CSN4_MOUSE ame: Full=COP9 signalosome complex subunit 4 Short=SGN4 Short=Signalosome subunit 4 ame: Full=JAB1-containing signalosome subunit 4	12	3.36E-173	76.83%	20	P:germ cell development; P:mitotic G2 DNA damage checkpoint; P:photomorphogenesis; C:synaptic vesicle; P:female germ-line stem cell population maintenance; F:transcription regulatory region DNA binding; C:nucleoplasm; P:compound eye photoreceptor cell differentiation; C:extracellular exosome; F:protein binding; P:lateral inhibition; F:NEDD8-specific protease activity; C:cytosol; C:cell junction; …	917
XEN_contig_1133	1285.34	16447	---NA---						387
XEN_contig_1134	108.66	3776	PQBP1_MOUSE ame: Full=Polyglutamine-binding 1 Short=PQBP-1 ame: Full=38 kDa nuclear containing a WW domain Short=Npw38 ame: Full=Polyglutamine tract-binding 1	5	6.26E-24	88.6%	19	P:stress granule assembly; C:cytoplasmic stress granule; P:cilium morphogenesis; F:protein C-terminus binding; P:neuron projection development; C:nuclear speck; P:regulation of transcription, DNA-templated; P:positive regulation of transcription, DNA-templated; P:regulation of dendrite morphogenesis; F:DNA binding; C:transcription factor complex; C:centrosome; C:primary cilium; F:transcription co…	1051
XEN_contig_1135	13.6233	759	---NA---						1685
XEN_contig_1136	11.3766	811	MYO7A_AEDAE ame: Full=Myosin-VIIa ame: Full= crinkled	20	0	57.95%	52	P:auditory receptor cell stereocilium organization; P:actin filament organization; P:imaginal disc-derived wing vein morphogenesis; C:synapse; P:intracellular protein transport; C:photoreceptor outer segment; P:sensory perception of sound; P:follicle cell microvillus organization; C:transcription factor complex; C:brush border; F:spectrin binding; F:cadherin binding; P:equilibrioception; C:cytoso…	2156
XEN_contig_1137	13.7033	1415	IF2P_MOUSE ame: Full=Eukaryotic translation initiation factor 5B Short=eIF-5B ame: Full=Translation initiation factor IF-2	20	2.6E-77	60.05%	15	C:cytosolic small ribosomal subunit; P:ribosome assembly; C:eukaryotic 48S preinitiation complex; P:regulation of translational initiation; F:poly(A) RNA binding; F:GTP binding; C:nucleus; F:translation initiation factor activity; P:maturation of SSU-rRNA from tricistronic rRNA transcript (SSU-rRNA, 5.8S rRNA, LSU-rRNA); P:formation of cytoplasmic translation initiation complex; F:GTPase activity…	3123
XEN_contig_1138	15.2946	133	IF2P_PONAB ame: Full=Eukaryotic translation initiation factor 5B Short=eIF-5B ame: Full=Translation initiation factor IF-2	20	1.04E-43	72.8%	15	C:cytosolic small ribosomal subunit; P:ribosome assembly; C:eukaryotic 48S preinitiation complex; P:regulation of translational initiation; F:poly(A) RNA binding; F:GTP binding; C:nucleus; F:translation initiation factor activity; P:maturation of SSU-rRNA from tricistronic rRNA transcript (SSU-rRNA, 5.8S rRNA, LSU-rRNA); P:formation of cytoplasmic translation initiation complex; F:GTPase activity…	263
XEN_contig_1139	15.3359	1578	KMT2D_HUMAN ame: Full=Histone-lysine N-methyltransferase 2D Short=Lysine N-methyltransferase 2D ame: Full=ALL1-related ame: Full=Myeloid lymphoid or mixed-lineage leukemia 2	20	1.2E-156	58.35%	58	P:response to estrogen; C:transcription elongation factor complex; P:cell cycle process; P:axon guidance; F:unmethylated CpG binding; P:progression of morphogenetic furrow involved in compound eye morphogenesis; P:single fertilization; P:histone H4-K16 acetylation; C:microtubule associated complex; P:learning or memory; P:positive regulation of transcription elongation from RNA polymerase II prom…	3112	EC:2.3.1.48
XEN_contig_1140	12.5087	213	KMT2D_MOUSE ame: Full=Histone-lysine N-methyltransferase 2D Short=Lysine N-methyltransferase 2D ame: Full=ALL1-related ame: Full=Myeloid lymphoid or mixed-lineage leukemia 2	20	8.9E-75	59.9%	41	P:multicellular organism growth; P:DNA mediated transformation; P:response to estrogen; P:locomotion; P:regulation of histone acetylation; F:transcription regulatory region DNA binding; P:positive regulation of transcription, DNA-templated; F:sequence-specific DNA binding; P:chromatin silencing; P:hematopoietic or lymphoid organ development; P:positive regulation of histone H3-K9 trimethylation; …	515
XEN_contig_1141	223.764	3174	NDUS8_BOVIN ame: Full=NADH dehydrogenase	20	1.26E-81	86.95%	13	P:proton transport; P:mitochondrial electron transport, NADH to ubiquinone; F:NADH dehydrogenase (ubiquinone) activity; P:ubiquinone biosynthetic process; C:plasma membrane; P:response to oxidative stress; P:sodium ion transport; C:mitochondrial respiratory chain complex I; F:quinone binding; F:iron ion binding; P:response to drug; F:4 iron, 4 sulfur cluster binding; P:mitochondrial respiratory c…	429	EC:1.6.5.3
XEN_contig_1142	371.008	11298	DDX5_HUMAN ame: Full=Probable ATP-dependent RNA helicase DDX5 ame: Full=DEAD box 5 ame: Full=RNA helicase p68	20	7.19E-35	82.75%	48	P:mRNA transcription; P:post-embryonic development; P:positive regulation of transcription, DNA-templated; P:neurogenesis; P:regulation of viral genome replication; P:rRNA processing; C:nucleolus; P:positive regulation of transcription from RNA polymerase II promoter; C:microtubule associated complex; P:regulation of osteoblast differentiation; P:regulation of androgen receptor signaling pathway;…	921
XEN_contig_1143	172.264	3651	FGFR_CIOIN ame: Full=Fibroblast growth factor receptor Short=Ci-FGFR Flags: Precursor	3	3.19E-4	48.33%	27	P:peptidyl-tyrosine phosphorylation; P:positive regulation of cell proliferation; P:fibroblast growth factor receptor signaling pathway; P:cell adhesion; C:extracellular region; P:protein phosphorylation; C:proteinaceous extracellular matrix; F:nucleotide binding; F:ATP binding; F:fibroblast growth factor-activated receptor activity; C:basement membrane; F:protein tyrosine kinase activity; C:extr…	641
XEN_contig_1144	178.48	3588	HMCN1_HUMAN ame: Full=Hemicentin-1 ame: Full=Fibulin-6 Short=FIBL-6 Flags: Precursor	2	3.03E-4	47.5%	25	P:peptidyl-tyrosine phosphorylation; P:positive regulation of cell proliferation; P:fibroblast growth factor receptor signaling pathway; C:extracellular region; P:protein phosphorylation; C:proteinaceous extracellular matrix; F:nucleotide binding; F:ATP binding; F:fibroblast growth factor-activated receptor activity; C:basement membrane; F:protein tyrosine kinase activity; C:extracellular exosome…	608
XEN_contig_1145	12.5403	85	DYH7_RAT ame: Full=Dynein heavy chain axonemal ame: Full=Axonemal beta dynein heavy chain 7 ame: Full=Axonemal dynein heavy chain b ame: Full=Ciliary dynein heavy chain 7 ame: Full=Dynein 7	20	1.15E-25	68.1%	11	F:ATPase activity; C:inner dynein arm; F:ATP binding; F:microtubule motor activity; F:calcium ion binding; P:metabolic process; P:cilium or flagellum-dependent cell motility; C:sperm principal piece; P:cilium movement; P:inner dynein arm assembly; C:microtubule	205	EC:3.6.1.3
XEN_contig_1146	3.89229	74	---NA---						575
XEN_contig_1147	84.3743	1964	EXD_DROME ame: Full=Homeobox extradenticle Short=Dpbx	16	1.22E-59	64.63%	50	P:regulation of cell fate specification; C:RNA polymerase II transcription factor complex; P:dorsal spinal cord development; P:embryonic hemopoiesis; F:RNA polymerase II core promoter proximal region sequence-specific DNA binding; P:transcription from RNA polymerase II promoter; P:adult locomotory behavior; P:regulation of respiratory gaseous exchange by neurological system process; F:RNA polymer…	704
XEN_contig_1148	1738.12	47470	RL24_GILMI ame: Full=60S ribosomal L24	20	4.94E-53	75.75%	22	P:chordate embryonic development; P:mitotic cell cycle checkpoint; P:retinal ganglion cell axon guidance; P:retina development in camera-type eye; P:cytoplasmic translation; C:cytosolic large ribosomal subunit; P:ribosomal large subunit assembly; P:translational initiation; P:assembly of large subunit precursor of preribosome; P:translational elongation; F:poly(A) RNA binding; P:optic nerve devel…	826
XEN_contig_1149	1.16061	17	---NA---						443
XEN_contig_1150	52.1404	1524	---NA---						884
XEN_contig_1151	55.3995	8818	PURA_HUMAN ame: Full=Transcriptional activator Pur-alpha ame: Full=Purine-rich single-stranded DNA-binding alpha	12	1.13E-56	65.42%	31	P:cell proliferation; P:mitotic cell cycle checkpoint; P:positive regulation of cell proliferation; F:RNA polymerase II regulatory region sequence-specific DNA binding; P:nervous system development; F:double-stranded telomeric DNA binding; C:neuronal cell body; F:transcriptional repressor activity, RNA polymerase II transcription regulatory region sequence-specific binding; P:DNA unwinding involv…	4814
XEN_contig_1152	9.77681	214	---NA---						662
XEN_contig_1153	9.22038	282	---NA---						925
XEN_contig_1154	14.7365	344	---NA---						706
XEN_contig_1155	12.5433	608	AMDA_XENLA ame: Full=Peptidyl-glycine alpha-amidating monooxygenase A Short=PAM-A ame: Full=Peptide C-terminal alpha-amidating enzyme I Short=AE-I ame: Full=Peptidyl-glycine alpha-amidating monooxygenase I Includes: ame: Full=Peptidylglycine alpha-hydroxylating monooxygenase A Short=PHM-A Includes: ame: Full=Peptidyl-alpha-hydroxyglycine alpha-amidating lyase A ame: Full=Peptidylamidoglycolate ly…	7	1.03E-27	46.86%	17	P:regulation of macromolecule metabolic process; P:response to chemical; C:cytoplasmic part; C:extracellular region; F:monooxygenase activity; C:membrane-bounded vesicle; F:protein binding; P:regulation of cellular process; F:metal ion binding; C:intracellular membrane-bounded organelle; C:neuron part; P:axonogenesis; C:membrane; F:acid-amino acid ligase activity; P:cellular nitrogen compound met…	1466
XEN_contig_1156	563.054	10984	EF1D_SHEEP ame: Full=Elongation factor 1-delta Short=EF-1-delta	20	9.14E-15	75.6%	12	F:DNA binding; F:heat shock protein binding; P:mRNA transcription; P:signal transduction; P:regulation of cell death; P:positive regulation of I-kappaB kinase/NF-kappaB signaling; P:cellular protein metabolic process; P:cellular response to ionizing radiation; C:endoplasmic reticulum; C:nucleolus; F:signal transducer activity; F:activating transcription factor binding	590
XEN_contig_1157	18.5518	1593	DNJC2_DANRE ame: Full= homolog subfamily C member 2	20	3.66E-151	64.3%	24	P:regulation of translational fidelity; P:DNA replication; P:regulation of cellular response to heat; F:chromatin binding; P:rRNA processing; P:translational frameshifting; P:'de novo' cotranslational protein folding; C:nucleolus; C:ribosome; C:chromatin; C:nucleoplasm; F:poly(A) RNA binding; C:polysome; C:nuclear membrane; P:ribosomal subunit export from nucleus; P:cellular response to heat; F:u…	2597
XEN_contig_1158	18.1832	297	---NA---						494
XEN_contig_1159	52.5293	1617	RAB1A_LYMST ame: Full=Ras-related Rab-1A	20	2.11E-140	89.25%	42	P:establishment of endothelial intestinal barrier; P:positive regulation of glycoprotein metabolic process; P:Golgi organization; P:pollen development; P:cargo loading into COPII-coated vesicle; C:Golgi membrane; C:endoplasmic reticulum-Golgi intermediate compartment; C:neuronal cell body; P:intracellular protein transport; C:vacuole; P:mitotic cell cycle; C:endoplasmic reticulum membrane; F:GTP …	931
XEN_contig_1160	407.972	23296	TITIN_HUMAN ame: Full=Titin ame: Full=Connectin ame: Full=Rhabdomyosarcoma antigen MU-RMS-	20	8.35E-22	39.95%	27	P:protein metabolic process; F:structural molecule activity; F:ion binding; P:axon guidance; P:cellular metabolic process; P:single-organism metabolic process; P:cardiac muscle tissue development; P:regulation of response to stimulus; P:skeletal system development; P:regulation of cellular process; C:intracellular membrane-bounded organelle; P:muscle contraction; C:extracellular matrix; C:extrace…	1727
XEN_contig_1161	1.90106	22	---NA---						350
XEN_contig_1162	3.23133	114	---NA---						1067
XEN_contig_1163	1.76812	19	---NA---						325
XEN_contig_1164	3.12871	36	---NA---						348
XEN_contig_1165	43.2208	1662	EZ_DROME ame: Full=Histone-lysine N-methyltransferase E(z) ame: Full=Lysine N-methyltransferase 6 ame: Full= enhancer of zeste	20	1.33E-98	79.75%	67	P:negative regulation of epidermal cell differentiation; F:histone methyltransferase activity (H3-K9 specific); P:seed morphogenesis; P:axon guidance; P:regulation of transcription, DNA-templated; C:chromatin silencing complex; F:histone methyltransferase activity (H3-K27 specific); P:positive regulation of GTPase activity; P:pheromone metabolic process; P:histone H3-K27 trimethylation; C:transcr…	1163
XEN_contig_1166	24.5092	1312	---NA---						1619
XEN_contig_1167	1.6161	28	PK1L2_MOUSE ame: Full=Polycystic kidney disease 1-like 2 ame: Full=PC1-like 2 ame: Full=Polycystin-1L2 Flags: Precursor	6	3.65E-15	56.67%	28	F:sour taste receptor activity; P:regulation of acrosome reaction; P:sensory perception of sour taste; F:cation transmembrane transporter activity; P:ion transport; C:extracellular exosome; P:cation transport; P:kidney development; F:G-protein alpha-subunit binding; F:calcium ion binding; P:calcium ion transport; P:cation transmembrane transport; P:calcium ion transmembrane transport; C:cation ch…	524
XEN_contig_1168	1.90037	47	PK1L2_MOUSE ame: Full=Polycystic kidney disease 1-like 2 ame: Full=PC1-like 2 ame: Full=Polycystin-1L2 Flags: Precursor	2	1.1E-15	0.47	10	P:detection of mechanical stimulus; P:ion transport; F:G-protein alpha-subunit binding; F:calcium ion binding; F:calcium channel activity; C:membrane; C:integral component of membrane; P:calcium ion transmembrane transport; F:carbohydrate binding; P:transport	748
XEN_contig_1169	0.303453	3	NCL1_CAEEL ame: Full=B-box type zinc finger ncl-1	9	2.22E-9	49.11%	67	P:neural tube development; P:segmentation; P:regulation of synaptic growth at neuromuscular junction; C:cytoplasmic mRNA processing body; P:axon guidance; P:fibroblast growth factor receptor signaling pathway; P:neurogenesis; C:neuronal cell body; P:regulation of gene silencing by miRNA; P:regulation of protein metabolic process; P:neuroblast proliferation; F:RNA binding; P:negative regulation of…	299
XEN_contig_1170	54.2853	4507	MVP_STRPU ame: Full=Major vault Short=MVP	18	0	77.33%	19	P:cell proliferation; F:protein kinase binding; P:ERBB signaling pathway; F:protein phosphatase binding; P:protein transport; P:negative regulation of protein tyrosine kinase activity; P:brain development; C:nuclear pore; P:eye development; P:negative regulation of signaling; C:cytoskeleton; C:perinuclear region of cytoplasm; C:extracellular exosome; C:ribonucleoprotein complex; P:protein activat…	2511
XEN_contig_1171	28.3599	2378	MVP_STRPU ame: Full=Major vault Short=MVP	18	0	77.33%	19	P:cell proliferation; F:protein kinase binding; P:ERBB signaling pathway; F:protein phosphatase binding; P:protein transport; P:negative regulation of protein tyrosine kinase activity; P:brain development; C:nuclear pore; P:eye development; P:negative regulation of signaling; C:cytoskeleton; C:perinuclear region of cytoplasm; C:extracellular exosome; C:ribonucleoprotein complex; P:protein activat…	2536
XEN_contig_1172	357.987	9197	FKB1A_XENLA ame: Full=Peptidyl-prolyl cis-trans isomerase FKBP1A Short=PPIase FKBP1A ame: Full=12 kDa FK506-binding Short=12 kDa FKBP Short=FKBP-12 ame: Full=FK506-binding 1A Short=FKBP-1A ame: Full=Immunophilin FKBP12 ame: Full=Rotamase	20	4.25E-43	76.1%	65	P:positive regulation of protein binding; P:negative regulation of insulin secretion involved in cellular response to glucose stimulus; P:insulin secretion; P:ventricular cardiac muscle tissue morphogenesis; P:regulation of amyloid precursor protein catabolic process; P:transforming growth factor beta receptor signaling pathway; P:protein peptidyl-prolyl isomerization; P:regulation of activin rec…	777	EC:5.2.1.8
XEN_contig_1173	253.076	15882	PIWL1_CHICK ame: Full=Piwi 1	20	0	59.65%	46	P:positive regulation of translation; P:mitotic chromosome condensation; P:DNA methylation involved in gamete generation; P:pachytene; P:pole cell formation; P:negative regulation of transposition, DNA-mediated; C:microtubule associated complex; C:nucleoplasm; C:polysome; C:polytene chromosome; C:mRNA cap binding complex; C:telomeric heterochromatin; C:catalytic step 2 spliceosome; P:positive reg…	1898
XEN_contig_1174	109.405	2203	CNOT1_XENTR ame: Full=CCR4-NOT transcription complex subunit 1 ame: Full=CCR4-associated factor 1	6	1.57E-47	81.83%	25	C:cytoplasmic mRNA processing body; F:retinoic acid receptor binding; C:nucleoplasm; F:poly(A)-specific ribonuclease activity; P:negative regulation of transcription from RNA polymerase II promoter; F:protein complex scaffold; C:transcription factor complex; P:negative regulation of retinoic acid receptor signaling pathway; P:regulation of stem cell population maintenance; C:cytosol; P:trophectod…	609	EC:3.1.13.4
XEN_contig_1175	12.5354	504	SSPO_BOVIN ame: Full=SCO-spondin Flags: Precursor	20	6.58E-20	39.7%	14	P:regulation of biological quality; P:signal transduction; C:extracellular region part; P:neuron projection morphogenesis; P:regulation of anatomical structure morphogenesis; P:negative regulation of cellular process; F:signal transducer activity; P:positive regulation of response to stimulus; P:chemotaxis; F:protein binding; P:regulation of localization; P:positive regulation of cellular compone…	1216
XEN_contig_1176	11.8141	475	SSPO_BOVIN ame: Full=SCO-spondin Flags: Precursor	20	8.02E-20	39.7%	14	P:regulation of biological quality; P:signal transduction; C:extracellular region part; P:neuron projection morphogenesis; P:regulation of anatomical structure morphogenesis; P:negative regulation of cellular process; F:signal transducer activity; P:positive regulation of response to stimulus; P:chemotaxis; F:protein binding; P:regulation of localization; P:positive regulation of cellular compone…	1216
XEN_contig_1177	272.406	2612	EIF3F_HUMAN ame: Full=Eukaryotic translation initiation factor 3 subunit F Short=eIF3f ame: Full=Deubiquitinating enzyme eIF3f ame: Full=Eukaryotic translation initiation factor 3 subunit 5 ame: Full=eIF-3-epsilon ame: Full=eIF3 p47	20	1.41E-28	65.85%	10	F:ubiquitin-specific protease activity; P:protein deubiquitination; F:translation initiation factor activity; C:eukaryotic translation initiation factor 3 complex, eIF3m; C:membrane; C:cytosol; C:translation preinitiation complex; F:translation initiation factor binding; C:ribosome; P:regulation of translational initiation	290
XEN_contig_1178	286.694	2749	EIF3F_HUMAN ame: Full=Eukaryotic translation initiation factor 3 subunit F Short=eIF3f ame: Full=Deubiquitinating enzyme eIF3f ame: Full=Eukaryotic translation initiation factor 3 subunit 5 ame: Full=eIF-3-epsilon ame: Full=eIF3 p47	20	1.41E-28	65.85%	10	F:ubiquitin-specific protease activity; P:protein deubiquitination; F:translation initiation factor activity; C:eukaryotic translation initiation factor 3 complex, eIF3m; C:membrane; C:cytosol; C:translation preinitiation complex; F:translation initiation factor binding; C:ribosome; P:regulation of translational initiation	290
XEN_contig_1179	531.412	10806	EIF3F_HUMAN ame: Full=Eukaryotic translation initiation factor 3 subunit F Short=eIF3f ame: Full=Deubiquitinating enzyme eIF3f ame: Full=Eukaryotic translation initiation factor 3 subunit 5 ame: Full=eIF-3-epsilon ame: Full=eIF3 p47	20	3.62E-86	76.8%	17	P:protein deubiquitination; P:embryo development ending in seed dormancy; P:salivary gland cell autophagic cell death; C:eukaryotic 48S preinitiation complex; P:regulation of translational initiation; P:pollen germination; C:ribosome; P:positive regulation of Notch signaling pathway; F:ubiquitin-specific protease activity; C:nucleus; F:translation initiation factor activity; P:formation of transl…	615
XEN_contig_1180	17.6832	542	STAG1_HUMAN ame: Full=Cohesin subunit SA-1 ame: Full=SCC3 homolog 1 ame: Full=Stromal antigen 1	9	2.66E-25	56.44%	24	P:sister chromatid cohesion; P:stem cell population maintenance; C:nuclear meiotic cohesin complex; P:negative regulation of pathway-restricted SMAD protein phosphorylation; C:transverse filament; P:cellular protein modification process; C:lateral element; P:transcription from RNA polymerase II promoter; F:transcriptional activator activity, RNA polymerase II transcription regulatory region seque…	927
XEN_contig_1181	14.8614	456	STAG1_HUMAN ame: Full=Cohesin subunit SA-1 ame: Full=SCC3 homolog 1 ame: Full=Stromal antigen 1	9	2.66E-25	56.44%	24	P:sister chromatid cohesion; P:stem cell population maintenance; C:nuclear meiotic cohesin complex; P:negative regulation of pathway-restricted SMAD protein phosphorylation; C:transverse filament; P:cellular protein modification process; C:lateral element; P:transcription from RNA polymerase II promoter; F:transcriptional activator activity, RNA polymerase II transcription regulatory region seque…	928
XEN_contig_1182	17.9272	1700	STAG1_HUMAN ame: Full=Cohesin subunit SA-1 ame: Full=SCC3 homolog 1 ame: Full=Stromal antigen 1	17	0	67.94%	38	C:nuclear meiotic cohesin complex; P:protein sumoylation; P:synaptonemal complex assembly; P:cytokinesis; P:transcription from RNA polymerase II promoter; C:Golgi membrane; F:transcriptional activator activity, RNA polymerase II transcription regulatory region sequence-specific binding; C:chromosome, centromeric region; C:nucleolus; P:mitotic prometaphase; P:positive regulation of transcription f…	2868
XEN_contig_1183	167.914	1710	PSB8_BOVIN ame: Full=Proteasome subunit beta type-8 ame: Full=Proteasome subunit beta-5i Flags: Precursor	20	2.29E-25	75.85%	46	P:insulin receptor signaling pathway; P:epidermal growth factor receptor signaling pathway; P:Fc-epsilon receptor signaling pathway; P:axon guidance; P:fibroblast growth factor receptor signaling pathway; P:fat cell differentiation; P:regulation of cellular amino acid metabolic process; C:nucleoplasm; P:stimulatory C-type lectin receptor signaling pathway; C:endoplasmic reticulum membrane; P:smal…	308	EC:3.4.25
XEN_contig_1184	200.597	2076	PSB8_BOVIN ame: Full=Proteasome subunit beta type-8 ame: Full=Proteasome subunit beta-5i Flags: Precursor	20	2.45E-25	75.85%	46	P:insulin receptor signaling pathway; P:epidermal growth factor receptor signaling pathway; P:Fc-epsilon receptor signaling pathway; P:axon guidance; P:fibroblast growth factor receptor signaling pathway; P:fat cell differentiation; P:regulation of cellular amino acid metabolic process; C:nucleoplasm; P:stimulatory C-type lectin receptor signaling pathway; C:endoplasmic reticulum membrane; P:smal…	313	EC:3.4.25
XEN_contig_1185	317.866	7357	PSB5_BOVIN ame: Full=Proteasome subunit beta type-5 Flags: Precursor	20	1.54E-91	75.9%	46	P:insulin receptor signaling pathway; P:epidermal growth factor receptor signaling pathway; P:Fc-epsilon receptor signaling pathway; P:axon guidance; P:fibroblast growth factor receptor signaling pathway; P:fat cell differentiation; P:regulation of cellular amino acid metabolic process; C:nucleoplasm; P:stimulatory C-type lectin receptor signaling pathway; C:endoplasmic reticulum membrane; P:smal…	700	EC:3.4.25
XEN_contig_1186	47.7494	4959	DRC7_XENTR ame: Full=Dynein regulatory complex subunit 7 ame: Full=Coiled-coil domain-containing 135 ame: Full=Coiled-coil domain-containing lobo homolog	8	0	64.25%	4	C:motile cilium; F:protein binding; C:cytoplasm; P:single-organism process	3141
XEN_contig_1187	43.9564	3071	NOP14_HUMAN ame: Full=Nucleolar 14 ame: Full=Nucleolar complex 14	5	1.24E-82	54.8%	7	P:maturation of SSU-rRNA from tricistronic rRNA transcript (SSU-rRNA, 5.8S rRNA, LSU-rRNA); C:membrane; C:preribosome; P:endonucleolytic cleavage of tricistronic rRNA transcript (SSU-rRNA, 5.8S rRNA, LSU-rRNA); C:nucleolus; F:enzyme binding; F:poly(A) RNA binding	2113
XEN_contig_1188	17.9132	215	---NA---						363
XEN_contig_1189	6.40157	196	---NA---						926
XEN_contig_1190	1.01661	12	---NA---						357
XEN_contig_1191	3.41466	35	---NA---						310
XEN_contig_1192	27.393	759	COCA1_HUMAN ame: Full=Collagen alpha-1(XII) chain Flags: Precursor	20	1.89E-24	53.3%	15	C:FACIT collagen trimer; P:cell adhesion; P:organ development; C:intracellular organelle part; P:regulation of response to stimulus; C:extracellular space; C:anchoring collagen complex; C:extracellular exosome; F:protein binding; P:skeletal system development; P:regulation of cellular process; C:cytoplasm; P:extracellular matrix organization; P:endodermal cell differentiation; P:protein complex s…	838
XEN_contig_1193	389.34	12693	NUCL_CHICK ame: Full=Nucleolin ame: Full= C23	20	8.16E-18	58.65%	28	P:positive regulation of translation; F:translation repressor activity; F:ribosomal large subunit binding; P:response to UV; P:neurogenesis; P:hibernation; P:organ development; F:single-stranded telomeric DNA binding; C:nucleolus; F:mRNA 3'-UTR binding; P:regulation of translation; C:dendrite; P:response to cold; P:positive regulation of transcription, DNA-templated; P:cell migration; P:negative …	986
XEN_contig_1194	14.785	658	CAH8_MOUSE ame: Full=Carbonic anhydrase-related Short=CARP ame: Full=Carbonic anhydrase VIII Short=CA-VIII	20	1.73E-19	63.9%	7	F:protein binding; C:cytoplasm; F:metal ion binding; P:phosphatidylinositol-mediated signaling; P:nitrogen compound metabolic process; F:carbonate dehydratase activity; P:one-carbon metabolic process	1346	EC:4.2.1.1
XEN_contig_1195	65.3912	1107	CAH8_MOUSE ame: Full=Carbonic anhydrase-related Short=CARP ame: Full=Carbonic anhydrase VIII Short=CA-VIII	20	1.84E-21	62.55%	7	P:regulation of transport; F:protein binding; C:cytoplasm; P:phosphatidylinositol-mediated signaling; P:nitrogen compound metabolic process; F:carbonate dehydratase activity; P:one-carbon metabolic process	512	EC:4.2.1.1
XEN_contig_1196	21.6222	805	SNUT1_MOUSE ame: Full=U4 tri-snRNP-associated 1 ame: Full=Hypoxia-associated factor ame: Full=Squamous cell carcinoma antigen recognized by T-cells 1 Short=SART-1 Short=mSART-1	4	2.17E-54	66.5%	9	F:protein binding; C:catalytic step 2 spliceosome; P:positive regulation of cytotoxic T cell differentiation; C:Cajal body; C:cytosol; C:Golgi apparatus; P:single-organism cellular process; F:poly(A) RNA binding; P:spliceosomal snRNP assembly	1126
XEN_contig_1197	16.7894	579	SNUT1_HUMAN ame: Full=U4 tri-snRNP-associated 1 ame: Full=SNU66 homolog Short=hSnu66 ame: Full=Squamous cell carcinoma antigen recognized by T-cells 1 Short=SART-1 Short=hSART-1 ame: Full=U4 tri-snRNP-associated 110 kDa ame: Allergen=Hom s 1	4	1.07E-27	72.25%	13	P:cell cycle arrest; C:Cajal body; C:Golgi apparatus; P:intrinsic apoptotic signaling pathway; F:poly(A) RNA binding; P:spliceosomal snRNP assembly; P:mRNA cis splicing, via spliceosome; F:protein binding; C:catalytic step 2 spliceosome; P:maturation of 5S rRNA; P:positive regulation of cytotoxic T cell differentiation; C:U4/U6 x U5 tri-snRNP complex; C:cytosol	1043
XEN_contig_1198	11.9934	161	---NA---						406
XEN_contig_1199	1087.68	27368	RS15A_DROME ame: Full=40S ribosomal S15Aa	20	4.52E-45	88.4%	26	C:cytosolic small ribosomal subunit; P:cytoplasmic translation; P:positive regulation of cell proliferation; P:positive regulation of cell cycle; P:ribosome biogenesis; C:Golgi apparatus; C:vacuolar membrane; P:response to virus; P:viral transcription; P:mitotic spindle elongation; C:chloroplast; P:translational termination; C:plasmodesma; C:extracellular exosome; P:SRP-dependent cotranslational …	761
XEN_contig_1200	11.4687	496	SC6A1_RAT ame: Full=Sodium- and chloride-dependent GABA transporter 1 Short=GAT-1 ame: Full=Solute carrier family 6 member 1	20	2.8E-33	65.3%	22	F:tubulin binding; P:glycine import; P:synaptic transmission, glycinergic; F:glycine:sodium symporter activity; P:L-alpha-amino acid transmembrane transport; P:response to organic cyclic compound; F:monoamine transmembrane transporter activity; P:response to oxygen-containing compound; P:neurotransmitter secretion; P:response to pain; C:integral component of plasma membrane; P:sodium ion transpor…	1308
XEN_contig_1201	504.362	17260	AT5F1_DROME ame: Full=ATP synthase subunit mitochondrial Short=ATPase subunit b ame: Full=FO-ATP synthase subunit b Flags: Precursor	6	1.02E-44	58.17%	9	F:ATPase activity; C:myelin sheath; C:extracellular exosome; F:protein binding; F:transmembrane transporter activity; P:ATP synthesis coupled proton transport; P:substantia nigra development; C:nucleoplasm; C:mitochondrial proton-transporting ATP synthase complex	1035	EC:3.6.1.3
XEN_contig_1202	15.8517	478	SMC3_XENLA ame: Full=Structural maintenance of chromosomes 3 Short=SMC 3 Short=SMC-3	20	4.84E-79	68.25%	49	F:ATPase activity; P:reciprocal meiotic recombination; C:nuclear meiotic cohesin complex; P:protein sumoylation; C:nuclear mitotic cohesin complex; P:mitotic spindle organization; P:synaptonemal complex assembly; C:chromosome, centromeric region; C:microtubule; C:plasmodesma; F:protein heterodimerization activity; C:cytosol; P:defense response to virus; P:stem cell population maintenance; P:produ…	912	EC:2.7.11; EC:3.6.1.3
XEN_contig_1203	252.542	4317	NDUB3_MOUSE ame: Full=NADH dehydrogenase	4	5.4E-8	0.53	17	P:biological_process; P:mitochondrial electron transport, NADH to ubiquinone; P:respiratory electron transport chain; F:NADH dehydrogenase (ubiquinone) activity; P:electron transport chain; P:cellular metabolic process; P:transport; F:molecular_function; C:mitochondrial inner membrane; P:small molecule metabolic process; C:mitochondrial respiratory chain complex I; C:extracellular exosome; C:mito…	517
XEN_contig_1204	205.019	15354	PDIA1_RABIT ame: Full= disulfide-isomerase Short=PDI ame: Full=Cellular thyroid hormone-binding ame: Full=Prolyl 4-hydroxylase subunit beta ame: Full=p55 Flags: Precursor	20	0	71.7%	48	C:cell pole; P:regulation of oxidative stress-induced intrinsic apoptotic signaling pathway; F:disulfide oxidoreductase activity; P:proline metabolic process; C:external side of plasma membrane; C:rough endoplasmic reticulum; P:protein deglutathionylation; F:integrin binding; P:positive regulation of viral entry into host cell; C:endoplasmic reticulum-Golgi intermediate compartment; C:neuronal ce…	2265	EC:5.3.4.1; EC:1.14.11.2; EC:2.3.2.13
XEN_contig_1205	32.1136	962	---NA---						906
XEN_contig_1206	38.9799	589	DDX56_BOVIN ame: Full=Probable ATP-dependent RNA helicase DDX56 ame: Full=DEAD box 56	20	1.06E-34	67.7%	7	F:nucleotide binding; C:membrane; P:RNA secondary structure unwinding; P:rRNA processing; C:nucleolus; F:ATP-dependent RNA helicase activity; F:poly(A) RNA binding	457
XEN_contig_1207	35.365	1471	---NA---						1258
XEN_contig_1208	75.6104	1050	MYCBP_BOVIN ame: Full=C-Myc-binding ame: Full=Associate of Myc 1 Short=AMY-1	6	2.16E-36	78.17%	9	C:nucleus; C:transcription factor complex; C:centrosome; F:protein binding; F:transcription coactivator activity; P:spermatogenesis; C:mitochondrion; P:regulation of transcription, DNA-templated; P:positive regulation of transcription, DNA-templated	420
XEN_contig_1209	59.4266	7948	UBA1_MOUSE ame: Full=Ubiquitin-like modifier-activating enzyme 1 ame: Full=Ubiquitin-activating enzyme E1 ame: Full=Ubiquitin-activating enzyme E1 X ame: Full=Ubiquitin-like modifier-activating enzyme 1 X	20	0	66.3%	39	P:DNA repair; P:response to other organism; P:protein glycosylation; P:response to radiation; P:learning; P:negative regulation of biological process; P:single-organism catabolic process; F:ATP binding; C:plasmodesma; C:rough endoplasmic reticulum membrane; C:extracellular exosome; P:locomotory behavior; F:FAT10 activating enzyme activity; F:ISG15 activating enzyme activity; P:histone methylation…	4045
XEN_contig_1210	20.621	600	---NA---						880
XEN_contig_1211	19.1086	858	SGT1_BOVIN ame: Full= SGT1 homolog ame: Full=Suppressor of G2 allele of SKP1 homolog	10	2.19E-21	77.8%	30	P:negative regulation of seed germination; P:regulation of plant-type hypersensitive response; P:positive regulation by host of symbiont catalytic activity; P:detection of biotic stimulus; P:photorespiration; P:salicylic acid biosynthetic process; C:kinetochore; P:negative regulation of programmed cell death; P:auxin-activated signaling pathway; P:MAPK cascade; P:response to heat; C:cytosol; C:SC…	1358
XEN_contig_1212	27.0914	971	XDH_HUMAN ame: Full=Xanthine dehydrogenase oxidase Includes: ame: Full=Xanthine dehydrogenase Short=XD Includes: ame: Full=Xanthine oxidase Short=XO ame: Full=Xanthine oxidoreductase Short=XOR	20	3.04E-96	64.85%	49	C:sarcoplasmic reticulum; P:vitamin B6 metabolic process; P:determination of adult lifespan; F:molybdenum ion binding; P:xanthine catabolic process; P:tryptophan metabolic process; C:microtubule associated complex; F:molybdopterin cofactor binding; P:negative regulation of endothelial cell differentiation; F:xanthine dehydrogenase activity; P:inflammatory response; P:obsolete electron transport; …	1084	EC:1.17.1.4; EC:1.17.3.2; EC:1.2.3.1
XEN_contig_1213	24.9977	891	XDH_CHICK ame: Full=Xanthine dehydrogenase oxidase Includes: ame: Full=Xanthine dehydrogenase Short=XD Includes: ame: Full=Xanthine oxidase Short=XO ame: Full=Xanthine oxidoreductase Short=XOR	20	4.84E-97	64.5%	47	P:response to aluminum ion; C:sarcoplasmic reticulum; P:vitamin B6 metabolic process; F:electron carrier activity; P:determination of adult lifespan; F:molybdenum ion binding; P:xanthine catabolic process; P:lactation; P:tryptophan metabolic process; C:microtubule associated complex; F:molybdopterin cofactor binding; P:negative regulation of endothelial cell differentiation; F:xanthine dehydrogen…	1078	EC:1.17.1.4; EC:1.17.3.2; EC:1.2.3.1
XEN_contig_1214	38.6739	601	NRK1_HUMAN ame: Full=Nicotinamide riboside kinase 1 Short=NRK 1 Short= -K 1 ame: Full=Nicotinic acid riboside kinase 1 ame: Full=Ribosylnicotinamide kinase 1 Short=RNK 1 ame: Full=Ribosylnicotinic acid kinase 1	3	1.22E-5	0.6	13	P:biological_process; P:NAD biosynthetic process; C:cellular_component; F:molecular_function; F:nucleotide binding; F:ATP binding; F:protein binding; F:ribosylnicotinamide kinase activity; F:metal ion binding; P:pyridine nucleotide biosynthetic process; P:phosphorylation; F:transferase activity; F:kinase activity	470
XEN_contig_1215	13.7205	93	---NA---						205
XEN_contig_1216	231.566	2274	RL32_ICTPU ame: Full=60S ribosomal L32	20	7.92E-18	82.85%	16	C:nuclear chromosome; P:ribosome biogenesis; C:Golgi apparatus; C:cytosolic large ribosomal subunit; C:nucleolus; P:translational initiation; P:translational elongation; F:poly(A) RNA binding; P:viral transcription; P:mitotic spindle elongation; C:centrosome; P:translational termination; P:SRP-dependent cotranslational protein targeting to membrane; F:structural constituent of ribosome; P:nuclear…	297
XEN_contig_1217	338.083	3320	RL32_ICTPU ame: Full=60S ribosomal L32	20	7.67E-18	82.85%	16	C:nuclear chromosome; P:ribosome biogenesis; C:Golgi apparatus; C:cytosolic large ribosomal subunit; C:nucleolus; P:translational initiation; P:translational elongation; F:poly(A) RNA binding; P:viral transcription; P:mitotic spindle elongation; C:centrosome; P:translational termination; P:SRP-dependent cotranslational protein targeting to membrane; F:structural constituent of ribosome; P:nuclear…	297
XEN_contig_1218	71.8474	2568	---NA---						1081
XEN_contig_1219	3.35828	171	MDN1_HUMAN ame: Full=Midasin ame: Full=MIDAS-containing	5	4.28E-149	66.6%	11	F:ATPase activity; C:intermediate filament cytoskeleton; P:protein complex assembly; C:mitochondrion; C:membrane; F:unfolded protein binding; P:rRNA processing; C:nucleolus; P:ribosomal large subunit assembly; C:nucleoplasm; C:preribosome, large subunit precursor	1540	EC:3.6.1.3
XEN_contig_1220	4.91299	218	MDN1_HUMAN ame: Full=Midasin ame: Full=MIDAS-containing	5	5.1E-108	69.2%	11	F:nucleotide binding; F:ATPase activity; F:protein binding; C:intermediate filament cytoskeleton; C:mitochondrion; C:membrane; P:rRNA processing; C:nucleolus; P:ribosomal large subunit assembly; C:nucleoplasm; C:preribosome, large subunit precursor	1342	EC:3.6.1.3
XEN_contig_1221	4.38251	182	---NA---						1256
XEN_contig_1222	17.1179	2007	PEAMT_SPIOL ame: Full=Phosphoethanolamine N-methyltransferase	20	2.95E-127	54.85%	22	P:phytosteroid biosynthetic process; P:pollen tube growth; P:pollen tube guidance; F:C-methyltransferase activity; P:pollen development; P:phenylpropanoid metabolic process; P:cellular modified amino acid biosynthetic process; P:phosphatidylcholine biosynthetic process; F:phosphoethanolamine N-methyltransferase activity; P:polyamine catabolic process; P:post-embryonic root development; P:choline …	3546	EC:2.1.1.95; EC:2.1.1; EC:2.1.1.103
XEN_contig_1223	1.80948	14	---NA---						234
XEN_contig_1224	17.7205	208	---NA---						355
XEN_contig_1225	2.01628	16	---NA---						240
XEN_contig_1226	25.2258	2820	SYK_MOUSE ame: Full=Lysine--tRNA ligase ame: Full=Lysyl-tRNA synthetase Short=	20	0	70.3%	22	P:lysine biosynthetic process; C:microtubule cytoskeleton; P:photomorphogenesis; P:tRNA processing; P:lysyl-tRNA aminoacylation; C:extracellular region; F:tRNA binding; C:plasma membrane; C:nucleus; F:ATP binding; C:plasmodesma; F:protein binding; C:mitochondrial matrix; F:lysine-tRNA ligase activity; F:metal ion binding; P:viral process; C:cytosol; F:mRNA binding; C:aminoacyl-tRNA synthetase mul…	3381	EC:6.1.1.6
XEN_contig_1227	42.3794	1128	---NA---						805
XEN_contig_1228	10.0389	1260	RBM12_MOUSE ame: Full=RNA-binding 12 ame: Full=RNA-binding motif 12 ame: Full=SH3 WW domain anchor in the nucleus Short=SWAN	18	2.77E-14	44.56%	20	P:biological_process; P:RNA splicing; C:spliceosomal complex; P:RNA processing; F:poly(U) RNA binding; P:mRNA processing; P:mRNA splicing, via spliceosome; F:poly(A) RNA binding; C:nucleoplasm; F:nucleotide binding; F:nucleic acid binding; C:nucleus; F:protein binding; F:RNA binding; C:ribonucleoprotein complex; C:catalytic step 2 spliceosome; P:regulation of RNA splicing; C:membrane; F:mRNA bind…	3796
XEN_contig_1229	0.607312	5	VIP2_HUMAN ame: Full=Inositol hexakisphosphate and diphosphoinositol-pentakisphosphate kinase 2 ame: Full=Diphosphoinositol pentakisphosphate kinase 2 ame: Full=Histidine acid phosphatase domain-containing 1 ame: Full= 6 and PP-IP5 kinase 2 ame: Full=VIP1 homolog 2 Short=hsVIP2	5	3.35E-5	0.68	17	P:inositol phosphate metabolic process; F:inositol-1,3,4,5,6-pentakisphosphate kinase activity; P:inositol metabolic process; P:protein dephosphorylation; F:inositol hexakisphosphate 5-kinase activity; F:acid phosphatase activity; F:nucleotide binding; P:small molecule metabolic process; F:ATP binding; F:diphosphoinositol-pentakisphosphate kinase activity; C:cytoplasm; C:cytosol; P:phosphorylatio…	249
XEN_contig_1230	1.63482	12	---NA---						222
XEN_contig_1231	65.6346	2589	RPA49_XENLA ame: Full=DNA-directed RNA polymerase I subunit RPA49 Short=RNA polymerase I subunit A49 ame: Full=DNA-directed RNA polymerase I subunit E ame: Full=RNA polymerase I-associated factor 1 ame: Full=RNA polymerase I-associated factor 53	4	7.24E-48	48.75%	3	P:transcription from RNA polymerase I promoter; C:nucleolus; F:binding	1193
XEN_contig_1232	135.384	1137	---NA---						254
XEN_contig_1233	6.06418	79	---NA---						394
XEN_contig_1234	13.0619	615	LRC23_XENTR ame: Full=Leucine-rich repeat-containing 23	5	4.39E-96	69.6%	4	P:biological_process; C:cytoplasm; C:cellular_component; F:molecular_function	1424
XEN_contig_1235	72.3351	1038	---NA---						434
XEN_contig_1236	4.55217	205	---NA---						1362
XEN_contig_1237	96.0563	4637	TISD_XENTR ame: Full=Zinc finger C3H1 type-like 2	20	6.56E-41	71.3%	46	F:C-C chemokine binding; P:cell proliferation; P:neural tube development; P:multicellular organism growth; P:3'-UTR-mediated mRNA destabilization; F:transcription regulatory region DNA binding; P:response to starvation; P:negative regulation of secondary cell wall biogenesis; P:vasculogenesis; P:pronephric nephron tubule development; P:regulation of transcription, DNA-templated; P:negative regula…	1460
XEN_contig_1238	161.744	2198	PSB4_BOVIN ame: Full=Proteasome subunit beta type-4 Flags: Precursor	11	1.18E-66	76.18%	53	P:epidermal growth factor receptor signaling pathway; P:axon guidance; P:fibroblast growth factor receptor signaling pathway; P:regulation of cellular amino acid metabolic process; C:endoplasmic reticulum membrane; P:mitotic spindle elongation; P:activation of MAPKK activity; P:antigen processing and presentation of exogenous peptide antigen via MHC class I, TAP-dependent; P:fatty acid beta-oxida…	411	EC:3.4.25
XEN_contig_1239	6.5477	168	---NA---						776
XEN_contig_1240	2.53207	18	---NA---						215
XEN_contig_1241	23.0217	153	---NA---						201
XEN_contig_1242	26.2053	558	---NA---						644
XEN_contig_1243	67.0291	3515	ZN511_DANRE ame: Full=Zinc finger 511	9	5.35E-43	66.78%	20	P:negative regulation of gene expression, epigenetic; P:nucleotide-excision repair, DNA damage removal; P:transcription initiation from RNA polymerase I promoter; P:transcription elongation from RNA polymerase I promoter; P:7-methylguanosine mRNA capping; C:core TFIIH complex; P:transcription-coupled nucleotide-excision repair; P:nucleotide-excision repair, preincision complex assembly; P:regulat…	1586
XEN_contig_1244	17.1768	790	ENOX1_HUMAN ame: Full=Ecto-NOX disulfide-thiol exchanger 1 ame: Full=Candidate growth-related and time keeping constitutive hydroquinone [NADH] oxidase Short=cCNOX ame: Full=Cell proliferation-inducing gene 38 ame: Full=Constitutive Ecto-NOX Short=cNOX Includes: ame: Full=Hydroquinone	4	3.1E-16	67.75%	11	P:obsolete electron transport; F:protein binding; F:protein disulfide oxidoreductase activity; F:organic cyclic compound binding; F:heterocyclic compound binding; C:external side of plasma membrane; C:cytosol; P:oxidation-reduction process; C:extracellular region; P:ultradian rhythm; P:cell growth	1391
XEN_contig_1245	1.79923	21	ENOX1_HUMAN ame: Full=Ecto-NOX disulfide-thiol exchanger 1 ame: Full=Candidate growth-related and time keeping constitutive hydroquinone [NADH] oxidase Short=cCNOX ame: Full=Cell proliferation-inducing gene 38 ame: Full=Constitutive Ecto-NOX Short=cNOX Includes: ame: Full=Hydroquinone	4	4.05E-8	0.84	25	F:sulfur oxygenase reductase activity; F:protein disulfide oxidoreductase activity; C:external side of plasma membrane; F:malolactic enzyme activity; C:extracellular region; F:molecular_function; F:nucleotide binding; F:oxidoreductase activity; F:epoxyqueuosine reductase activity; C:cytosol; P:biological_process; F:NADPH:sulfur oxidoreductase activity; F:reduced coenzyme F420 dehydrogenase activi…	353
XEN_contig_1246	2.19665	82	KIF6_HUMAN ame: Full=Kinesin KIF6	20	3.76E-121	63.15%	70	P:inner ear receptor stereocilium organization; P:epidermal stem cell homeostasis; P:actin filament bundle organization; P:epidermis development; P:motile primary cilium assembly; P:axon guidance; P:oocyte microtubule cytoskeleton polarization; P:larval locomotory behavior; P:organelle disassembly; C:neuronal cell body; P:intracellular protein transport; P:plus-end-directed vesicle transport alon…	1129	EC:3.6.4.4
XEN_contig_1247	2.32385	68	ZO1_HUMAN ame: Full=Tight junction ZO-1 ame: Full=Tight junction 1 ame: Full=Zona occludens 1 ame: Full=Zonula occludens 1	20	3.21E-32	64.25%	139	P:regulation of NIK/NF-kappaB signaling; P:actin filament organization; P:axon guidance; F:guanylate kinase activity; P:lens development in camera-type eye; P:cortical microtubule organization; C:microtubule; C:intercellular canaliculus; P:cellular protein complex localization; P:activation of MAPKK activity; C:sarcolemma; C:dendritic spine; P:blastocyst formation; C:extrinsic component of cytopl…	885	EC:3.1.3.16; EC:2.7.4.8
XEN_contig_1248	20.0255	1264	FAAA_HUMAN ame: Full=Fumarylacetoacetase Short=FAA ame: Full=Beta-diketonase ame: Full=Fumarylacetoacetate hydrolase	8	2.04E-171	0.72	10	P:arginine catabolic process; P:styrene catabolic process; C:extracellular exosome; F:protein binding; P:L-phenylalanine catabolic process; F:metal ion binding; C:cytosol; P:tyrosine catabolic process; P:cellular nitrogen compound metabolic process; F:fumarylacetoacetase activity	1909	EC:3.7.1.2
XEN_contig_1249	6.42042	546	ZNF25_HUMAN ame: Full=Zinc finger 25 ame: Full=Zinc finger KOX19	20	4.33E-59	50.7%	1	F:binding	2572
XEN_contig_1250	189.776	6576	---NA---						1048
XEN_contig_1251	3.71655	305	ARIP4_XENTR ame: Full=Helicase ARIP4 ame: Full=Androgen receptor-interacting 4 ame: Full=RAD54 2	20	0	52.15%	46	P:multicellular organism growth; P:negative regulation of telomeric RNA transcription from RNA pol II promoter; P:hermaphrodite genitalia development; C:nuclear speck; F:methylated histone binding; P:embryo development ending in birth or egg hatching; P:axon guidance; P:Sertoli cell development; P:intrinsic apoptotic signaling pathway; P:positive regulation of transcription from RNA polymerase II…	2482
XEN_contig_1252	19.6287	490	---NA---						755
XEN_contig_1253	12.1418	275	---NA---						685
XEN_contig_1254	33.3224	433	---NA---						393
XEN_contig_1255	82.7372	3477	TALDO_HUMAN ame: Full=Transaldolase	20	1.11E-115	76.95%	18	P:imaginal disc-derived leg joint morphogenesis; P:pentose-phosphate shunt, non-oxidative branch; P:regulation of actin filament bundle assembly; P:regulation of Notch signaling pathway; P:embryo development ending in birth or egg hatching; P:regulation of proteolysis; P:fructose 6-phosphate metabolic process; P:energy reserve metabolic process; P:actin filament organization; F:monosaccharide bin…	1271	EC:2.2.1.2
XEN_contig_1256	55.1863	739	AL7A1_BOVIN ame: Full=Alpha-aminoadipic semialdehyde dehydrogenase Short=Alpha-AASA dehydrogenase ame: Full=Aldehyde dehydrogenase family 7 member A1 ame: Full=Antiquitin-1 ame: Full=Betaine aldehyde dehydrogenase ame: Full=Delta1-piperideine-6-carboxylate dehydrogenase Short=P6c dehydrogenase Flags: Precursor	8	4.29E-30	67.63%	30	P:cellular aldehyde metabolic process; P:response to salt stress; P:proline metabolic process; F:L-aminoadipate-semialdehyde dehydrogenase activity; P:tryptophan metabolic process; P:sensory perception of sound; C:extracellular exosome; P:1,2-dichloroethane catabolic process; P:glycerolipid metabolic process; P:beta-alanine metabolic process; C:cytosol; P:gluconeogenesis; P:lysine biosynthetic pr…	405	EC:1.2.1.31; EC:1.2.1.3
XEN_contig_1257	21.237	257	PK1IP_DANRE ame: Full=p21-activated kinase-interacting 1-like ame: Full=PAK1-interacting 1-like	3	4.89E-14	65.33%	9	P:cell proliferation; C:nucleus; F:protein binding; P:negative regulation of signal transduction; P:palate development; C:nucleolus; F:molecular_function; C:plasma membrane; C:nucleoplasm	366
XEN_contig_1258	11.169	89	HAUS5_HUMAN ame: Full=HAUS augmin-like complex subunit 5	1	1.17E-5	0.57	13	P:mitotic nuclear division; P:cell cycle; F:molecular_function; C:microtubule; P:cell division; P:spindle assembly; C:centrosome; C:cytoskeleton; C:microtubule organizing center; P:centrosome organization; C:cytoplasm; C:spindle; C:HAUS complex	241
XEN_contig_1259	349.305	3384	RL17_IXOSC ame: Full=60S ribosomal L17	20	2.1E-26	78.65%	14	P:cytoplasmic translation; P:ribosome biogenesis; C:cytosolic large ribosomal subunit; P:translational initiation; P:translational elongation; F:poly(A) RNA binding; P:viral transcription; C:nucleus; P:mitotic spindle elongation; P:translational termination; P:SRP-dependent cotranslational protein targeting to membrane; F:structural constituent of ribosome; P:nuclear-transcribed mRNA catabolic pr…	293
XEN_contig_1260	15.65	252	---NA---						487
XEN_contig_1261	447.855	4087	RUXG_HUMAN ame: Full=Small nuclear ribonucleo G Short=snRNP-G ame: Full=Sm G Short=Sm-G Short=	20	4.8E-25	71.95%	34	C:cytoplasmic mRNA processing body; P:regulation of mRNA stability; P:termination of RNA polymerase II transcription; C:small nucleolar ribonucleoprotein complex; C:nucleoplasm; F:mRNA 3'-UTR binding; P:regulation of translation; C:U12-type spliceosomal complex; C:catalytic step 2 spliceosome; C:methylosome; C:precatalytic spliceosome; C:spliceosomal tri-snRNP complex; F:myosin binding; C:cytosol…	276
XEN_contig_1262	414.209	3958	RUXG_HUMAN ame: Full=Small nuclear ribonucleo G Short=snRNP-G ame: Full=Sm G Short=Sm-G Short=	20	4.31E-28	71.6%	34	C:cytoplasmic mRNA processing body; P:regulation of mRNA stability; P:termination of RNA polymerase II transcription; C:small nucleolar ribonucleoprotein complex; C:nucleoplasm; F:mRNA 3'-UTR binding; P:regulation of translation; C:U12-type spliceosomal complex; C:catalytic step 2 spliceosome; C:methylosome; C:precatalytic spliceosome; C:U4/U6 x U5 tri-snRNP complex; F:myosin binding; C:cytosol; …	289
XEN_contig_1263	17.3057	1272	LRC14_XENLA ame: Full=Leucine-rich repeat-containing 14	1	4.14E-25	0.44			2223
XEN_contig_1264	22.7223	580	TBCA_CHICK ame: Full=Tubulin-specific chaperone A ame: Full=TCP1-chaperonin cofactor A ame: Full=Tubulin-folding cofactor A Short=CFA	6	1.5E-15	92.5%	12	F:tubulin binding; C:extracellular exosome; P:tubulin complex assembly; C:tubulin complex; F:chaperone binding; P:'de novo' posttranslational protein folding; C:cytosol; F:unfolded protein binding; P:post-chaperonin tubulin folding pathway; C:nucleolus; C:microtubule; F:poly(A) RNA binding	772
XEN_contig_1265	7.22392	75	---NA---						314
XEN_contig_1266	38.2081	2039	INCE_MOUSE ame: Full=Inner centromere	6	8.48E-23	62.67%	17	F:protein kinase binding; P:small GTPase mediated signal transduction; C:central element; C:lateral element; P:cytokinesis; P:chromosome segregation; C:kinetochore; P:mitotic prometaphase; C:pericentric heterochromatin; P:mitotic cell cycle; P:spindle assembly; C:spindle; C:chromocenter; C:cytosol; C:chromosome passenger complex; P:mitotic anaphase; C:midbody	1614
XEN_contig_1267	4.07154	369	ARI8_ARATH ame: Full=Probable E3 ubiquitin- ligase ARI8 ame: Full=ARIADNE ARI8 ame: Full= ariadne homolog 8	20	1.04E-26	47.4%	8	F:ubiquitin-protein transferase activity; C:cytoplasm; F:metal ion binding; P:signal transduction; F:acid-amino acid ligase activity; F:enzyme binding; P:ubiquitin-dependent protein catabolic process; P:protein ubiquitination	2741
XEN_contig_1268	25.5113	663	TBCA_CHICK ame: Full=Tubulin-specific chaperone A ame: Full=TCP1-chaperonin cofactor A ame: Full=Tubulin-folding cofactor A Short=CFA	6	1.56E-15	92.5%	12	F:tubulin binding; C:extracellular exosome; P:tubulin complex assembly; C:tubulin complex; F:chaperone binding; P:'de novo' posttranslational protein folding; C:cytosol; F:unfolded protein binding; P:post-chaperonin tubulin folding pathway; C:nucleolus; C:microtubule; F:poly(A) RNA binding	786
XEN_contig_1269	4.58375	107	---NA---						706
XEN_contig_1270	13.9111	471	---NA---						1024
XEN_contig_1271	6.08341	2604	DYH5_MOUSE ame: Full=Dynein heavy chain axonemal ame: Full=Axonemal beta dynein heavy chain 5 Short=mDNAH5 ame: Full=Ciliary dynein heavy chain 5	20	0	58.4%	14	F:ATPase activity; C:outer dynein arm; P:outer dynein arm assembly; P:cilium movement involved in cell motility; P:metabolic process; P:determination of left/right symmetry; C:microtubule; F:ATP binding; F:microtubule motor activity; P:lateral ventricle development; F:protein binding; P:sperm motility; C:sperm principal piece; P:left/right axis specification	12946	EC:3.6.1.3
XEN_contig_1272	14.7775	193	TYSY_HUMAN ame: Full=Thymidylate synthase Short=TS Short=TSase	20	3.08E-54	76.95%	44	P:response to cytokine; F:drug binding; P:response to progesterone; P:dihydrofolate biosynthetic process; P:folic acid biosynthetic process; P:10-formyltetrahydrofolate biosynthetic process; P:neurogenesis; C:nucleolus; F:dihydrofolate reductase activity; P:glycine biosynthetic process; P:response to toxic substance; C:nucleoplasm; F:nucleotide binding; F:thymidylate synthase activity; P:response…	395	EC:2.1.1.45; EC:1.5.1.3
XEN_contig_1273	35.8382	2159	TYSY_MOUSE ame: Full=Thymidylate synthase Short=TS Short=TSase	20	1.64E-160	78.55%	45	P:response to cytokine; F:drug binding; P:response to progesterone; P:dihydrofolate biosynthetic process; P:folic acid biosynthetic process; P:10-formyltetrahydrofolate biosynthetic process; P:neurogenesis; C:nucleolus; F:dihydrofolate reductase activity; P:glycine biosynthetic process; P:response to toxic substance; C:nucleoplasm; F:nucleotide binding; F:thymidylate synthase activity; P:response…	1822	EC:2.1.1.45; EC:1.5.1.3
XEN_contig_1274	51.7031	2872	M3K8_MOUSE ame: Full=Mitogen-activated kinase kinase kinase 8 ame: Full=Cancer Osaka thyroid oncogene ame: Full=Proto-oncogene c-Cot ame: Full=Serine threonine- kinase cot ame: Full=Tumor progression locus 2 Short=TPL-2	20	2.46E-16	48.15%	29	P:positive regulation of MAP kinase activity; F:ion binding; P:apoptotic signaling pathway; P:regulation of nitrogen compound metabolic process; P:negative regulation of biological process; P:cellular response to oxygen-containing compound; P:heart development; P:regulation of developmental process; P:cellular response to organic substance; C:intracellular membrane-bounded organelle; P:activation…	1680	EC:2.7.11
XEN_contig_1275	65.7622	3666	CDKL1_RAT ame: Full=Cyclin-dependent kinase-like 1	20	1.11E-15	48.45%	26	P:post-embryonic development; P:organ development; P:intrinsic apoptotic signaling pathway; P:regulation of nitrogen compound metabolic process; F:nucleotide binding; P:activation of MAPK activity; P:peptidyl-amino acid modification; C:intracellular membrane-bounded organelle; P:histone phosphorylation; P:muscle structure development; P:stress-activated MAPK cascade; C:intracellular non-membrane-…	1686	EC:2.7.11
XEN_contig_1276	1280.96	16984	HSP7C_CRIGR ame: Full=Heat shock cognate 71 kDa ame: Full=Heat shock 70 kDa 8	20	2.26E-71	95.5%	95	C:postsynaptic density; F:C3HC4-type RING finger domain binding; C:synaptic vesicle; F:progesterone receptor binding; P:response to progesterone; P:axon guidance; P:protein autophosphorylation; P:positive regulation of chaperone-mediated protein folding; C:Prp19 complex; P:response to arsenite ion; C:microtubule associated complex; C:male germ cell nucleus; C:microtubule; P:axonal fasciculation; …	401
XEN_contig_1277	12.5133	566	ASNA_CULQU ame: Full=ATPase ASNA1 homolog ame: Full=Arsenical pump-driving ATPase homolog ame: Full=Arsenite-stimulated ATPase	20	5.94E-166	83.4%	12	C:endoplasmic reticulum membrane; F:ATP binding; P:IRE1-mediated unfolded protein response; C:extracellular exosome; F:protein binding; P:cation transport; F:metal ion binding; P:cellular protein metabolic process; P:protein insertion into ER membrane; C:nucleolus; P:arsenite transport; F:arsenite-transmembrane transporting ATPase activity	1368	EC:3.6.3.16
XEN_contig_1278	2.29806	56	---NA---						737
XEN_contig_1279	21.5802	1898	ODPB_RAT ame: Full=Pyruvate dehydrogenase E1 component subunit mitochondrial Short=PDHE1-B Flags: Precursor	20	0	78.9%	26	P:isoleucine biosynthetic process; P:response to fructose; P:valine biosynthetic process; P:leucine biosynthetic process; C:Golgi apparatus; C:nucleolus; C:vacuolar membrane; P:mitochondrial acetyl-CoA biosynthetic process from pyruvate; C:nucleoplasm; C:mitochondrial pyruvate dehydrogenase complex; P:response to glucose; C:extracellular exosome; F:pyruvate dehydrogenase (acetyl-transferring) act…	2660	EC:1.2.4.1; EC:1.2.1
XEN_contig_1280	148.172	3013	---NA---						615
XEN_contig_1281	7.25016	1341	RREB1_CHICK ame: Full=Ras-responsive element-binding 1 Short=RREB-1	20	5.3E-54	49.15%	37	C:nuclear body; F:RNA polymerase II core promoter sequence-specific DNA binding; P:hemopoiesis; P:transcription from RNA polymerase II promoter; F:methyltransferase activity; C:nucleolus; P:negative regulation of transcription from RNA polymerase II promoter; P:negative regulation of immune effector process; C:extracellular exosome; P:negative regulation of cell differentiation; P:positive regula…	5594
XEN_contig_1282	166.591	7717	PSD13_CHICK ame: Full=26S proteasome non-ATPase regulatory subunit 13 ame: Full=26S proteasome regulatory subunit RPN9 ame: Full=26S proteasome regulatory subunit S11 ame: Full=26S proteasome regulatory subunit	10	1.21E-150	67.3%	41	P:insulin receptor signaling pathway; P:epidermal growth factor receptor signaling pathway; F:structural molecule activity; P:Fc-epsilon receptor signaling pathway; P:axon guidance; P:fibroblast growth factor receptor signaling pathway; C:proteasome regulatory particle, lid subcomplex; P:proteasome assembly; P:regulation of cellular amino acid metabolic process; C:nucleoplasm; P:stimulatory C-typ…	1401
XEN_contig_1283	527.035	4827	---NA---						277
XEN_contig_1284	20.9806	838	CK5P1_RAT ame: Full=CDK5 regulatory subunit-associated 1 ame: Full=CDK5 activator-binding C42	20	4.12E-158	69.35%	17	P:cell proliferation; F:protein kinase binding; F:methylthiotransferase activity; P:organic substance biosynthetic process; P:organonitrogen compound metabolic process; P:brain development; P:regulation of neuron differentiation; P:cellular biosynthetic process; P:single-organism biosynthetic process; P:negative regulation of cyclin-dependent protein serine/threonine kinase activity; F:metal ion …	1208
XEN_contig_1285	6.08906	333	---NA---						1654
XEN_contig_1286	7.21644	356	---NA---						1492
XEN_contig_1287	0.507696	7	---NA---						417
XEN_contig_1288	8.48635	736	PGPS1_CHICK ame: Full=CDP-diacylglycerol--glycerol-3-phosphate 3- mitochondrial ame: Full=Phosphatidylglycerophosphate synthase 1 Short=PGP synthase 1 Flags: Precursor	10	1.18E-153	0.61	7	P:small molecule metabolic process; F:calcium ion binding; F:CDP-diacylglycerol-glycerol-3-phosphate 3-phosphatidyltransferase activity; C:endoplasmic reticulum; C:mitochondrial inner membrane; P:cardiolipin biosynthetic process; P:diacylglycerol metabolic process	2623	EC:2.7.8.5
XEN_contig_1289	51.6671	1148	SMI20_HUMAN ame: Full=Small integral membrane 20	1	3.43E-11	0.52	2	C:membrane; C:integral component of membrane	672
XEN_contig_1290	13.7946	478	COQ5_BOVIN ame: Full=2-methoxy-6-polyprenyl-1,4-benzoquinol mitochondrial ame: Full=Ubiquinone biosynthesis methyltransferase COQ5 Flags: Precursor	20	5.62E-117	65.75%	5	C:mitochondrion; C:membrane; P:ubiquinone biosynthetic process; F:2-polyprenyl-6-methoxy-1,4-benzoquinone methyltransferase activity; P:methylation	1048	EC:2.1.1
[truncated: 114,515 more rows]

## Sheet: MGAL
Supplementary table 1. List of contigs of M. galloprovincialis . The file includes sequence name, length, subject mapping, e-value, GO, and TPM.
SeqName	TPM	Total gene reads	Description 26.35% hits	#Hits	e-Value	sim mean	#GO	GO Names	Length	Enzyme Codes	Enzyme Names
[truncated: 114,614 more rows]
