# Supplementary material for: Integrated transcriptomic and functional immunological approach for assessing the invasiveness of bivalve alien species
Source: Sci Rep. 2019 Dec 27;9:19879. doi: 10.1038/s41598-019-56421-y (PMC6934813; doi:10.1038/s41598-019-56421-y)
Supplement: Supplementary file 3 — Supplementary table 2 [file 41598_2019_56421_MOESM3_ESM.xlsx]

## Sheet: Mgallo
SeqName	TPM	Total gene reads	Description 26.35% hits	#Hits	e-Value	sim mean	#GO	GO Names	Length	Enzyme Codes	Enzyme Names
MantlePools_contig_1	399.004	19758	JUN_CHICK ame: Full=Transcription factor AP-1 ame: Full=Proto-oncogene c-Jun	19	1.29039e-47	61.63	69	F:ligand-dependent nuclear receptor binding; F:RNA polymerase II core promoter proximal region sequence-specific DNA binding; P:transforming growth factor beta receptor signaling pathway; P:response to radiation; P:positive regulation of sequence-specific DNA binding transcription factor activity; F:RNA polymerase II activating transcription factor binding; F:RNA polymerase II distal enhancer seq…	1328
MantlePools_contig_2	17.0348	148	---NA---						233
MantlePools_contig_3	529.149	6965	TBB_LYTPI ame: Full=Tubulin beta chain ame: Full=Beta-tubulin	20	2.9322e-18	97	14	P:response to salt stress; C:Golgi apparatus; F:structural constituent of cytoskeleton; P:response to cadmium ion; C:nucleolus; P:microtubule-based movement; C:plasma membrane; C:microtubule; F:GTP binding; P:response to cold; C:plasmodesma; C:tubulin complex; F:GTPase activity; C:cell wall	353
MantlePools_contig_4	65.4616	2004	NDUB5_MACFA ame: Full=NADH dehydrogenase [ubiquinone] 1 beta subcomplex subunit mitochondrial ame: Full=Complex I-SGDH Short=CI-SGDH ame: Full=NADH-ubiquinone oxidoreductase SGDH subunit Flags: Precursor	5	6.79981e-21	57	4	C:mitochondrial respiratory chain complex I; P:oxidation-reduction process; P:cellular process; C:nucleoplasm	821
MantlePools_contig_5	20.3586	977	NSE1_XENLA ame: Full=Non-structural maintenance of chromosomes element 1 homolog Short=Non-SMC element 1 homolog	9	4.85473e-60	58.44	10	F:ubiquitin-protein transferase activity; P:DNA repair; F:protein binding; P:positive regulation of response to DNA damage stimulus; P:protein sumoylation; C:Smc5-Smc6 complex; P:DNA recombination; F:acid-amino acid ligase activity; C:nucleoplasm; P:protein ubiquitination	1287
MantlePools_contig_6	11.5906	290	CDC5L_RAT ame: Full=Cell division cycle 5 ame: Full=Cdc5 ame: Full=Pombe Cdc5-related	11	3.69928e-41	51.45	17	P:RNA splicing; C:nuclear speck; C:DNA replication factor A complex; C:Prp19 complex; C:cytoplasmic part; P:mRNA processing; P:single-organism cellular process; C:nucleolus; P:defense response to other organism; F:DNA binding; C:catalytic step 2 spliceosome; P:cellular response to organic substance; P:signal transduction involved in DNA damage checkpoint; P:activation of innate immune response; P…	671
MantlePools_contig_7	13.3501	113	---NA---						227
MantlePools_contig_8	30.7359	1373	---NA---						1198
MantlePools_contig_9	24.8018	1439	SAMD8_MOUSE ame: Full=Sphingomyelin synthase-related 1 Short=SMSr ame: Full=Ceramide phosphoethanolamine synthase Short=CPE synthase ame: Full=Sterile alpha motif domain-containing 8 Short=SAM domain-containing 8	20	3.99272e-81	49.7	9	N/A; N/A; P:negative regulation of apoptotic process; C:integral component of endoplasmic reticulum membrane; P:cellular component organization; P:ceramide biosynthetic process; C:Golgi membrane; P:regulation of ceramide biosynthetic process; C:plasma membrane	1556
MantlePools_contig_10	49.2543	1034	---NA---						563
MantlePools_contig_11	9.0646	169	---NA---						500
MantlePools_contig_12	331.076	5580	---NA---						452
MantlePools_contig_13	8.07838	172	RMI1_XENLA ame: Full= -mediated genome instability 1	8	6.95344e-44	64.38	10	P:multicellular organism growth; P:response to glucose; F:protein binding; P:DNA replication; P:glucose homeostasis; P:regulation of signal transduction by p53 class mediator; P:strand displacement; P:DNA synthesis involved in DNA repair; P:reduction of food intake in response to dietary excess; C:nucleoplasm	571
MantlePools_contig_14	2254.24	265617	NU5M_MYTED ame: Full=NADH-ubiquinone oxidoreductase chain 5 ame: Full=NADH dehydrogenase subunit 5	20	0	61.95	8	P:sodium ion transport; P:proton transport; P:mitochondrial electron transport, NADH to ubiquinone; C:integral component of membrane; F:NADH dehydrogenase (ubiquinone) activity; P:ubiquinone biosynthetic process; C:mitochondrial inner membrane; C:respiratory chain	3160	EC:1.6.5.3	NADH:ubiquinone reductase (H(+)-translocating)
MantlePools_contig_15	2.68183	60	---NA---						600
MantlePools_contig_16	5.19391	257	FANK1_MOUSE ame: Full=Fibronectin type 3 and ankyrin repeat domains 1 ame: Full=Germ cell-specific gene 1 Short=GSG1	20	5.90629e-105	56.8	24	P:positive regulation of G1/S transition of mitotic cell cycle; P:opsin transport; P:body morphogenesis; P:positive regulation of I-kappaB kinase/NF-kappaB signaling; P:positive regulation of MDA-5 signaling pathway; P:negative regulation of smooth muscle cell differentiation; P:regulation of DNA replication; C:cytoplasmic part; F:chromatin binding; P:positive regulation of RIG-I signaling pathwa…	1327
MantlePools_contig_17	2395.54	85841	TCTP_LATJA ame: Full=Translationally-controlled tumor homolog Short=TCTP	20	1.14636e-37	61.25	19	P:negative regulation of intrinsic apoptotic signaling pathway in response to DNA damage; P:stem cell population maintenance; C:cytoplasmic stress granule; P:negative regulation of ectoderm development; P:cytoplasmic translation; C:multivesicular body; F:transcription factor binding; P:single-organism cellular process; C:ribosome; P:response to virus; C:nucleoplasm; C:transcription factor complex…	961
MantlePools_contig_18	31.609	7238	TRIPC_DANRE ame: Full=E3 ubiquitin- ligase TRIP12 ame: Full=HECT-type E3 ubiquitin transferase TRIP12 ame: Full=Thyroid receptor-interacting 12 Short=TR-interacting 12 Short=TRIP-12	20	0	57.9	39	F:ubiquitin protein ligase activity; P:negative regulation of double-strand break repair; P:heart valve development; C:nucleoplasm; P:regulation of transport; C:transcription factor complex; P:neural tube closure; P:cellular response to organic substance; P:trophoblast giant cell differentiation; P:cellular response to endogenous stimulus; P:spongiotrophoblast differentiation; P:negative regulati…	6141
MantlePools_contig_19	129913	5173597	---NA---						1068
MantlePools_contig_20	3.83119	67	P2RX4_HUMAN ame: Full=P2X purinoceptor 4 Short=P2X4 ame: Full=ATP receptor ame: Full=Purinergic receptor	20	2.21272e-21	70.75	125	C:postsynaptic density; C:external side of cell outer membrane; P:positive regulation of interleukin-1 alpha secretion; P:positive regulation of sensory perception of pain; P:positive regulation of interleukin-1 beta secretion; P:regulation of vascular smooth muscle contraction; F:extracellular ATP-gated cation channel activity; P:neuromuscular junction development; P:activation of MAPK activity;…	469
MantlePools_contig_21	0	0	P2RX4_HUMAN ame: Full=P2X purinoceptor 4 Short=P2X4 ame: Full=ATP receptor ame: Full=Purinergic receptor	20	7.75355e-22	70.7	125	C:postsynaptic density; C:external side of cell outer membrane; P:positive regulation of interleukin-1 alpha secretion; P:positive regulation of sensory perception of pain; P:positive regulation of interleukin-1 beta secretion; P:regulation of vascular smooth muscle contraction; F:extracellular ATP-gated cation channel activity; P:neuromuscular junction development; P:activation of MAPK activity;…	223
MantlePools_contig_22	1366.35	47280	---NA---						928
MantlePools_contig_23	1.59002	15	---NA---						253
MantlePools_contig_24	1426.63	24683	RS15A_DROME ame: Full=40S ribosomal S15Aa	20	2.7478e-80	88.95	23	C:cytosolic small ribosomal subunit; P:cytoplasmic translation; P:positive regulation of cell proliferation; P:positive regulation of cell cycle; C:Golgi apparatus; P:rRNA processing; C:vacuolar membrane; P:translational initiation; P:response to virus; C:plasma membrane; C:nucleoplasm; P:viral transcription; C:chloroplast; C:plasmodesma; C:extracellular exosome; F:RNA binding; F:protein binding;…	464
MantlePools_contig_25	1868.54	41874	ACT_CRAGI ame: Full=Actin	20	3.84673e-146	99	22	P:sperm individualization; P:mushroom body development; P:regulation of synapse organization; C:brahma complex; F:structural constituent of cytoskeleton; C:actin filament; P:inter-male aggressive behavior; C:microtubule associated complex; C:plasma membrane; C:lipid particle; F:ATP binding; P:heart development; P:maintenance of protein location in cell; P:positive regulation of NFAT protein impor…	601
MantlePools_contig_26	5538.18	84255	EF1A_ORYLA ame: Full=Elongation factor 1-alpha Short=EF-1-alpha	20	1.42275e-68	97.6	39	C:myelin sheath; F:drug binding; P:locomotion; P:determination of adult lifespan; P:embryo development ending in birth or egg hatching; P:gamete generation; C:neuronal cell body; C:nucleolus; C:eukaryotic translation elongation factor 1 complex; C:microtubule associated complex; P:negative regulation of reactive oxygen species biosynthetic process; N/A; F:GTP binding; C:extracellular exosome; C:c…	408
MantlePools_contig_27	5.52432	337	MYSM1_XENLA ame: Full=Histone H2A deubiquitinase MYSM1 Short=2A-DUB ame: Full=Myb- SWIRM and MPN domain-containing 1	9	3.8988e-82	63.78	14	P:positive regulation of transcription, DNA-templated; P:positive regulation of transcription from RNA polymerase II promoter; F:metallopeptidase activity; F:ubiquitin-specific protease activity; C:nucleus; P:regulation of hair follicle development; C:transcription factor complex; P:chromatin remodeling; F:transcription coactivator activity; F:histone binding; P:pigmentation; F:protein complex bi…	1636
MantlePools_contig_28	13.0563	111	---NA---						228
MantlePools_contig_29	3.82627	333	---NA---						2334
MantlePools_contig_30	3.56349	232	C10_MOUSE ame: Full= C10	6	4.64134e-27	70.17	4	P:biological_process; C:cytoplasm; C:cellular_component; F:molecular_function	1746
MantlePools_contig_31	54.9693	2970	PSD12_MOUSE ame: Full=26S proteasome non-ATPase regulatory subunit 12 ame: Full=26S proteasome regulatory subunit RPN5 ame: Full=26S proteasome regulatory subunit p55	9	2.46455e-163	74.11	26	P:multicellular organismal development; P:Fc-epsilon receptor signaling pathway; P:regulation of mRNA stability; C:proteasome regulatory particle, lid subcomplex; P:regulation of cellular amino acid metabolic process; C:nucleoplasm; P:stimulatory C-type lectin receptor signaling pathway; P:MAPK cascade; P:antigen processing and presentation of exogenous peptide antigen via MHC class I, TAP-depend…	1449
MantlePools_contig_32	188.369	14406	NUCL_XENLA ame: Full=Nucleolin ame: Full= C23	20	1.24259e-34	53.1	31	P:embryo development; P:positive regulation of translation; F:translation repressor activity; C:chloroplast part; P:response to UV; P:anatomical structure morphogenesis; P:hibernation; F:poly(U) RNA binding; C:nucleolus; P:positive regulation of transcription from RNA polymerase II promoter; C:nucleoplasm; C:thylakoid; F:single-stranded DNA binding; F:mRNA 3'-UTR binding; P:regulation of translat…	2051
MantlePools_contig_33	12.2658	413	---NA---						903
MantlePools_contig_34	330.979	14600	ROA1_DROME ame: Full=Heterogeneous nuclear ribonucleo A1 Short=hnRNP A1 ame: Full=PEN repeat clone P9 ame: Full=hnRNP core A1-A	20	3.50631e-62	75.25	51	P:positive regulation of translation; P:female germ-line stem cell population maintenance; N/A; C:Cajal body; P:fibroblast growth factor receptor signaling pathway; P:neurogenesis; P:nuclear import; P:female gonad development; F:regulatory region RNA binding; F:mRNA 3'-UTR binding; C:chromosome, telomeric region; C:polytene chromosome puff; C:messenger ribonucleoprotein complex; C:catalytic step …	1183
MantlePools_contig_35	12.0989	494	---NA---						1095
MantlePools_contig_36	9385.13	878029	COX1_MYTED ame: Full=Cytochrome c oxidase subunit 1 ame: Full=Cytochrome c oxidase polypeptide I	20	0	73.3	12	F:cytochrome-c oxidase activity; F:iron ion binding; C:respiratory chain complex IV; C:integral component of membrane; P:hydrogen ion transmembrane transport; P:mitochondrial electron transport, cytochrome c to oxygen; P:mitochondrial DNA replication; P:sleep; P:regulation of neuron death; P:aerobic respiration; C:mitochondrial inner membrane; F:heme binding	2509	EC:1.9.3.1	Cytochrome-c oxidase
MantlePools_contig_37	652.31	18583	ACT_CRAGI ame: Full=Actin	20	6.05833e-99	98.9	11	F:ATP binding; C:focal adhesion; P:cytoskeleton organization; C:dense body; P:mitotic cytokinesis; P:phagocytosis; C:brahma complex; F:structural constituent of cytoskeleton; C:actin filament; C:microtubule associated complex; C:plasma membrane	764
MantlePools_contig_38	12.9658	658	TBL3_RAT ame: Full=Transducin beta 3	20	4.62883e-141	52.35	30	C:microtubule cytoskeleton; P:mitotic cell cycle process; P:regulation of I-kappaB kinase/NF-kappaB signaling; P:endonucleolytic cleavage of tricistronic rRNA transcript (SSU-rRNA, 5.8S rRNA, LSU-rRNA); P:positive regulation of proteolysis; C:nucleolus; P:regulation of circadian rhythm; C:nucleoplasm; P:maturation of SSU-rRNA from tricistronic rRNA transcript (SSU-rRNA, 5.8S rRNA, LSU-rRNA); F:RN…	1361
MantlePools_contig_39	726.052	52684	ATPA_HUMAN ame: Full=ATP synthase subunit mitochondrial Flags: Precursor	20	0	87.05	33	P:lipid storage; C:myelin sheath; P:ATP hydrolysis coupled proton transport; P:determination of adult lifespan; P:embryo development ending in birth or egg hatching; P:electron transport chain; C:mitochondrial proton-transporting ATP synthase, catalytic core; C:microtubule associated complex; P:mitochondrial ATP synthesis coupled proton transport; F:proton-transporting ATP synthase activity, rota…	1946
MantlePools_contig_40	110.234	9047	---NA---						2201
MantlePools_contig_41	3212.66	292416	NU2M_MYTED ame: Full=NADH-ubiquinone oxidoreductase chain 2 ame: Full=NADH dehydrogenase subunit 2	20	5.5711e-149	64.9	8	F:cytochrome-c oxidase activity; C:respiratory chain complex IV; C:integral component of membrane; F:NADH dehydrogenase (ubiquinone) activity; P:hydrogen ion transmembrane transport; P:mitochondrial electron transport, cytochrome c to oxygen; C:mitochondrial inner membrane; P:aerobic electron transport chain	2441	EC:1.9.3.1; EC:1.6.5.3	Cytochrome-c oxidase; NADH:ubiquinone reductase (H(+)-translocating)
MantlePools_contig_42	5.42454	303	---NA---						1498
MantlePools_contig_43	274.74	12109	RL7_DROME ame: Full=60S ribosomal L7	20	2.94782e-36	76	26	P:cytoplasmic translation; C:Golgi apparatus; C:cytosolic large ribosomal subunit; C:nucleolus; C:vacuolar membrane; C:polysome; P:maturation of LSU-rRNA from tricistronic rRNA transcript (SSU-rRNA, 5.8S rRNA, LSU-rRNA); P:viral transcription; C:chloroplast; C:plasmodesma; C:extracellular exosome; P:SRP-dependent cotranslational protein targeting to membrane; C:focal adhesion; P:nuclear-transcrib…	1182
MantlePools_contig_44	18.8649	287	---NA---						408
MantlePools_contig_45	54.0692	500	---NA---						248
MantlePools_contig_46	9.09291	79	---NA---						233
MantlePools_contig_47	3.07751	77	DCPS_RAT ame: Full=m7 diphosphatase ame: Full=DCS-1 ame: Full=Decapping scavenger enzyme ame: Full=Hint-related 7meGMP-directed hydrolase ame: Full=Histidine triad nucleotide-binding 5 ame: Full=Histidine triad member 5 Short=HINT-5 ame: Full=Scavenger mRNA-decapping enzyme	10	9.50213e-72	62.4	23	P:purine ribonucleotide metabolic process; P:cellular response to menadione; P:sulfur compound metabolic process; P:nuclear-transcribed mRNA catabolic process, deadenylation-independent decay; P:exonucleolytic nuclear-transcribed mRNA catabolic process involved in deadenylation-dependent decay; F:sulfate adenylyltransferase (ADP) activity; C:cytoplasmic mRNA processing body; F:m7G(5')pppN diphosp…	671	EC:3.6.2.1; EC:2.7.7.5; EC:3.6.1.30	Adenylylsulfatase; Sulfate adenylyltransferase (ADP); Acting on acid anhydrides
MantlePools_contig_48	5.1698	144	DCPS_RAT ame: Full=m7 diphosphatase ame: Full=DCS-1 ame: Full=Decapping scavenger enzyme ame: Full=Hint-related 7meGMP-directed hydrolase ame: Full=Histidine triad nucleotide-binding 5 ame: Full=Histidine triad member 5 Short=HINT-5 ame: Full=Scavenger mRNA-decapping enzyme	10	1.62374e-70	64.8	23	P:purine ribonucleotide metabolic process; P:cellular response to menadione; P:sulfur compound metabolic process; P:nuclear-transcribed mRNA catabolic process, deadenylation-independent decay; P:exonucleolytic nuclear-transcribed mRNA catabolic process involved in deadenylation-dependent decay; F:sulfate adenylyltransferase (ADP) activity; C:cytoplasmic mRNA processing body; F:m7G(5')pppN diphosp…	747	EC:3.6.2.1; EC:2.7.7.5; EC:3.6.1.30	Adenylylsulfatase; Sulfate adenylyltransferase (ADP); Acting on acid anhydrides
MantlePools_contig_49	8.48232	167	---NA---						528
MantlePools_contig_50	7.1462	89	---NA---						334
MantlePools_contig_51	1745.63	37883	RL22_TRIGR ame: Full=60S ribosomal L22 ame: Full=Development-specific 217	20	4.36489e-35	84.55	24	P:T cell differentiation in thymus; P:cytoplasmic translation; P:embryo development ending in birth or egg hatching; F:heparin binding; C:cytosolic large ribosomal subunit; P:rRNA processing; P:alpha-beta T cell differentiation; C:nucleolus; P:translational initiation; C:plasma membrane; P:reproduction; P:positive regulation of multicellular organism growth; P:viral transcription; C:chloroplast; …	582
MantlePools_contig_52	118.407	4137	HES4A_XENLA ame: Full=Transcription factor HES-4-A ame: Full=Hairy and enhancer of split 4-A ame: Full= hairy-2 Short=Xhairy2 ame: Full= hairy-2a Short=Xhairy2a	20	5.95096e-45	71	102	P:inner ear receptor stereocilium organization; P:cellular response to nerve growth factor stimulus; P:midbrain-hindbrain boundary morphogenesis; P:larval locomotory behavior; P:adult locomotory behavior; P:oculomotor nerve development; P:trochlear nerve development; P:lens development in camera-type eye; F:protein heterodimerization activity; P:negative regulation of skeletal muscle tissue devel…	937
MantlePools_contig_53	102.503	2106	---NA---						551
MantlePools_contig_54	225.387	5572	---NA---						663
MantlePools_contig_55	42.0967	518	---NA---						330
MantlePools_contig_56	29.5525	2032	WASF3_MOUSE ame: Full=Wiskott-Aldrich syndrome family member 3 Short=WASP family member 3 ame: Full= WAVE-3	8	3.10512e-10	56.75	6	P:oligodendrocyte development; P:cytoskeleton organization; P:lamellipodium assembly; C:organelle; C:lamellipodium; P:positive regulation of myelination	1844
MantlePools_contig_57	37.6166	1909	MDGA2_HUMAN ame: Full=MAM domain-containing glycosylphosphatidylinositol anchor 2 ame: Full=MAM domain-containing 1 Flags: Precursor	17	1.02069e-13	53	5	P:cell differentiation in spinal cord; P:central nervous system neuron differentiation; C:extracellular region; C:plasma membrane; C:anchored component of membrane	1361
MantlePools_contig_58	181.206	18446	SSPO_RAT ame: Full=SCO-spondin Flags: Precursor	20	7.86754e-23	43	48	C:postsynaptic density; C:intracellular organelle; P:protein metabolic process; P:negative regulation of locomotion; P:locomotion; P:regulation of intracellular signal transduction; F:GTPase activator activity; P:negative regulation of cellular component movement; P:organ development; F:anion binding; P:positive regulation of immune system process; P:regulation of dendrite morphogenesis; F:macrom…	2730
MantlePools_contig_59	202.269	32884	---NA---						4360
MantlePools_contig_60	24.3858	1614	DEAF1_RAT ame: Full=Deformed epidermal autoregulatory factor 1 homolog ame: Full=Nuclear DEAF-1-related transcriptional regulator Short=NUDR ame: Full=Suppressin	17	1.63664e-61	55.47	44	C:PML body; P:transcription from RNA polymerase II promoter; P:regulation of angiogenesis; P:positive regulation of transcription, DNA-templated; F:sequence-specific DNA binding; P:visual learning; C:nucleolus; P:positive regulation of sequence-specific DNA binding transcription factor activity; P:regulation of transcription, DNA-templated; P:negative regulation of transcription from RNA polymera…	1775
MantlePools_contig_61	321.071	22280	IF4A2_CHICK ame: Full=Eukaryotic initiation factor 4A-II Short=eIF-4A-II Short=eIF4A-II ame: Full=ATP-dependent RNA helicase eIF4A-2	20	0	90	22	P:negative regulation of RNA-directed RNA polymerase activity; F:RNA cap binding; P:translational initiation; P:regulation of translational initiation; C:ribosome; P:nuclear-transcribed mRNA poly(A) tail shortening; F:ATP-dependent RNA helicase activity; C:nucleus; F:translation initiation factor activity; F:ATP binding; C:perinuclear region of cytoplasm; C:extracellular exosome; F:protein bindin…	1861
MantlePools_contig_62	32.4716	2108	KC1DB_DANRE ame: Full=Casein kinase I isoform delta-B Short=CKI-delta-B Short=CKId-B	20	0	90.65	75	P:DNA repair; P:eclosion rhythm; C:nuclear speck; P:embryo development ending in birth or egg hatching; P:cellular response to nerve growth factor stimulus; P:protein autophosphorylation; C:Golgi membrane; C:condensed chromosome kinetochore; N/A; C:neuronal cell body; P:rRNA processing; P:negative regulation of protein binding; C:growth cone; P:positive regulation of cell growth; P:circadian regu…	1741	EC:2.7.11; EC:2.7.11.26	Transferring phosphorus-containing groups; [Tau protein] kinase
MantlePools_contig_63	606.263	61037	HNRPQ_MOUSE ame: Full=Heterogeneous nuclear ribonucleo Q Short=hnRNP Q ame: Full=Glycine- and tyrosine-rich RNA-binding Short=GRY-RBP ame: Full=NS1-associated 1 ame: Full=Synaptotagmin- cytoplasmic RNA-interacting ame: Full=pp68	20	8.8066e-165	70.85	32	P:positive regulation of translation; F:poly(A) binding; C:nucleolus; P:hematopoietic progenitor cell differentiation; C:nucleoplasm; P:mRNA splicing, via spliceosome; F:nucleotide binding; C:dendrite; C:mRNA editing complex; C:catalytic step 2 spliceosome; F:double-stranded RNA binding; C:cell projection part; P:osteoblast differentiation; F:mRNA binding; P:trophectodermal cell differentiation; …	2700
MantlePools_contig_64	882.707	80278	CAPR1_HUMAN ame: Full=Caprin-1 ame: Full=Cell cycle-associated 1 ame: Full=Cytoplasmic activation- and proliferation-associated 1 ame: Full=GPI-anchored membrane 1 ame: Full=GPI-anchored p137 Short=GPI-p137 Short=p137GPI ame: Full=Membrane component chromosome 11 surface marker 1 ame: Full=RNA granule 105	5	1.91456e-29	70	12	C:lipid particle; C:integral component of plasma membrane; P:positive regulation of dendritic spine morphogenesis; C:cytoplasmic stress granule; F:RNA binding; P:regulation of mitotic cell cycle, embryonic; P:negative regulation of imaginal disc growth; C:cytoplasmic mRNA processing body; C:cytosol; C:cell projection; P:cellularization; P:negative regulation of translation	2439
MantlePools_contig_65	1.44233	32	EGFL8_PIG ame: Full=Epidermal growth factor 8 Short=EGF 8 Flags: Precursor	19	2.05512e-06	52.47	101	P:negative regulation of angiogenesis; P:embryo development ending in birth or egg hatching; F:Notch binding; P:dorsal/ventral pattern formation; P:regulation of smoothened signaling pathway; F:transforming growth factor beta binding; C:dendrite; P:neuroblast proliferation; P:positive regulation of collagen biosynthetic process; P:in utero embryonic development; F:calcium ion binding; F:microfibr…	595
MantlePools_contig_66	15.6069	245	TM254_BOVIN ame: Full=Transmembrane 254	2	5.18368e-12	51.5	9	C:extracellular exosome; F:antioxidant activity; C:cytoplasm; P:regulation of osteoclast differentiation; C:mitochondrion; C:membrane; C:integral component of membrane; N/A; P:oxidation-reduction process	421
MantlePools_contig_67	371.428	6731	---NA---						486
MantlePools_contig_68	10.1304	224	---NA---						593
MantlePools_contig_69	22.2099	347	---NA---						419
MantlePools_contig_70	23.0299	5921	RSF1_HUMAN ame: Full=Remodeling and spacing factor 1 Short=Rsf-1 ame: Full=HBV pX-associated 8 ame: Full=Hepatitis B virus X-associated ame: Full=p325 subunit of RSF chromatin-remodeling complex	20	1.72291e-31	58.25	39	F:ATPase activity; C:catalytic complex; F:oxidoreductase activity, acting on paired donors, with incorporation or reduction of molecular oxygen, 2-oxoglutarate as one donor, and incorporation of one atom each of oxygen into both donors; P:regulation of chromatin organization; P:DNA-dependent DNA replication; F:ion binding; P:chromatin silencing; P:protein phosphorylation; C:CHRAC; F:histone methy…	6895	EC:2.7.10; EC:1.14.11; EC:3.6.1.3; EC:2.3.1.48	Transferring phosphorus-containing groups; Acting on paired donors, with incorporation or reduction of molecular oxygen. The oxygen incorporated need not be derived from O(2); Adenosinetriphosphatase; Histone acetyltransferase
MantlePools_contig_71	7.90274	155	S6A11_RAT ame: Full=Sodium- and chloride-dependent GABA transporter 3 Short=GAT-3 ame: Full=Solute carrier family 6 member 11	20	1.02764e-07	68.2	15	F:serotonin transmembrane transporter activity; F:cation channel activity; F:neurotransmitter binding; P:synaptic transmission; F:gamma-aminobutyric acid:sodium symporter activity; C:axon terminus; C:integral component of plasma membrane; P:serotonin uptake; P:sodium ion transport; C:cytoplasm; P:phagocytosis; P:amine transport; P:polyamine transport; P:gamma-aminobutyric acid transport; C:axon	526
MantlePools_contig_72	11.1478	350	EED_DANRE ame: Full=Polycomb eed	20	8.26155e-126	66.8	28	F:RNA polymerase II core promoter proximal region sequence-specific DNA binding; F:histone methyltransferase activity (H3-K9 specific); F:enzyme activator activity; P:chromatin silencing; C:nucleolus; C:chromatin silencing complex; F:histone methyltransferase activity (H3-K27 specific); P:spinal cord development; P:dendrite morphogenesis; P:negative regulation of transcription from RNA polymerase…	842
MantlePools_contig_73	19.1643	656	---NA---						918
MantlePools_contig_74	6.06016	355	LRRC4_MOUSE ame: Full=Leucine-rich repeat-containing 4 ame: Full=Brain tumor-associated MBAG1 ame: Full=Netrin-G2 ligand Short=NGL-2 Flags: Precursor	8	1.06594e-07	42.63	6	C:neuron spine; C:postsynapse; P:regulation of cellular process; P:synapse organization; C:membrane part; C:plasma membrane	1571
MantlePools_contig_75	6.13491	70	---NA---						306
MantlePools_contig_76	1.94336	15	---NA---						207
MantlePools_contig_77	5.74954	149	---NA---						695
MantlePools_contig_78	557.869	4722	UBIQP_STRPU ame: Full=Polyubiquitin Contains: ame: Full=Ubiquitin Flags: Precursor	20	1.33619e-46	99.5	84	P:regulation of proteasomal protein catabolic process; P:transcription-coupled nucleotide-excision repair; P:interstrand cross-link repair; P:transforming growth factor beta receptor signaling pathway; P:fibroblast growth factor receptor signaling pathway; P:JNK cascade; P:regulation of transcription from RNA polymerase II promoter in response to hypoxia; C:neuronal cell body; P:female gonad deve…	227
MantlePools_contig_79	23.5136	1174	OXA1L_MOUSE ame: Full=Mitochondrial inner membrane OXA1L ame: Full=Oxidase assembly 1 Short=OXA1 Flags: Precursor	20	2.10068e-88	50.25	19	F:protein homodimerization activity; P:single-organism cellular localization; P:negative regulation of ATPase activity; C:integral component of mitochondrial membrane; P:protein transport; F:protein transporter activity; C:protein complex; C:mitochondrial inner membrane; P:mitochondrial membrane organization; F:mitochondrial ribosome binding; F:substrate-specific transmembrane transporter activit…	1339
MantlePools_contig_80	25.7744	12444	DYST_MOUSE ame: Full=Dystonin ame: Full=Bullous pemphigoid antigen 1 Short=BPA ame: Full=Dystonia musculorum ame: Full=Hemidesmosomal plaque ame: Full=Microtubule actin cross-linking factor 2	20	0	53.05	68	F:ATPase activity; P:cell cycle arrest; C:postsynaptic density; F:protein C-terminus binding; C:Golgi apparatus; P:organ development; P:negative regulation of erythrocyte differentiation; C:integrin complex; C:endoplasmic reticulum membrane; C:transcription factor complex; P:wound healing; P:organelle localization; C:tubulin complex; P:negative regulation of cell growth; C:sarcolemma; P:axonogene…	12948	EC:3.6.1.3	Adenosinetriphosphatase
MantlePools_contig_81	799.328	14694	TBA2_PATVU ame: Full=Tubulin alpha-2 alpha-4 chain	20	1.8119e-104	98.75	26	P:mitotic spindle assembly checkpoint; C:myelin sheath; C:astral microtubule; F:GTP binding; C:extracellular exosome; P:G2/M transition of mitotic cell cycle; P:cytoskeleton-dependent intracellular transport; F:double-stranded RNA binding; F:GTPase activity; P:mitotic cytokinesis; P:cellular response to interleukin-4; F:myosin binding; C:cytosol; C:cytoplasmic ribonucleoprotein granule; C:myosin …	493
MantlePools_contig_82	30.3782	3567	---NA---						3149
MantlePools_contig_83	38.502	1997	---NA---						1391
MantlePools_contig_84	571.561	53430	SLC31_RAT ame: Full=Neutral and basic amino acid transport rBAT ame: Full=D2 ame: Full=Solute carrier family 3 member 1 ame: Full=b(0,+)-type amino acid transport Short=NAA-TR	20	3.7756e-88	48.75	9	F:alpha-glucosidase activity; F:protein binding; C:mitochondrion; F:amino acid transmembrane transporter activity; C:organelle membrane; C:intracellular organelle part; P:amino acid transport; C:plasma membrane part; P:disaccharide metabolic process	2507
MantlePools_contig_85	2.15296	46	---NA---						573
MantlePools_contig_86	242.374	10086	SIP1_CAEEL ame: Full=Stress-induced 1	3	5.18595e-08	57.67	6	P:response to heat; P:determination of adult lifespan; P:embryo development ending in birth or egg hatching; C:cytosol; F:unfolded protein binding; P:multicellular organismal protein metabolic process	1116
MantlePools_contig_87	3934.23	96088	NU3M_MYTED ame: Full=NADH-ubiquinone oxidoreductase chain 3 ame: Full=NADH dehydrogenase subunit 3 (mitochondrion)	2	1.93998e-20	93	13	P:mitochondrial electron transport, NADH to ubiquinone; F:NADH dehydrogenase (ubiquinone) activity; P:hydrogen ion transmembrane transport; P:mitochondrial electron transport, cytochrome c to oxygen; P:ubiquinone biosynthetic process; C:mitochondrial inner membrane; F:heme binding; P:sodium ion transport; F:cytochrome-c oxidase activity; F:iron ion binding; C:respiratory chain complex IV; C:integ…	655	EC:1.9.3.1; EC:1.6.5.3	Cytochrome-c oxidase; NADH:ubiquinone reductase (H(+)-translocating)
MantlePools_contig_88	6.1491	119	DIRC2_XENLA ame: Full=Disrupted in renal carcinoma 2 homolog	5	1.06948e-10	63.4	3	C:membrane; P:transport; C:lysosome	519
MantlePools_contig_89	200.396	8922	---NA---						1194
MantlePools_contig_90	72.7447	868	---NA---						320
MantlePools_contig_91	0.427384	4	---NA---						251
MantlePools_contig_92	1.74042	66	PAR14_HUMAN ame: Full=Poly	18	2.80417e-53	51.72	41	P:regulation of telomere maintenance via telomere lengthening; P:positive regulation of catabolic process; C:Golgi apparatus; P:anatomical structure morphogenesis; P:organ development; P:regulation of immune system process; C:nucleoplasm; F:NAD+ ADP-ribosyltransferase activity; P:negative regulation of fibroblast proliferation; P:negative regulation of protein import into nucleus, translocation; …	1017	EC:2.4.2.30	NAD(+) ADP-ribosyltransferase
MantlePools_contig_93	108.874	4693	EIF3I_DANRE ame: Full=Eukaryotic translation initiation factor 3 subunit I Short=eIF3i ame: Full=Eukaryotic translation initiation factor 3 subunit 2 ame: Full=eIF-3-beta ame: Full=eIF3 p36	20	2.32347e-161	77.7	13	P:sprouting angiogenesis; C:eukaryotic 48S preinitiation complex; P:regulation of translational initiation; C:ribosome; C:microtubule associated complex; F:translation initiation factor activity; P:formation of translation preinitiation complex; C:extracellular exosome; C:eukaryotic translation initiation factor 3 complex, eIF3m; C:eukaryotic 43S preinitiation complex; P:liver development; C:cyto…	1156
MantlePools_contig_94	15.4437	167	---NA---						290
MantlePools_contig_95	111575	1293888	---NA---						311
MantlePools_contig_96	4.94777	69	---NA---						374
MantlePools_contig_97	569.004	8996	---NA---						424
MantlePools_contig_98	42.9845	12231	CBP_HUMAN ame: Full=CREB-binding	20	0	62.3	134	P:response to estrogen; C:RNA polymerase II transcription factor complex; P:cytoskeleton organization; F:RNA polymerase II core promoter sequence-specific DNA binding; F:RNA polymerase II core promoter proximal region sequence-specific DNA binding; P:transcription-coupled nucleotide-excision repair; P:positive regulation of NIK/NF-kappaB signaling; P:intrinsic apoptotic signaling pathway in respo…	7631	EC:2.3.1.32; EC:2.3.1.48	Lysine N-acetyltransferase; Histone acetyltransferase
MantlePools_contig_99	250.724	9162	H1_LYTPI ame: Full=Late histone H1	20	9.81876e-19	67.7	16	P:multicellular organism growth; F:chromatin DNA binding; P:pharynx development; P:locomotion; P:body morphogenesis; C:Golgi apparatus; C:nucleolus; C:nuclear chromosome, telomeric region; P:DNA packaging; C:nucleoplasm; F:protein binding; C:intermediate filament cytoskeleton; P:apoptotic DNA fragmentation; C:actin cytoskeleton; C:nuclear euchromatin; P:oviposition	980
MantlePools_contig_100	474.494	11695	RS27L_BOVIN ame: Full=40S ribosomal S27-like	20	1.83607e-46	84.35	32	P:cell proliferation; P:positive regulation of translational initiation; P:DNA repair; C:cytosolic small ribosomal subunit; P:cytoplasmic translation; P:determination of adult lifespan; P:embryo development ending in birth or egg hatching; P:intrinsic apoptotic signaling pathway in response to DNA damage by p53 class mediator; P:endonucleolytic cleavage of tricistronic rRNA transcript (SSU-rRNA, …	661
MantlePools_contig_101	1784.39	79910	RSSA_PINFU ame: Full=40S ribosomal SA	20	1.76966e-126	84.9	23	P:single organismal cell-cell adhesion; P:viral entry into host cell; C:cytosolic small ribosomal subunit; P:signal transduction; F:laminin receptor activity; P:endonucleolytic cleavage in ITS1 to separate SSU-rRNA from 5.8S rRNA and LSU-rRNA from tricistronic rRNA transcript (SSU-rRNA, 5.8S rRNA, LSU-rRNA); C:neuronal cell body; P:ribosomal small subunit assembly; P:translational initiation; F:l…	1201
MantlePools_contig_102	78.5861	841	MYD88_DANRE ame: Full=Myeloid differentiation primary response 88	1	1.48406e-07	57	6	P:response to molecule of bacterial origin; F:protein binding; P:activation of innate immune response; P:innate immune response; P:neutrophil chemotaxis; P:positive regulation of hematopoietic progenitor cell differentiation	287
MantlePools_contig_103	1.71981	32	---NA---						499
MantlePools_contig_104	4.95294	41	---NA---						222
MantlePools_contig_105	17.1008	315	---NA---						494
MantlePools_contig_106	17.2205	558	---NA---						869
MantlePools_contig_107	47.7843	2327	ZZZ3_HUMAN ame: Full=ZZ-type zinc finger-containing 3	3	6.02029e-108	56.67	3	F:protein binding; C:Ada2/Gcn5/Ada3 transcription activator complex; C:nucleolus	1306
MantlePools_contig_108	9.5077	1121	GCP2_MOUSE ame: Full=Gamma-tubulin complex component 2 Short=GCP-2	19	0	51.42	25	C:nucleoplasm; C:mitotic spindle; C:tubulin complex; C:cytosol; P:regulation of cell cycle; C:cortical microtubule; C:gamma-tubulin small complex; P:spermatogenesis; C:equatorial microtubule organizing center; C:spindle pole; P:gametophyte development; F:structural constituent of cytoskeleton; F:gamma-tubulin binding; P:positive regulation of microtubule nucleation; P:meiotic nuclear division; C:…	3162
MantlePools_contig_109	356.952	19406	---NA---						1458
MantlePools_contig_110	369.645	30723	NF60_DORPE ame: Full=60 kDa neurofilament Short=NF60	20	5.55106e-72	53.55	17	P:cell cycle process; C:intermediate filament; P:organ development; P:positive regulation of developmental process; C:plasma membrane; C:nucleoplasm; C:nuclear envelope; P:nuclear envelope organization; P:response to abiotic stimulus; C:contractile fiber; F:protein binding; P:positive regulation of cellular process; C:intercalated disc; P:cellular response to stress; P:muscle structure developmen…	2229
MantlePools_contig_111	53.6174	2775	---NA---						1388
MantlePools_contig_112	19.1352	396	---NA---						555
MantlePools_contig_113	3136.88	83047	RS24_ICTPU ame: Full=40S ribosomal S24	16	4.80155e-37	85.19	23	P:erythrocyte homeostasis; C:cytosolic small ribosomal subunit; P:cytoplasmic translation; C:Golgi apparatus; C:nucleolus; C:vacuolar membrane; P:regulation of translational initiation; P:translational elongation; C:plasma membrane; C:nucleoplasm; F:nucleotide binding; P:viral transcription; F:translation initiation factor activity; P:maturation of SSU-rRNA from tricistronic rRNA transcript (SSU-…	710
MantlePools_contig_114	79.09	985	---NA---						334
MantlePools_contig_115	2.01525	26	MT10B_MYTED ame: Full=Metallothionein 10-Ib Short=MT-10-Ib	10	7.65021e-07	94.6	1	F:metal ion binding	346
MantlePools_contig_116	23.379	1108	HSDL2_XENTR ame: Full=Hydroxysteroid dehydrogenase 2	20	1.28434e-107	60.6	24	F:cholesterol binding; F:long-chain fatty acyl-CoA binding; P:positive regulation of intracellular cholesterol transport; P:lipid hydroperoxide transport; P:signal transduction; P:positive regulation of steroid metabolic process; C:protein complex; F:phosphatidylinositol transporter activity; F:receptor binding; P:fatty acid metabolic process; C:nucleoplasm; P:monocarboxylic acid biosynthetic pro…	1271	EC:2.3.1.154	Propionyl-CoA C(2)-trimethyltridecanoyltransferase
MantlePools_contig_117	47.1749	2234	CASP_PONAB ame: Full= CASP	13	5.92489e-161	66.08	27	P:peptidyl-tyrosine phosphorylation; C:integral component of Golgi membrane; F:RNA polymerase II core promoter proximal region sequence-specific DNA binding; F:transcriptional activator activity, RNA polymerase II distal enhancer sequence-specific binding; C:neuron projection; C:nucleoplasm; P:negative regulation of transcription from RNA polymerase II promoter; F:transcriptional repressor activi…	1270	EC:2.7.10	Transferring phosphorus-containing groups
MantlePools_contig_118	60.0446	506	---NA---						226
MantlePools_contig_119	116.106	9096	SSRP1_XENLA ame: Full=FACT complex subunit SSRP1 ame: Full=DNA unwinding factor 87 kDa subunit Short=DUF87 ame: Full=Facilitates chromatin transcription complex subunit ssrp1 ame: Full=Structure-specific recognition 1	20	1.17617e-136	67.45	21	P:DNA repair; C:FACT complex; P:polar nucleus fusion; P:DNA replication; F:nucleosomal DNA binding; P:filamentous growth of a population of unicellular organisms in response to biotic stimulus; P:regulation of signal transduction by p53 class mediator; P:filamentous growth of a population of unicellular organisms in response to starvation; P:neurogenesis; P:chromatin silencing; P:cellular respons…	2101
MantlePools_contig_120	4.03365	37	---NA---						246
MantlePools_contig_121	76.776	793	---NA---						277
MantlePools_contig_122	871.699	42385	TBA3E_HUMAN ame: Full=Tubulin alpha-3E chain ame: Full=Alpha-tubulin 3E Contains: ame: Full=Detyrosinated tubulin alpha-3E chain	20	0	99.25	26	P:mitotic spindle assembly checkpoint; C:myelin sheath; C:astral microtubule; F:GTP binding; C:extracellular exosome; P:G2/M transition of mitotic cell cycle; P:cytoskeleton-dependent intracellular transport; F:double-stranded RNA binding; F:GTPase activity; P:mitotic cytokinesis; P:cellular response to interleukin-4; F:myosin binding; C:cytosol; C:cytoplasmic ribonucleoprotein granule; C:myosin …	1304
MantlePools_contig_123	16.3196	1085	RPAP3_HUMAN ame: Full=RNA polymerase II-associated 3	20	6.05527e-55	56.75	36	C:somatodendritic compartment; F:protein C-terminus binding; P:protein transport; P:positive regulation of I-kappaB kinase/NF-kappaB signaling; C:plastid; C:nucleoplasm; F:ATP binding; C:plasmodesma; F:RNA binding; F:chaperone binding; P:red or far-red light signaling pathway; C:cytosol; P:chloroplast-nucleus signaling pathway; F:Hsp70 protein binding; P:nucleic acid metabolic process; F:tetrapyr…	1783	EC:3.1.3.16	Protein-serine/threonine phosphatase
MantlePools_contig_124	13.9051	701	RMD5A_XENTR ame: Full= RMD5 homolog A	14	3.99323e-159	53.57	11	C:nucleus; F:ubiquitin-protein transferase activity; P:proteasome-mediated ubiquitin-dependent protein catabolic process; C:cytoskeleton; F:protein binding; C:cytoplasm; P:cell differentiation; P:anatomical structure development; P:negative regulation of cellular process; C:GID complex; P:protein ubiquitination involved in ubiquitin-dependent protein catabolic process	1352
MantlePools_contig_125	52.3463	933	COFA1_MOUSE ame: Full=Collagen alpha-1(XV) chain Contains: ame: Full=Restin ame: Full=Endostatin-XV Flags: Precursor	4	7.29704e-24	68.5	19	F:identical protein binding; P:signal transduction; P:negative regulation of cell proliferation; P:positive regulation of cell proliferation; C:collagen type XV trimer; P:cell adhesion; P:visual perception; F:extracellular matrix structural constituent; P:organ morphogenesis; C:endoplasmic reticulum lumen; C:extracellular space; C:extracellular exosome; P:endothelial cell morphogenesis; P:angioge…	478
MantlePools_contig_126	36.6114	1544	---NA---						1131
MantlePools_contig_127	0.781117	6	---NA---						206
MantlePools_contig_128	22.4202	1514	---NA---						1811
MantlePools_contig_129	4798.58	115946	EF1A_CAEEL ame: Full=Elongation factor 1-alpha Short=EF-1-alpha	20	2.39812e-129	89.15	39	C:myelin sheath; F:drug binding; P:locomotion; P:determination of adult lifespan; P:embryo development ending in birth or egg hatching; P:gamete generation; C:neuronal cell body; C:nucleolus; C:eukaryotic translation elongation factor 1 complex; C:microtubule associated complex; P:negative regulation of reactive oxygen species biosynthetic process; N/A; F:GTP binding; C:extracellular exosome; C:c…	648
MantlePools_contig_130	145.044	1417	ROMO1_XENLA ame: Full=Reactive oxygen species modulator 1 Short=ROS modulator 1 ame: Full= MGR2 homolog	2	0.000173297	70	10	P:positive regulation of cell proliferation; C:mitochondrion; C:membrane; C:integral component of membrane; P:defense response to bacterium; P:cellular response to reactive oxygen species; P:replicative cell aging; F:molecular_function; P:positive regulation of reactive oxygen species metabolic process; C:mitochondrial inner membrane	262
MantlePools_contig_131	96.6133	2583	---NA---						717
MantlePools_contig_132	34.0755	1742	SEC62_HUMAN ame: Full=Translocation SEC62 ame: Full=Translocation 1 Short=TP-1 Short=hTP-1	12	2.23803e-34	60.67	11	P:cotranslational protein targeting to membrane; P:IRE1-mediated unfolded protein response; C:Sec62/Sec63 complex; C:intermediate filament cytoskeleton; C:integral component of membrane; C:cytosol; F:protein transporter activity; F:receptor activity; P:posttranslational protein targeting to membrane, translocation; C:aggresome; C:plasma membrane	1371
MantlePools_contig_133	99.4828	2107	---NA---						568
MantlePools_contig_134	544.836	10422	TBA3_MOUSE ame: Full=Tubulin alpha-3 chain ame: Full=Alpha-tubulin 3 7 ame: Full=Alpha-tubulin isotype M-alpha-3 7 ame: Full=Tubulin alpha-3 alpha-7 chain Contains: ame: Full=Detyrosinated tubulin alpha-3 chain	20	2.97927e-77	71.9	24	P:mitotic spindle assembly checkpoint; C:cytoplasmic ribonucleoprotein granule; F:protein domain specific binding; C:myelin sheath; P:cytoskeleton organization; C:ciliary basal body; F:structural constituent of cytoskeleton; C:astral microtubule; P:microtubule-based process; F:nucleotide binding; P:platelet degranulation; P:cell division; C:nucleus; C:centrosome; C:perinuclear region of cytoplasm…	513
MantlePools_contig_135	131.704	12744	YTHD2_BOVIN ame: Full=YTH domain-containing family 2	17	4.24123e-92	68.41	15	P:response to cytokine; P:RNA splicing; F:RNA-dependent ATPase activity; C:cytoplasmic mRNA processing body; P:positive regulation of cap-independent translational initiation; P:regulation of mRNA stability; P:mRNA processing; F:mRNA 3'-UTR binding; F:protein binding; F:N6-methyladenosine-containing RNA binding; F:ribosome binding; C:nucleoplasm part; P:humoral immune response; P:regulation of ph…	2595
MantlePools_contig_136	336.384	13396	---NA---						1068
MantlePools_contig_137	10.1548	674	---NA---						1780
MantlePools_contig_138	1365.61	142323	H90A1_DANRE ame: Full=Heat shock HSP 90-alpha 1	20	4.18787e-122	91.75	121	F:ATPase activity; P:response to estrogen; F:progesterone receptor binding; P:determination of adult lifespan; P:embryo development ending in birth or egg hatching; P:response to progesterone; P:cardiac muscle cell apoptotic process; F:double-stranded RNA binding; C:sperm plasma membrane; F:chaperone binding; F:dATP binding; F:mRNA binding; F:glycoprotein binding; C:COP9 signalosome; F:protein ki…	2795	EC:2.7.10; EC:3.6.1.3	Transferring phosphorus-containing groups; Adenosinetriphosphatase
MantlePools_contig_139	2.18925	24	---NA---						294
MantlePools_contig_140	54.6215	3106	PTBP1_HUMAN ame: Full=Polypyrimidine tract-binding 1 Short=PTB ame: Full=57 kDa RNA-binding PPTB-1 ame: Full=Heterogeneous nuclear ribonucleo I Short=hnRNP I	16	4.81416e-74	66.06	29	F:poly-pyrimidine tract binding; C:cytoplasmic mRNA processing body; P:fibroblast growth factor receptor signaling pathway; P:anatomical structure morphogenesis; P:organ development; C:neuronal cell body; C:nucleolus; P:positive regulation of transcription from RNA polymerase II promoter; C:nucleoplasm; C:growth cone; P:regulation of translation; P:negative regulation of muscle cell differentiati…	1525
MantlePools_contig_141	15.3175	1212	DHX16_HUMAN ame: Full= pre-mRNA-splicing factor ATP-dependent RNA helicase DHX16 ame: Full=ATP-dependent RNA helicase #3 ame: Full=DEAH-box 16	20	0	76.4	30	P:embryo development ending in seed dormancy; P:locomotion; P:embryo development ending in birth or egg hatching; P:termination of RNA polymerase II transcription; C:nucleoplasm; F:ATP-dependent RNA helicase activity; F:ATP binding; C:plasmodesma; C:catalytic step 2 spliceosome; P:nematode larval development; P:apoptotic process; C:cytosol; F:mRNA binding; P:snoRNA splicing; P:molting cycle, coll…	2122
MantlePools_contig_142	8.54167	136	---NA---						427
MantlePools_contig_143	58.9822	651	KAPC1_CAEBR ame: Full=cAMP-dependent kinase catalytic subunit Short=PKA C	20	1.03476e-41	86.2	90	P:renal water homeostasis; P:regulation of proteasomal protein catabolic process; P:male gonad development; P:activation of protein kinase A activity; C:nuclear speck; P:oocyte microtubule cytoskeleton polarization; P:protein autophosphorylation; C:Golgi apparatus; P:negative regulation of smoothened signaling pathway involved in dorsal/ventral neural tube patterning; C:cAMP-dependent protein kin…	296	EC:2.7.12.1; EC:2.7.11.11	Dual-specificity kinase; cAMP-dependent protein kinase
MantlePools_contig_144	0.938002	22	NBEA_DROME ame: Full=Neurobeachin ame: Full=A-kinase anchor 550 Short=AKAP 550 ame: Full= rugose ame: Full=dAKAP550	9	2.02917e-89	70.67	25	P:positive regulation of endocytosis; C:neuronal cell body; P:compound eye cone cell differentiation; P:negative regulation of Notch signaling pathway; P:neuromuscular junction development; C:trans-Golgi network; C:postsynaptic membrane; P:apical protein localization; P:endosomal transport; C:cytosol; C:cytoplasmic vesicle; F:protein kinase binding; P:mushroom body development; P:signal transduct…	629
MantlePools_contig_145	10.1013	142	---NA---						377
MantlePools_contig_146	190.259	5789	CATL1_CHLAE ame: Full=Cathepsin L1 ame: Full=Cathepsin L ame: Full=Major excreted Short=MEP Contains: ame: Full=Cathepsin L1 heavy chain Contains: ame: Full=Cathepsin L1 light chain Flags: Precursor	20	7.75198e-54	68.15	28	P:viral entry into host cell; P:regulation of mitophagy; P:cellular response to thyroid hormone stimulus; F:proteoglycan binding; F:fibronectin binding; P:basement membrane disassembly; P:antigen processing and presentation of exogenous peptide antigen via MHC class II; P:proteolysis involved in cellular protein catabolic process; C:endolysosome lumen; C:collagen trimer; F:cysteine-type endopepti…	816	EC:3.4.22; EC:3.4.21	Acting on peptide bonds (peptidases); Acting on peptide bonds (peptidases)
MantlePools_contig_147	5643.45	453272	CYB_MYTED ame: Full=Cytochrome b ame: Full=Complex III subunit 3 ame: Full=Complex III subunit III ame: Full=Cytochrome b-c1 complex subunit 3 ame: Full=Ubiquinol-cytochrome-c reductase complex cytochrome b subunit	20	0	73.6	11	P:obsolete electron transport; F:cytochrome-c oxidase activity; F:copper ion binding; F:ubiquinol-cytochrome-c reductase activity; C:respiratory chain complex IV; C:respiratory chain complex III; C:respiratory chain complex III; P:hydrogen ion transmembrane transport; P:mitochondrial electron transport, cytochrome c to oxygen; P:mitochondrial electron transport, ubiquinol to cytochrome c; C:mitoc…	2154	EC:1.9.3.1; EC:1.10.2.2	Cytochrome-c oxidase; Quinol--cytochrome-c reductase
MantlePools_contig_148	1277.54	62976	RL3_MOUSE ame: Full=60S ribosomal L3 ame: Full=J1	20	1.1267e-156	85.9	23	P:cytoplasmic translation; P:embryo development ending in birth or egg hatching; F:5S rRNA binding; C:cytosolic large ribosomal subunit; P:rRNA processing; C:nucleolus; P:ribosomal large subunit assembly; P:translational initiation; P:reproduction; C:nucleoplasm; P:viral transcription; C:extracellular exosome; F:protein binding; P:SRP-dependent cotranslational protein targeting to membrane; C:foc…	1322
MantlePools_contig_149	26.9365	228	---NA---						227
MantlePools_contig_150	12.2638	787	OXLA_APLCA ame: Full=L-amino-acid oxidase Short=LAAO Short=LAO ame: Full=Escapin Flags: Precursor	3	3.63239e-55	51.33	2	P:defense response to other organism; F:oxidoreductase activity	1721
MantlePools_contig_151	339.288	11829	CACT_DROME ame: Full=NF-kappa-B inhibitor cactus	2	2.36798e-07	69	15	P:Toll signaling pathway; P:hemopoiesis; P:nervous system development; P:dorsal appendage formation; P:dorsal/ventral axis specification; F:transcription factor binding; P:cellular response to DNA damage stimulus; P:cytoplasmic sequestering of transcription factor; P:positive regulation of antifungal peptide biosynthetic process; C:transcription factor complex; C:cytoplasm; P:innate immune respon…	935
MantlePools_contig_152	716.633	21992	EF1B_RABIT ame: Full=Elongation factor 1-beta Short=EF-1-beta	20	2.9285e-74	75.55	22	F:heat shock protein binding; P:mRNA transcription; P:signal transduction; P:positive regulation of I-kappaB kinase/NF-kappaB signaling; P:regulation of transcription, DNA-templated; C:endoplasmic reticulum; C:nucleolus; C:ribosome; F:signal transducer activity; C:eukaryotic translation elongation factor 1 complex; C:lipid particle; F:cadherin binding involved in cell-cell adhesion; F:DNA binding…	823
MantlePools_contig_153	96.5641	6420	NR0B1_MOUSE ame: Full=Nuclear receptor subfamily 0 group B member 1 ame: Full=Nuclear receptor DAX-1	11	3.30554e-16	47.82	16	P:male gonad development; P:organic cyclic compound biosynthetic process; C:cytoplasmic part; P:sex determination; P:endocrine system development; P:gland development; P:primary metabolic process; P:tissue development; P:regulation of transcription from RNA polymerase II promoter; F:DNA binding; F:protein binding; P:negative regulation of transcription, DNA-templated; C:nuclear lumen; P:cell diff…	1783
MantlePools_contig_154	1.86023	84	YNG1_YEAST ame: Full= YNG1 ame: Full=ING1 homolog 1	20	5.33678e-12	67.15	44	P:cell cycle arrest; C:CCAAT-binding factor complex; P:histone H3 acetylation; P:histone H2A acetylation; P:positive regulation of histone deacetylation; F:methylated histone binding; P:DNA replication; P:negative regulation of cell proliferation; C:Swr1 complex; P:histone H4-K5 acetylation; P:positive regulation of transcription, DNA-templated; C:Golgi apparatus; P:histone H4-K12 acetylation; P:…	1211	EC:2.3.1.48	Histone acetyltransferase
MantlePools_contig_155	656.297	30541	YBOXH_APLCA ame: Full=Y-box factor homolog ame: Full=APY1	20	4.13753e-51	82.65	63	P:male gonad development; F:RNA polymerase II core promoter proximal region sequence-specific DNA binding; P:transcription from RNA polymerase II promoter; F:transcriptional repressor activity, RNA polymerase II transcription regulatory region sequence-specific binding; P:negative regulation of DNA-templated transcription, termination; F:single-stranded DNA binding; F:mRNA 3'-UTR binding; P:regul…	1248
MantlePools_contig_156	5.82274	345	KIFA3_STRPU ame: Full=Kinesin-associated 3 ame: Full= 115	3	0	78	24	C:photoreceptor connecting cilium; C:ciliary basal body; P:protein complex assembly; P:retrograde vesicle-mediated transport, Golgi to ER; P:signal transduction; P:negative regulation of cell proliferation; C:kinesin II complex; P:protein localization; C:endoplasmic reticulum; C:Golgi apparatus; P:positive regulation of calcium-dependent cell-cell adhesion; C:periciliary membrane compartment; C:a…	1589
MantlePools_contig_157	39.7886	4623	DAG1_HUMAN ame: Full=Dystroglycan ame: Full=Dystrophin-associated glyco 1 Contains: ame: Full=Alpha-dystroglycan Short=Alpha-DG Contains: ame: Full=Beta-dystroglycan Short=Beta-DG Flags: Precursor	6	1.28604e-32	49	28	P:protein metabolic process; P:cytoskeleton organization; P:single-organism localization; P:neurogenesis; P:negative regulation of intracellular signal transduction; P:regulation of anatomical structure morphogenesis; P:positive regulation of developmental process; C:cell projection; P:regulation of cell differentiation; P:positive regulation of cellular process; P:positive regulation of multicel…	3116
MantlePools_contig_158	55.5605	2888	CUBN_MOUSE ame: Full=Cubilin ame: Full=Intrinsic factor-cobalamin receptor Flags: Precursor	20	6.27365e-07	49	10	C:endocytic vesicle; F:protein binding; C:brush border; C:apical part of cell; C:intracellular membrane-bounded organelle; P:protein transport; C:endomembrane system; C:plasma membrane region; P:single-organism transport; C:whole membrane	1394
MantlePools_contig_159	1.27706	17	EXD1_BOMMO ame: Full=piRNA biogenesis EXD1 ame: Full=Exonuclease 3 -5 domain-containing 1 ame: Full=Exonuclease 3 -5 domain-like-containing 1 ame: Full=Inactive exonuclease EXD1 Short= xd1	2	1.17838e-08	48.5	2	F:binding; P:cellular process	357
MantlePools_contig_160	373.554	6087	---NA---						437
MantlePools_contig_161	293.278	6124	---NA---						560
MantlePools_contig_162	31.5661	246	---NA---						209
MantlePools_contig_163	66.0296	5003	---NA---						2032
MantlePools_contig_164	20.4365	554	SPT6H_MOUSE ame: Full=Transcription elongation factor SPT6	6	1.48521e-29	66.67	32	C:histone locus body; P:chromatin maintenance; C:FACT complex; P:chromatin silencing; P:regulation of transcription, DNA-templated; P:transcription elongation from RNA polymerase II promoter; P:positive regulation of transcription elongation from RNA polymerase II promoter; P:regulation of muscle cell differentiation; P:nucleosome organization; C:transcription factor complex; C:polytene chromosom…	727
MantlePools_contig_165	1.04759	40	TET3_HUMAN ame: Full=Methylcytosine dioxygenase TET3	7	1.56484e-22	71	34	P:cytosine metabolic process; P:RNA modification; P:positive regulation of histone methylation; P:positive regulation of cell proliferation; P:post-embryonic development; P:DNA demethylation; P:negative regulation of methylation-dependent chromatin silencing; P:spleen development; P:positive regulation of transcription from RNA polymerase II promoter; P:hemoglobin metabolic process; C:male pronuc…	1024
MantlePools_contig_166	13.7765	450	---NA---						876
MantlePools_contig_167	32.8361	753	---NA---						615
MantlePools_contig_168	96.9361	2982	---NA---						825
MantlePools_contig_169	36.3236	321	---NA---						237
MantlePools_contig_170	19.6157	256	---NA---						350
MantlePools_contig_171	3673.92	56304	RS26_OCTVU ame: Full=40S ribosomal S26	20	6.40367e-42	83.6	28	C:cytosolic small ribosomal subunit; P:locomotion; P:cytoplasmic translation; P:determination of adult lifespan; P:embryo development ending in birth or egg hatching; P:ribosome assembly; P:rRNA processing; C:nucleolus; C:nucleoplasm; P:viral transcription; C:chloroplast; C:plasmodesma; C:extracellular exosome; P:SRP-dependent cotranslational protein targeting to membrane; P:nuclear-transcribed m…	411
MantlePools_contig_172	158.645	4342	GYAR_THEPD ame: Full=Glyoxylate reductase	20	5.62329e-30	48.35	6	F:nucleotide binding; F:coenzyme binding; F:oxidoreductase activity, acting on the CH-OH group of donors, NAD or NADP as acceptor; C:cytoplasm; F:anion binding; P:carboxylic acid metabolic process	734
MantlePools_contig_173	661.625	26965	RS7_RAT ame: Full=40S ribosomal S7 ame: Full=S8	20	2.59767e-53	83.65	34	C:cytosolic small ribosomal subunit; P:cytoplasmic translation; P:hemopoiesis; C:Golgi apparatus; F:poly(U) RNA binding; P:rRNA processing; C:nucleolus; C:nucleoplasm; P:viral transcription; C:chloroplast; C:plasmodesma; C:extracellular exosome; P:SRP-dependent cotranslational protein targeting to membrane; C:focal adhesion; P:nuclear-transcribed mRNA catabolic process, nonsense-mediated decay; P…	1093
MantlePools_contig_174	279.613	34886	ITIH3_RABIT ame: Full=Inter-alpha-trypsin inhibitor heavy chain H3 Short=ITI heavy chain H3 Short=ITI-HC3 Short=Inter-alpha-inhibitor heavy chain 3 Flags: Precursor	20	3.91387e-116	51.05	7	P:response to cytokine; C:extracellular exosome; F:endopeptidase inhibitor activity; F:protein binding; C:cytoplasm; C:blood microparticle; P:acute-phase response	3346
MantlePools_contig_175	46.7535	5957	COBA1_HUMAN ame: Full=Collagen alpha-1(XI) chain Flags: Precursor	20	3.48665e-53	55.55	52	P:ventricular cardiac muscle tissue morphogenesis; C:collagen type XI trimer; P:skin morphogenesis; P:cellular response to oxygen-containing compound; C:endoplasmic reticulum lumen; F:proteoglycan binding; P:cartilage condensation; P:ossification; P:positive regulation of transcription, DNA-templated; P:cellular response to endogenous stimulus; P:cellular response to external stimulus; P:collagen…	3417
MantlePools_contig_176	5.41673	245	HES1_CHICK ame: Full=Transcription factor HES-1 ame: Full=C-HAIRY1 ame: Full=Hairy and enhancer of split 1	20	1.0849e-18	57.75	95	P:negative regulation of auditory receptor cell differentiation; P:inner ear receptor stereocilium organization; P:retina morphogenesis in camera-type eye; P:regulation of timing of neuron differentiation; F:RNA polymerase II regulatory region sequence-specific DNA binding; P:midbrain-hindbrain boundary morphogenesis; P:larval locomotory behavior; P:adult locomotory behavior; P:oculomotor nerve d…	1213
MantlePools_contig_177	229.201	7179	HIP_MYTED ame: Full=Heavy metal-binding HIP	9	1.48144e-119	52.11	4	F:protein binding; F:metal ion binding; C:extracellular region part; P:negative regulation of cellular process	840
MantlePools_contig_178	31.9048	2509	CY24B_BISBI ame: Full=Cytochrome b-245 heavy chain ame: Full=CGD91-phox ame: Full=Cytochrome b(558) subunit beta Short=Cytochrome b558 subunit beta ame: Full=Heme-binding membrane glyco gp91phox ame: Full=Neutrophil cytochrome b 91 kDa polypeptide ame: Full=gp91-1 ame: Full=gp91-phox ame: Full=p22 phagocyte B-cytochrome	20	6.71652e-77	58.45	56	P:detection of gravity; P:positive regulation of integrin biosynthetic process; P:proton transport; P:cellular response to oxygen-containing compound; P:cellular stress response to acidic pH; C:endoplasmic reticulum membrane; P:antigen processing and presentation of exogenous peptide antigen via MHC class I, TAP-dependent; P:inflammatory response; P:obsolete electron transport; P:response to hypo…	2109
MantlePools_contig_179	2.40164	30	---NA---						335
MantlePools_contig_180	5.27027	79	---NA---						402
MantlePools_contig_181	1460.24	59404	RS3A_APLCA ame: Full=40S ribosomal S3a ame: Full=Lysine-rich KRP-A	20	2.07564e-147	89.5	19	P:chordate embryonic development; P:positive regulation of translation; C:cytosolic small ribosomal subunit; P:rRNA processing; C:nucleolus; P:translational initiation; C:nucleoplasm; P:viral transcription; C:extracellular exosome; P:SRP-dependent cotranslational protein targeting to membrane; C:focal adhesion; F:structural constituent of ribosome; P:nuclear-transcribed mRNA catabolic process, no…	1091
MantlePools_contig_182	25.7956	227	---NA---						236
MantlePools_contig_183	8.2479	163	---NA---						530
MantlePools_contig_184	6.64153	79	---NA---						319
MantlePools_contig_185	16.0074	268	SYAP1_HUMAN ame: Full=Synapse-associated 1	3	4.51497e-50	69.33	7	C:extracellular exosome; F:protein binding; C:Golgi apparatus; C:synapse; P:associative learning; P:regulation of short-term neuronal synaptic plasticity; C:nucleoplasm	449
MantlePools_contig_186	39.182	431	---NA---						295
MantlePools_contig_187	13.4092	396	BGH3_BOVIN ame: Full=Transforming growth factor-beta-induced ig-h3 Short=Beta ig-h3 ame: Full=MP70 ame: Full=MP78 Flags: Precursor	8	4.91541e-26	49.75	11	P:response to organic substance; F:protein binding; P:regulation of cellular process; P:system development; C:cytoplasm; P:cellular component organization; P:single-organism cellular process; C:proteinaceous extracellular matrix; P:tissue development; P:cellular response to chemical stimulus; C:membrane-bounded organelle	792
MantlePools_contig_188	261.992	19929	BGH3_MOUSE ame: Full=Transforming growth factor-beta-induced ig-h3 Short=Beta ig-h3 Flags: Precursor	11	2.0135e-50	48.91	12	F:extracellular matrix binding; C:extracellular space; P:response to organic substance; P:system development; P:negative regulation of cell adhesion; P:extracellular matrix organization; C:Golgi apparatus; P:cell adhesion; P:anatomical structure morphogenesis; F:protein complex binding; C:proteinaceous extracellular matrix; P:cellular response to chemical stimulus	2040
MantlePools_contig_189	4.22818	318	MACD1_HUMAN ame: Full=O-acetyl-ADP-ribose deacetylase MACROD1 ame: Full=MACRO domain-containing 1 ame: Full= LRP16 ame: Full=	20	5.2406e-45	64.85	12	F:O-acetyl-ADP-ribose deacetylase activity; C:nucleus; F:ribonuclease inhibitor activity; P:negative regulation of nuclease activity; C:mitochondrion; P:regulation of single-species biofilm formation on inanimate substrate; P:protein de-ADP-ribosylation; P:brain development; P:purine nucleoside metabolic process; P:cellular response to DNA damage stimulus; F:hydrolase activity, acting on glycosyl…	2017
MantlePools_contig_190	65.7386	5758	2AAA_PIG ame: Full=Serine threonine- phosphatase 2A 65 kDa regulatory subunit A alpha isoform ame: Full=PP2A subunit A isoform PR65-alpha ame: Full=PP2A subunit A isoform R1-alpha	16	0	80.63	62	P:mitotic spindle assembly checkpoint; P:apoptotic process involved in morphogenesis; P:RNA splicing; P:centriole replication; P:embryo development ending in birth or egg hatching; P:neurogenesis; C:chromosome, centromeric region; P:inactivation of MAPK activity; P:immune response; P:nuclear-transcribed mRNA catabolic process, nonsense-mediated decay; F:protein heterodimerization activity; P:nega…	2349
MantlePools_contig_191	1.92368	17	---NA---						237
MantlePools_contig_192	1.04941	18	IAP_GVCPM ame: Full=Apoptosis inhibitor IAP	20	1.72003e-11	60.5	3	P:negative regulation of cysteine-type endopeptidase activity involved in apoptotic process; F:cysteine-type endopeptidase inhibitor activity involved in apoptotic process; P:protein autoubiquitination	460
MantlePools_contig_193	74.3638	8851	ACTN_DROME ame: Full=Alpha- sarcomeric ame: Full=F-actin cross-linking	20	2.41638e-170	79.8	116	P:protein localization to bicellular tight junction; P:protein transport; F:RNA polymerase II regulatory region sequence-specific DNA binding; P:positive regulation of NIK/NF-kappaB signaling; P:positive regulation of skeletal muscle tissue growth; C:striated muscle thin filament; P:actin crosslink formation; P:response to hypoxia; C:brush border; F:double-stranded RNA binding; C:sarcolemma; F:ca…	3192
MantlePools_contig_194	41.2908	699	CYB5_MUSDO ame: Full=Cytochrome b5 Short=CYTB5	20	6.06845e-43	64.65	19	P:proton transport; P:regulation of hemocyte differentiation; P:mitochondrial electron transport, cytochrome c to oxygen; C:endoplasmic reticulum; F:aldo-keto reductase (NADP) activity; C:mitochondrial outer membrane; C:mitochondrial inner membrane; P:fatty acid metabolic process; F:heme binding; P:instar larval development; C:lipid particle; F:stearoyl-CoA 9-desaturase activity; C:extracellular …	454	EC:1.14.19.1; EC:1.9.3.1	Stearoyl-CoA 9-desaturase; Cytochrome-c oxidase
MantlePools_contig_195	2474.48	295350	EF2_CHICK ame: Full=Elongation factor 2 Short=EF-2	20	0	81.35	44	P:hermaphrodite genitalia development; P:determination of adult lifespan; P:embryo development ending in birth or egg hatching; P:positive regulation of translational elongation; C:microtubule associated complex; P:hematopoietic progenitor cell differentiation; F:GTP binding; P:response to ethanol; P:maintenance of translational fidelity; F:p53 binding; C:extracellular exosome; P:response to isch…	3201
MantlePools_contig_196	86.5978	1156	HSP72_CAPHI ame: Full=Heat shock-related 70 kDa 2 ame: Full=Heat shock 70 kDa 3 Short=	20	1.17883e-06	96.05	154	F:ATPase activity; C:postsynaptic density; F:progesterone receptor binding; P:response to progesterone; P:late endosomal microautophagy; C:Prp19 complex; P:cellular protein complex disassembly; C:microtubule; C:male germ cell nucleus; C:lumenal side of lysosomal membrane; F:G-protein coupled receptor binding; C:dendrite; C:cell; F:phosphatidylserine binding; C:messenger ribonucleoprotein complex;…	358
MantlePools_contig_197	1.46282	21	---NA---						385
MantlePools_contig_198	90.6491	1734	CAH9_HUMAN ame: Full=Carbonic anhydrase 9 ame: Full=Carbonate dehydratase IX ame: Full=Carbonic anhydrase IX Short=CA-IX Short=CAIX ame: Full=Membrane antigen MN ame: Full=P54 58N ame: Full=Renal cell carcinoma-associated antigen G250 Short=RCC-associated antigen G250 ame: Full=pMW1 Flags: Precursor	20	8.29981e-33	54.15	24	C:myelin sheath; C:extracellular region part; F:carbonate dehydratase activity; P:anatomical structure morphogenesis; P:response to hormone; P:single-organism transport; P:positive regulation of biological process; P:response to oxygen-containing compound; P:response to stress; P:one-carbon metabolic process; C:plasma membrane part; P:regulation of pH; P:single-organism developmental process; P:r…	513	EC:4.2.1.1	Carbonate dehydratase
MantlePools_contig_199	503.388	13646	CAH14_HUMAN ame: Full=Carbonic anhydrase 14 ame: Full=Carbonate dehydratase XIV ame: Full=Carbonic anhydrase XIV Short=CA-XIV Flags: Precursor	20	7.54631e-51	54.55	24	C:myelin sheath; P:hypotonic salinity response; P:chloride ion homeostasis; P:carbon dioxide transport; P:response to chemical; C:Golgi apparatus; F:carbonate dehydratase activity; F:binding; P:one-carbon metabolic process; C:cell surface; C:anchored component of plasma membrane; C:cytoplasmic vesicle membrane; P:regulation of intracellular pH; C:apical part of cell; P:positive regulation of cell…	727	EC:4.2.1.1	Carbonate dehydratase
MantlePools_contig_200	3633.7	153378	---NA---						1132
MantlePools_contig_201	109.124	5249	RAB1A_LYMST ame: Full=Ras-related Rab-1A	20	1.1065e-126	90.85	41	P:establishment of endothelial intestinal barrier; P:positive regulation of glycoprotein metabolic process; P:Golgi organization; P:pollen development; P:cargo loading into COPII-coated vesicle; C:Golgi membrane; C:neuronal cell body; P:intracellular protein transport; C:vacuole; C:endoplasmic reticulum membrane; F:GTP binding; P:autophagosome assembly; C:early endosome; C:plasmodesma; C:extracel…	1290
MantlePools_contig_202	44.4766	1680	RAB10_DIPOM ame: Full=Ras-related Rab-10 Short=ORA1	20	2.07634e-108	86	89	C:postsynaptic density; C:lateral plasma membrane; P:hermaphrodite genitalia development; C:synaptic vesicle; P:determination of adult lifespan; P:embryo development ending in birth or egg hatching; P:trans-Golgi network to recycling endosome transport; C:Golgi membrane; C:neuronal cell body; P:establishment of protein localization to endoplasmic reticulum membrane; C:Golgi medial cisterna; C:end…	1013
MantlePools_contig_203	6.55358	217	FGFR2_DUGJA ame: Full=Fibroblast growth factor receptor 2 Short= gfr2 Short=FGFR-2 ame: Full= 1 Flags: Precursor	20	8.6761e-15	49.65	65	P:peptidyl-tyrosine phosphorylation; P:epithelial tube morphogenesis; P:branching involved in prostate gland morphogenesis; P:interleukin-2-mediated signaling pathway; P:cell projection organization; P:mesoderm development; P:branch elongation of an epithelium; P:fibroblast growth factor receptor signaling pathway; P:protein autophosphorylation; P:blood vessel morphogenesis; P:single-organism met…	888
MantlePools_contig_204	7.7698	155	VGFR1_MOUSE ame: Full=Vascular endothelial growth factor receptor 1 Short=VEGFR-1 ame: Full=Embryonic receptor kinase 2 ame: Full=Fms-like tyrosine kinase 1 Short=FLT-1 ame: Full=Tyrosine- kinase receptor FLT Flags: Precursor	9	2.08359e-07	50.89	19	C:intracellular organelle; P:regulation of MAP kinase activity; F:vascular endothelial growth factor-activated receptor activity; P:positive regulation of MAPK cascade; P:positive regulation of developmental process; C:extracellular region; P:protein phosphorylation; C:plasma membrane; C:membrane-bounded organelle; P:chemotaxis; P:vascular endothelial growth factor receptor signaling pathway; F:p…	535
MantlePools_contig_205	12.4579	203	FGFR2_DUGJA ame: Full=Fibroblast growth factor receptor 2 Short= gfr2 Short=FGFR-2 ame: Full= 1 Flags: Precursor	20	7.95892e-32	58.55	54	P:embryo development ending in birth or egg hatching; F:RNA polymerase II core promoter proximal region sequence-specific DNA binding; P:protein autophosphorylation; P:regulation of epidermal cell differentiation; P:leukocyte activation involved in immune response; F:transcriptional activator activity, RNA polymerase II core promoter proximal region sequence-specific binding; P:positive regulatio…	437	EC:2.7.10.1; EC:2.7.10.2	Receptor protein-tyrosine kinase; Non-specific protein-tyrosine kinase
MantlePools_contig_206	2.89727	39	TM39A_DANRE ame: Full=Transmembrane 39A	15	4.37915e-40	64.47	3	P:mitophagy in response to mitochondrial depolarization; P:positive regulation of defense response to virus by host; P:xenophagy	361
MantlePools_contig_207	1.46767	11	T39AB_XENLA ame: Full=Transmembrane 39A-B	15	2.95966e-16	77.47	4	C:integral component of membrane; P:mitophagy in response to mitochondrial depolarization; P:positive regulation of defense response to virus by host; P:xenophagy	201
MantlePools_contig_208	6.37826	430	FBXW5_MOUSE ame: Full=F-box WD repeat-containing 5 ame: Full=F-box and WD-40 domain-containing 5	11	1.64736e-65	45.27	2	C:ubiquitin ligase complex; P:cellular protein metabolic process	1808
MantlePools_contig_209	28.9771	349	SCOCA_DANRE ame: Full=Short coiled-coil A	6	1.81267e-25	90.17	7	P:positive regulation of macroautophagy; C:trans-Golgi network; C:endosome; F:protein binding; C:cytosol; C:Golgi membrane; P:regulation of protein complex stability	323
MantlePools_contig_210	831.02	21474	C1QL2_MOUSE ame: Full=Complement C1q 2 ame: Full=C1q and tumor necrosis factor-related 10 Short=C1q TNF-related 10 Short=C1qTNF10 Short=CTRP10 Flags: Precursor	5	3.53573e-05	48.2	10	F:identical protein binding; C:extracellular space; F:protein binding; F:metal ion binding; P:negative regulation of fibroblast proliferation; P:negative regulation of ERK1 and ERK2 cascade; C:collagen trimer; P:negative regulation of fat cell differentiation; C:extracellular region; P:protein oligomerization	693
MantlePools_contig_211	61.7079	2156	LRP_CAEEL ame: Full=Low-density lipo receptor-related Short=LRP Flags: Precursor	20	3.55078e-17	47.75	61	P:protein transport; P:molting cycle process; P:regulation of nitrogen compound metabolic process; P:cellular response to oxygen-containing compound; P:cellular metabolic process; F:macromolecular complex binding; F:lipoprotein particle receptor activity; P:neuromuscular junction development; P:regulation of hormone levels; P:small molecule metabolic process; P:regulation of transport; C:caveola;…	937
MantlePools_contig_212	11.3827	132	TXK_HUMAN ame: Full=Tyrosine- kinase TXK ame: Full= -tyrosine kinase 4 ame: Full=Resting lymphocyte kinase	20	1.40158e-12	58.6	88	P:interleukin-2-mediated signaling pathway; P:negative regulation of interleukin-10 production; P:embryo development ending in birth or egg hatching; F:RNA polymerase II core promoter proximal region sequence-specific DNA binding; P:axon guidance; P:protein autophosphorylation; P:positive regulation of transport; P:regulation of ion transport; P:leukocyte activation involved in immune response; P…	311	EC:2.7.10.2	Non-specific protein-tyrosine kinase
MantlePools_contig_213	1.06349	23	---NA---						580
MantlePools_contig_214	8.84334	1595	NOS1_MOUSE ame: Full=Nitric oxide brain ame: Full=Constitutive NOS ame: Full=NC-NOS ame: Full=NOS type I ame: Full=Neuronal NOS Short=N-NOS Short=nNOS ame: Full=Peptidyl-cysteine S-nitrosylase NOS1 ame: Full=bNOS	20	0	64.7	138	P:negative regulation of muscle hyperplasia; P:cell quiescence; P:regulation of cytokine production involved in inflammatory response; P:negative regulation of blood circulation; P:neurotransmitter biosynthetic process; P:regulation of the force of heart contraction by chemical signal; P:positive regulation of angiogenesis; P:ovulation from ovarian follicle; C:dendrite; P:regulation of insulin se…	4837	EC:1.14.13.39	Nitric-oxide synthase (NADPH)
MantlePools_contig_215	62.9848	822	HDAC2_HUMAN ame: Full=Histone deacetylase 2 Short=HD2	3	0.000260501	79	108	F:RNA polymerase II core promoter sequence-specific DNA binding; F:RNA polymerase II core promoter proximal region sequence-specific DNA binding; C:RNA polymerase II transcription repressor complex; P:positive regulation of sequence-specific DNA binding transcription factor activity; P:chromatin organization; F:RNA polymerase II distal enhancer sequence-specific DNA binding; P:positive regulation…	350
MantlePools_contig_216	282.833	3649	---NA---						346
MantlePools_contig_217	105.033	16124	AT1A_TAESO ame: Full=Sodium potassium-transporting ATPase subunit alpha Short=Na(+) K(+) ATPase alpha subunit ame: Full=Sodium pump subunit alpha ame: Full=T 1-alpha	20	0	85.1	92	C:postsynaptic density; F:phosphatidylinositol 3-kinase binding; P:sodium ion export from cell; P:regulation of cardiac muscle cell membrane potential; F:drug binding; P:ATP hydrolysis coupled proton transport; F:sodium:potassium-exchanging ATPase activity involved in regulation of cardiac muscle cell membrane potential; P:determination of adult lifespan; P:cellular sodium ion homeostasis; C:Golg…	4117	EC:3.1.3.41	4-nitrophenylphosphatase
MantlePools_contig_218	7.9334	184	SPE39_DANRE ame: Full=Spermatogenesis-defective 39 homolog Short=hSPE-39 ame: Full=VPS33B-interacting in apical-basolateral polarity regulator ame: Full=VPS33B-interacting in polarity and apical restriction	5	3.93376e-18	57.4	11	P:autophagosome maturation; C:early endosome; F:protein binding; P:immune response; C:late endosome; P:phagosome-lysosome fusion; C:recycling endosome; P:endosome to lysosome transport; P:intracellular protein transport; C:HOPS complex; P:hepaticobiliary system development	622
MantlePools_contig_219	32.7309	5021	CONT_DROME ame: Full=Contactin Flags: Precursor	20	6.79783e-142	43.7	9	F:protein binding; P:regulation of cellular process; P:neuron projection development; C:membrane; C:cell part; P:cell adhesion; P:anatomical structure morphogenesis; P:organ development; P:positive regulation of biological process	4114
MantlePools_contig_220	1121.33	29561	HSP7C_PONAB ame: Full=Heat shock cognate 71 kDa ame: Full=Heat shock 70 kDa 8	20	1.33809e-110	93.6	113	C:postsynaptic density; P:axon guidance; C:Prp19 complex; P:late endosomal microautophagy; C:microtubule associated complex; C:male germ cell nucleus; C:microtubule; P:axonal fasciculation; C:lumenal side of lysosomal membrane; C:messenger ribonucleoprotein complex; F:phosphatidylserine binding; F:RNA binding; C:catalytic step 2 spliceosome; P:embryonic development via the syncytial blastoderm; P…	707
MantlePools_contig_221	446.557	22912	LAB_XENLA ame: Full=Lupus La homolog B ame: Full=La autoantigen homolog B ame: Full=La ribonucleo B	20	6.00763e-29	55.6	12	P:negative regulation of transcription from RNA polymerase II promoter; P:negative regulation of chromatin binding; F:RNA binding; F:protein binding; P:cellular nitrogen compound biosynthetic process; P:positive regulation of G1/S transition of mitotic cell cycle; C:intracellular non-membrane-bounded organelle; P:germ cell proliferation; C:Golgi apparatus; P:RNA processing; C:nucleoplasm; P:cellu…	1376
MantlePools_contig_222	12.8875	210	---NA---						437
MantlePools_contig_223	13.3989	650	---NA---						1301
MantlePools_contig_224	5.80692	676	ZFAT_HUMAN ame: Full=Zinc finger ZFAT ame: Full=Zinc finger gene in AITD susceptibility region ame: Full=Zinc finger 406	20	7.91738e-127	44.75	11	P:developmental process involved in reproduction; C:transcription factor complex; F:transcription factor activity, sequence-specific DNA binding; P:hemopoiesis; F:transcription regulatory region DNA binding; P:cell differentiation; P:regulation of transcription, DNA-templated; P:multi-organism process; P:negative regulation of biological process; P:regulation of transcription, DNA-templated; P:si…	3122
MantlePools_contig_225	40.0555	2212	BBOF1_HUMAN ame: Full=Basal body-orientation factor 1 ame: Full=Coiled-coil domain-containing 176	5	1.26036e-97	64.4	2	C:ciliary basal body; P:motile cilium assembly	1481
MantlePools_contig_226	163.531	3244	---NA---						532
MantlePools_contig_227	873.357	25043	TBB4_XENLA ame: Full=Tubulin beta-4 chain	20	9.27572e-173	98.85	33	C:myelin sheath; P:cell projection organization; C:neuronal cell body; C:microtubule; P:salivary gland morphogenesis; C:MHC class I protein complex; F:GTP binding; P:cell division; P:spindle assembly; P:neuron migration; C:extracellular exosome; P:G2/M transition of mitotic cell cycle; C:tubulin complex; P:cytoskeleton-dependent intracellular transport; F:double-stranded RNA binding; F:GTPase act…	769
MantlePools_contig_228	4.92747	61	---NA---						332
MantlePools_contig_229	1.24015	24	---NA---						519
MantlePools_contig_230	64.8385	2159	SFRP5_HUMAN ame: Full=Secreted frizzled-related 5 Short=sFRP-5 ame: Full=Frizzled-related 1b Short=FRP-1b ame: Full=Secreted apoptosis-related 3 Short=SARP-3 Flags: Precursor	20	5.71145e-36	65.9	143	P:sclerotome development; F:Wnt-activated receptor activity; P:negative regulation of canonical Wnt signaling pathway involved in controlling type B pancreatic cell proliferation; P:male gonad development; P:planar cell polarity pathway involved in neural tube closure; P:negative regulation of JUN kinase activity; P:protein localization; P:dorsal/ventral axis specification; P:non-canonical Wnt si…	893	EC:3.4.22	Acting on peptide bonds (peptidases)
MantlePools_contig_231	108.991	1650	NEDD8_DROME ame: Full=NEDD8 ame: Full=Neddylin ame: Full=Ubiquitin Nedd8 Flags: Precursor	20	7.5026e-33	85.45	95	P:hermaphrodite genitalia development; P:embryo development ending in seed dormancy; P:embryo development ending in birth or egg hatching; P:transcription-coupled nucleotide-excision repair; P:female germ-line stem cell population maintenance; P:interstrand cross-link repair; P:transforming growth factor beta receptor signaling pathway; P:fibroblast growth factor receptor signaling pathway; P:JNK…	406
MantlePools_contig_232	0.738119	6	NEDD8_CAEEL ame: Full=NEDD8 ame: Full=Neddylin ame: Full= NED-8 ame: Full=Ubiquitin Nedd8 Flags: Precursor	20	1.36978e-26	86.25	36	P:cell proliferation; P:hermaphrodite genitalia development; P:embryo development ending in seed dormancy; P:locomotion; P:ethylene biosynthetic process; P:embryo development ending in birth or egg hatching; P:female germ-line stem cell population maintenance; P:transforming growth factor beta receptor signaling pathway; P:protein localization; P:neuron projection morphogenesis; P:ribosome biogen…	218
MantlePools_contig_233	9031.01	97320	---NA---						289
MantlePools_contig_234	71.4243	1566	NDUS4_BOVIN ame: Full=NADH dehydrogenase	10	2.2256e-58	67.5	14	P:proton transport; P:mitochondrial electron transport, NADH to ubiquinone; F:NADH dehydrogenase (ubiquinone) activity; P:response to cAMP; P:brain development; P:ubiquinone biosynthetic process; P:reactive oxygen species metabolic process; P:sodium ion transport; C:mitochondrial respiratory chain complex I; F:ferric-chelate reductase activity; P:regulation of protein phosphorylation; P:positive …	588	EC:1.16.1.7; EC:1.6.5.3	Ferric-chelate reductase (NADH); NADH:ubiquinone reductase (H(+)-translocating)
MantlePools_contig_235	716.468	14373	RL14_LUMRU ame: Full=60S ribosomal L14	20	4.48678e-33	64.5	23	P:cytoplasmic translation; C:endoplasmic reticulum; C:cytosolic large ribosomal subunit; P:rRNA processing; C:nucleolus; C:vacuolar membrane; P:translational initiation; P:negative regulation of neuron apoptotic process; F:cadherin binding involved in cell-cell adhesion; P:viral transcription; C:chloroplast; C:plasmodesma; C:extracellular exosome; P:SRP-dependent cotranslational protein targeting…	538
MantlePools_contig_236	16.1251	1514	NPC1_HUMAN ame: Full=Niemann-Pick C1 Flags: Precursor	20	0	53.75	79	P:protein glycosylation; P:epidermis development; P:axon guidance; P:eye-antennal disc morphogenesis; C:Golgi apparatus; P:negative regulation of developmental process; C:cytoplasmic vesicle part; C:fusome; P:response to oxygen-containing compound; F:lipoprotein particle receptor activity; P:negative regulation of transcription, DNA-templated; P:positive regulation of cellular process; P:kidney d…	2518
MantlePools_contig_237	39.6052	1973	PAG15_HUMAN ame: Full=Group XV phospholipase A2 ame: Full=1-O-acylceramide synthase Short=ACS ame: Full=LCAT-like lysophospholipase Short=LLPL ame: Full=Lysophospholipase 3 ame: Full=Lysosomal phospholipase A2 Short=LPLA2 Flags: Precursor	18	2.25485e-107	57.33	25	P:very-low-density lipoprotein particle remodeling; P:high-density lipoprotein particle remodeling; P:cholesterol metabolic process; P:lipoprotein biosynthetic process; P:cholesterol homeostasis; P:phosphatidylethanolamine catabolic process; C:extracellular exosome; F:calcium-independent phospholipase A2 activity; P:reverse cholesterol transport; P:regulation of high-density lipoprotein particle …	1336	EC:2.3.1.43; EC:3.1.1.5	Phosphatidylcholine--sterol O-acyltransferase; Lysophospholipase
MantlePools_contig_238	2.17681	25	PAG15_BOVIN ame: Full=Group XV phospholipase A2 ame: Full=1-O-acylceramide synthase Short=ACS ame: Full=LCAT-like lysophospholipase Short=LLPL ame: Full=Lysophospholipase 3 ame: Full=Lysosomal phospholipase A2 Short=LPLA2 Flags: Precursor	13	1.20949e-24	63.92	25	P:very-low-density lipoprotein particle remodeling; P:high-density lipoprotein particle remodeling; P:cholesterol metabolic process; C:vacuolar membrane; P:lipoprotein biosynthetic process; P:cholesterol homeostasis; P:phosphatidylethanolamine catabolic process; C:extracellular exosome; F:calcium-independent phospholipase A2 activity; P:reverse cholesterol transport; P:regulation of high-density …	308	EC:2.3.1.43; EC:3.1.1.5	Phosphatidylcholine--sterol O-acyltransferase; Lysophospholipase
MantlePools_contig_239	7.05746	85	MCF2L_HUMAN ame: Full=Guanine nucleotide exchange factor DBS ame: Full=DBL s big sister ame: Full=MCF2-transforming sequence	5	1.93404e-15	62.6	15	P:positive regulation of Rho protein signal transduction; F:Rho guanyl-nucleotide exchange factor activity; P:Rho protein signal transduction; P:positive regulation of transcription from RNA polymerase II promoter; F:1-phosphatidylinositol binding; C:extracellular space; C:cytoskeleton; C:extracellular exosome; F:protein binding; P:positive regulation of apoptotic process; P:regulation of GTPase …	323
MantlePools_contig_240	8.2518	152	MCF2L_MOUSE ame: Full=Guanine nucleotide exchange factor DBS ame: Full=DBL s big sister ame: Full=MCF2-transforming sequence	5	3.1172e-16	57.8	13	P:positive regulation of Rho protein signal transduction; F:phosphatidylinositol binding; F:Rho guanyl-nucleotide exchange factor activity; C:extracellular space; C:cytoskeleton; C:extracellular exosome; F:protein binding; P:positive regulation of apoptotic process; P:regulation of GTPase activity; C:cytosol; C:endomembrane system; C:extrinsic component of cytoplasmic side of plasma membrane; P:i…	494
MantlePools_contig_241	1.40917	32	---NA---						609
MantlePools_contig_242	3.84287	47	---NA---						328
MantlePools_contig_243	752.634	12685	TBB_STRPU ame: Full=Tubulin beta chain ame: Full=Beta-tubulin	20	8.23645e-108	99.75	33	C:myelin sheath; P:cell projection organization; C:neuronal cell body; C:microtubule; P:salivary gland morphogenesis; C:MHC class I protein complex; F:GTP binding; P:cell division; P:spindle assembly; P:neuron migration; C:extracellular exosome; P:G2/M transition of mitotic cell cycle; C:tubulin complex; P:cytoskeleton-dependent intracellular transport; F:double-stranded RNA binding; F:GTPase act…	452
MantlePools_contig_244	33.9619	1992	KAT5_PONAB ame: Full=Histone acetyltransferase KAT5 ame: Full=60 kDa Tat-interactive Short=Tip60 ame: Full=Histone acetyltransferase HTATIP ame: Full=Lysine acetyltransferase 5	20	0	66.65	59	C:Swr1 complex; P:histone H4-K5 acetylation; P:regulation of secondary metabolite biosynthetic process; F:histone acetyltransferase activity (H4-K16 specific); P:positive regulation of protein acetylation; C:kinetochore; P:strand displacement; P:histone H4-K8 acetylation; P:DNA synthesis involved in DNA repair; P:histone H4-K16 acetylation; P:positive regulation of transcription elongation from R…	1573
MantlePools_contig_245	1430.1	61751	NU1M_MYTED ame: Full=NADH-ubiquinone oxidoreductase chain 1 ame: Full=NADH dehydrogenase subunit 1	20	2.12576e-85	64.15	8	P:sodium ion transport; P:proton transport; P:mitochondrial electron transport, NADH to ubiquinone; C:integral component of membrane; F:NADH dehydrogenase (ubiquinone) activity; P:ubiquinone biosynthetic process; C:mitochondrial inner membrane; C:respiratory chain	1158	EC:1.6.5.3	NADH:ubiquinone reductase (H(+)-translocating)
MantlePools_contig_246	414.704	13113	CBLN2_RAT ame: Full=Cerebellin-2 ame: Full=Cerebellin Flags: Precursor	15	1.17177e-08	46	1	P:single-organism process	848
MantlePools_contig_247	1475.45	30094	RS12_PIG ame: Full=40S ribosomal S12	18	1.89779e-72	77.89	21	P:response to salt stress; C:cytosolic small ribosomal subunit; P:cytoplasmic translation; P:male courtship behavior; P:anatomical structure development; P:response to cadmium ion; C:cytosolic large ribosomal subunit; P:rRNA processing; C:mitochondrial small ribosomal subunit; P:translational initiation; C:nucleoplasm; P:single-organism developmental process; P:sensory perception of sound; P:mech…	547
MantlePools_contig_248	850.01	22662	TBB_STRPU ame: Full=Tubulin beta chain ame: Full=Beta-tubulin	20	3.02639e-178	99	30	C:myelin sheath; C:microtubule; P:salivary gland morphogenesis; C:MHC class I protein complex; F:GTP binding; P:cell division; P:spindle assembly; P:neuron migration; C:extracellular exosome; P:G2/M transition of mitotic cell cycle; C:tubulin complex; P:cytoskeleton-dependent intracellular transport; F:double-stranded RNA binding; F:GTPase activity; C:cytosol; C:extracellular matrix; F:protein co…	715
MantlePools_contig_249	1494.17	67693	BT3L4_DANRE ame: Full=Transcription factor BTF3 homolog 4 ame: Full=Basic transcription factor 3-like 4	20	1.17744e-58	74.15	15	P:response to salt stress; P:locomotion; P:regulation of transcription, DNA-templated; P:transcription from RNA polymerase II promoter; P:single-organism cellular process; P:regulation of transcription, DNA-templated; P:transport; C:nucleus; C:transcription factor complex; F:transcription factor activity, sequence-specific DNA binding; F:protein binding; P:gonad development; P:in utero embryonic …	1215
MantlePools_contig_250	640.277	68353	DAR1_DROME ame: Full=Dendritic arbor reduction 1	20	8.40487e-52	78.55	76	P:negative regulation of muscle hyperplasia; P:post-embryonic hemopoiesis; P:negative regulation of response to cytokine stimulus; P:negative regulation of phosphatidylinositol 3-kinase signaling; F:RNA polymerase II core promoter proximal region sequence-specific DNA binding; P:transcription from RNA polymerase II promoter; P:axon guidance; P:positive regulation of fat cell differentiation; P:re…	2863
MantlePools_contig_251	722.947	17630	MYTB_MYTED ame: Full=Mytilin-B	2	1.71006e-14	84.5	5	P:innate immune response; P:defense response to virus; C:extracellular region; P:defense response to bacterium; P:regulation of defense response to virus	654
MantlePools_contig_252	2.78391	60	---NA---						578
MantlePools_contig_253	4.8795	129	---NA---						709
MantlePools_contig_254	4.46463	146	---NA---						877
MantlePools_contig_255	2007.03	106270	ACT_PLAMG ame: Full= adductor muscle Flags: Precursor	20	0	99	47	C:myelin sheath; P:sperm individualization; P:hermaphrodite genitalia development; P:adherens junction organization; P:embryo development ending in birth or egg hatching; C:brahma complex; P:meiosis II cytokinesis; P:Fc-gamma receptor signaling pathway involved in phagocytosis; P:inter-male aggressive behavior; C:microtubule associated complex; P:inductive cell migration; P:cortical actin cytoske…	1420
MantlePools_contig_256	464.335	10198	ACT_PLAMG ame: Full= adductor muscle Flags: Precursor	20	1.82727e-134	99	32	P:sperm individualization; P:hermaphrodite genitalia development; P:embryo development ending in birth or egg hatching; C:brahma complex; P:meiosis II cytokinesis; P:inter-male aggressive behavior; C:microtubule associated complex; P:inductive cell migration; P:cortical actin cytoskeleton organization; C:striated muscle thin filament; F:ATP binding; P:maintenance of protein location in cell; P:ch…	589
MantlePools_contig_257	528.767	14472	TIMP2_HUMAN ame: Full=Metallo ase inhibitor 2 ame: Full=CSC-21K ame: Full=Tissue inhibitor of metallo ases 2 Short=TIMP-2 Flags: Precursor	9	2.19616e-07	51.33	10	F:peptidase inhibitor activity; P:response to organic substance; P:regulation of MAPK cascade; F:protein binding; P:negative regulation of catalytic activity; P:regulation of cAMP metabolic process; C:cell part; P:negative regulation of proteolysis; P:regulation of neuron differentiation; C:proteinaceous extracellular matrix	734
MantlePools_contig_258	4.95733	61	---NA---						330
MantlePools_contig_259	5.97641	277	PNKP_HUMAN ame: Full=Bifunctional polynucleotide phosphatase kinase ame: Full=DNA 5 -kinase 3 -phosphatase ame: Full=Polynucleotide kinase-3 -phosphatase Includes: ame: Full=Polynucleotide 3 -phosphatase ame: Full=2 (3 )-polynucleotidase Includes: ame: Full=Polynucleotide 5 -hydroxyl-kinase	7	5.78351e-76	56.57	16	P:DNA repair; P:nucleotide phosphorylation; P:DNA damage response, detection of DNA damage; P:positive regulation of telomere capping; F:double-stranded DNA binding; F:polynucleotide 3'-phosphatase activity; C:nucleolus; F:ATP-dependent polydeoxyribonucleotide 5'-hydroxyl-kinase activity; F:nucleotide binding; P:response to oxidative stress; P:positive regulation of telomerase activity; F:protein…	1243	EC:3.1.3.32; EC:2.7.1.78	Polynucleotide 3'-phosphatase; Polynucleotide 5'-hydroxyl-kinase
MantlePools_contig_260	14.6223	681	CARTF_HUMAN ame: Full=Calcium-responsive transcription factor ame: Full=Amyotrophic lateral sclerosis 2 chromosomal region candidate gene 8 ame: Full=Calcium-response factor Short= ame: Full=Testis development NYD-SP24	4	2.70367e-56	71.25	8	F:transcriptional activator activity, RNA polymerase II core promoter proximal region sequence-specific binding; F:protein binding; P:positive regulation of transcription from RNA polymerase II promoter in response to calcium ion; F:RNA polymerase II core promoter proximal region sequence-specific DNA binding; P:transcription from RNA polymerase II promoter; C:nucleolus; C:nucleoplasm; P:cellular…	1249
MantlePools_contig_261	6.32727	218	---NA---						924
MantlePools_contig_262	38.6565	2965	GLYC_SHEEP ame: Full=Serine cytosolic Short=SHMT ame: Full=Glycine hydroxymethyltransferase ame: Full=Serine methylase	20	0	78.25	44	C:chloroplast stroma; F:serine binding; C:microtubule cytoskeleton; F:pyridoxal phosphate binding; C:cytosolic ribosome; P:embryo development ending in birth or egg hatching; P:positive regulation of cell proliferation; C:chloroplast thylakoid; P:photorespiration; P:folic acid metabolic process; P:L-serine biosynthetic process; F:poly(U) RNA binding; P:purine nucleobase biosynthetic process; P:re…	2057	EC:2.1.2.1	Glycine hydroxymethyltransferase
MantlePools_contig_263	20.5056	1871	CHD9_MOUSE ame: Full=Chromodomain-helicase-DNA-binding 9 Short=CHD-9 ame: Full=ATP-dependent helicase CHD9 ame: Full=PPAR-alpha-interacting complex 320 kDa ame: Full=Peroxisomal proliferator-activated receptor A-interacting complex 320 kDa	10	4.32076e-36	47.2	32	P:ventricular cardiac muscle tissue morphogenesis; P:regulation of transport; P:chromatin remodeling; P:regulation of developmental process; P:locomotory behavior; P:positive regulation of transcription, DNA-templated; P:camera-type eye development; P:neurological system process; P:response to stimulus; P:regulation of biological quality; P:genitalia development; P:single-organism behavior; P:lim…	2447
MantlePools_contig_264	1.5535	19	---NA---						328
MantlePools_contig_265	6.26702	222	SCAPE_HUMAN ame: Full=S phase cyclin A-associated in the endoplasmic reticulum Short=S phase cyclin A-associated in the ER ame: Full=Zinc finger 291	1	6.96628e-80	61	2	C:nucleus; C:cytoplasm	950
MantlePools_contig_266	28.3551	572	---NA---						541
MantlePools_contig_267	55.5212	4596	MED26_HUMAN ame: Full=Mediator of RNA polymerase II transcription subunit 26 ame: Full=Activator-recruited cofactor 70 kDa component Short=ARC70 ame: Full=Cofactor required for Sp1 transcriptional activation subunit 7 Short=CRSP complex subunit 7 ame: Full=Mediator complex subunit 26 ame: Full=Transcriptional coactivator CRSP70	16	3.96914e-14	73.63	13	C:core mediator complex; P:positive regulation of transcription, DNA-templated; C:nucleolus; F:RNA polymerase II transcription cofactor activity; P:transcription initiation from RNA polymerase II promoter; P:regulation of transcription from RNA polymerase II promoter; C:polytene chromosome chromocenter; F:DNA binding; F:protein binding; F:transcription coactivator activity; C:mediator complex; C:…	2220
MantlePools_contig_268	3.90699	243	SSUH2_HUMAN ame: Full= SSUH2 homolog ame: Full= ssu-2 homolog	2	1.14191e-64	55	1	C:cytoplasm	1668
MantlePools_contig_269	23.3082	2012	THSD4_MOUSE ame: Full=Thrombospondin type-1 domain-containing 4 ame: Full=A disintegrin and metallo ase with thrombospondin motifs 6 Short=ADAMTS 6 Short=ADAMTSL-6 ame: Full=ADAMTS 4 Short=ADAMTSL-4 Flags: Precursor	20	3.78328e-87	47.05	20	P:protein metabolic process; P:regulation of biological quality; P:regulation of apoptotic process; P:organ development; C:cytoplasmic part; P:negative regulation of cellular process; P:epithelium development; P:transport; C:proteinaceous extracellular matrix; P:reproduction; P:cellular developmental process; F:metallopeptidase activity; C:extracellular exosome; F:protein binding; P:elastic fiber…	2315
MantlePools_contig_270	8.07479	193	CP4FN_HUMAN ame: Full=Cytochrome P450 4F22	20	5.91646e-34	54.15	26	P:renal water homeostasis; P:pressure natriuresis; P:sodium ion homeostasis; P:phylloquinone catabolic process; P:organ development; P:vitamin K catabolic process; P:very long-chain fatty acid metabolic process; F:tocotrienol omega-hydroxylase activity; F:alpha-tocopherol omega-hydroxylase activity; P:vitamin E metabolic process; P:menaquinone catabolic process; P:drug metabolic process; P:negati…	641	EC:1.14.15.3; EC:1.14.13.30; EC:1.14.13	Alkane 1-monooxygenase; Leukotriene-B(4) 20-monooxygenase; Acting on paired donors, with incorporation or reduction of molecular oxygen. The oxygen incorporated need not be derived from O(2)
MantlePools_contig_271	12.2783	152	CP4A2_RAT ame: Full=Cytochrome P450 4A2 ame: Full=CYPIVA2 ame: Full=Cytochrome P-450 K-2 ame: Full=Cytochrome P450 K-5 ame: Full=Cytochrome P450-LA-omega 2 ame: Full=Lauric acid omega-hydroxylase ame: Full=Long-chain fatty acid omega-monooxygenase Flags: Precursor	20	5.26391e-23	63.2	36	P:renal water homeostasis; P:pressure natriuresis; P:sodium ion homeostasis; P:phylloquinone catabolic process; P:blood coagulation; P:vitamin K catabolic process; P:icosanoid biosynthetic process; P:very long-chain fatty acid metabolic process; P:placenta development; C:endoplasmic reticulum membrane; F:tocotrienol omega-hydroxylase activity; P:omega-hydroxylase P450 pathway; C:extracellular exo…	332	EC:1.14.15.3; EC:1.14.13.30; EC:1.14.13	Alkane 1-monooxygenase; Leukotriene-B(4) 20-monooxygenase; Acting on paired donors, with incorporation or reduction of molecular oxygen. The oxygen incorporated need not be derived from O(2)
MantlePools_contig_272	5.45088	50	CP4FC_HUMAN ame: Full=Cytochrome P450 4F12 ame: Full=CYPIVF12	20	3.1751e-17	62.7	32	P:renal water homeostasis; P:pressure natriuresis; P:sodium ion homeostasis; P:phylloquinone catabolic process; P:blood coagulation; P:vitamin K catabolic process; P:very long-chain fatty acid metabolic process; C:endoplasmic reticulum membrane; F:tocotrienol omega-hydroxylase activity; P:inflammatory response; P:omega-hydroxylase P450 pathway; F:fatty acid binding; F:alpha-tocopherol omega-hydro…	246	EC:1.14.15.3; EC:1.14.13.30; EC:1.14.13	Alkane 1-monooxygenase; Leukotriene-B(4) 20-monooxygenase; Acting on paired donors, with incorporation or reduction of molecular oxygen. The oxygen incorporated need not be derived from O(2)
MantlePools_contig_273	23.7938	1597	CNOT2_HUMAN ame: Full=CCR4-NOT transcription complex subunit 2 ame: Full=CCR4-associated factor 2	9	1.13723e-83	65.78	30	P:mitotic G2 DNA damage checkpoint; P:deadenylation-independent decapping of nuclear-transcribed mRNA; P:DNA integration; C:cytoplasmic mRNA processing body; F:RNA polymerase II transcription corepressor binding; F:RNA polymerase II transcription cofactor activity; P:transcription elongation from RNA polymerase II promoter; F:poly(A)-specific ribonuclease activity; P:negative regulation of transc…	1800	EC:3.1.13.4	Poly(A)-specific ribonuclease
MantlePools_contig_274	17.9678	337	---NA---						503
MantlePools_contig_275	41.9832	5440	CO4A1_CAEEL ame: Full=Collagen alpha-1(IV) chain Flags: Precursor	20	4.01114e-124	51.75	28	P:renal tubule morphogenesis; P:embryo development ending in birth or egg hatching; P:post-embryonic development; P:negative regulation of biological process; P:neuromuscular junction development; P:embryonic organ morphogenesis; C:endoplasmic reticulum lumen; P:cellular response to amino acid stimulus; P:system process; P:positive regulation of cellular process; C:basal lamina; P:ossification; P…	3475
MantlePools_contig_276	59.2091	4367	AP2M1_CHICK ame: Full=AP-2 complex subunit mu ame: Full=AP-2 mu chain ame: Full=Clathrin assembly complex 2 mu medium chain ame: Full=Clathrin coat assembly AP50 ame: Full=Clathrin coat-associated AP50 ame: Full=HA2 50 kDa subunit ame: Full=Mu2-adaptin ame: Full=Plasma membrane adaptor AP-2 50 kDa	20	0	74.4	38	P:locomotion; C:synaptic vesicle; P:embryo development ending in birth or egg hatching; F:lipid binding; P:microtubule-based movement; P:negative regulation of epidermal growth factor receptor signaling pathway; P:positive regulation of Wnt protein secretion; C:periciliary membrane compartment; F:transporter activity; P:clathrin-mediated endocytosis; C:extracellular exosome; F:low-density lipopro…	1978
MantlePools_contig_277	14.0101	1772	CTR9_MOUSE ame: Full=RNA polymerase-associated CTR9 homolog ame: Full=SH2 domain-binding 1 ame: Full=Tetratricopeptide repeat- SH2-binding phospho of 150 kDa Short=TPR- SH2-binding phospho of 150 kDa Short=p150TSP	12	0	61.67	26	C:nuclear speck; F:RNA polymerase II core binding; P:JAK-STAT cascade; P:negative regulation of transcription from RNA polymerase II promoter; P:positive regulation of transcription elongation from RNA polymerase II promoter; C:Cdc73/Paf1 complex; P:regulation of genetic imprinting; P:inner cell mass cell differentiation; P:Wnt signaling pathway; P:interleukin-6-mediated signaling pathway; P:trop…	3392
MantlePools_contig_278	732.739	20683	CECR5_MOUSE ame: Full=Cat eye syndrome critical region 5 homolog Flags: Precursor	4	3.08427e-57	53.5	1	C:mitochondrion	757
MantlePools_contig_279	18.3897	792	PACN2_MOUSE ame: Full= kinase C and casein kinase substrate in neurons 2 ame: Full=Syndapin-2 ame: Full=Syndapin-II	15	3.27608e-99	63.8	33	P:auditory receptor cell stereocilium organization; P:negative regulation of endocytosis; C:myelin sheath; P:protein localization to endosome; P:neuron projection morphogenesis; F:transporter activity; C:nucleoplasm; P:membrane tubulation; C:trans-Golgi network; C:caveola; C:extracellular exosome; C:focal adhesion; P:positive regulation of membrane protein ectodomain proteolysis; C:terminal bouto…	1155
MantlePools_contig_280	19.5483	484	TO401_DROME ame: Full=Mitochondrial import receptor subunit TOM40 homolog 1 Short=dtom40 ame: Full=Male sterile 15 ame: Full=Translocase of outer membrane 40 kDa subunit homolog 1	15	1.31056e-53	68.6	13	F:protein channel activity; P:protein import into mitochondrial matrix; P:multicellular organismal development; F:P-P-bond-hydrolysis-driven protein transmembrane transporter activity; C:chloroplast envelope; P:single-organism cellular process; C:nucleoplasm; C:mitochondrial outer membrane translocase complex; C:integral component of mitochondrial outer membrane; P:ion transport; C:extracellular …	664
MantlePools_contig_281	56.3065	1877	PSA6_RAT ame: Full=Proteasome subunit alpha type-6 ame: Full=Macropain iota chain ame: Full=Multicatalytic endopeptidase complex iota chain ame: Full=Proteasome iota chain	20	6.09643e-152	71.85	39	P:Fc-epsilon receptor signaling pathway; C:cytoplasmic mRNA processing body; P:regulation of mRNA stability; P:positive regulation of NF-kappaB transcription factor activity; P:regulation of cellular amino acid metabolic process; C:nucleoplasm; P:stimulatory C-type lectin receptor signaling pathway; C:polysome; P:MAPK cascade; C:transcription factor complex; P:antigen processing and presentation …	894	EC:3.4.25	Acting on peptide bonds (peptidases)
MantlePools_contig_282	21.1909	723	RNOY_CRAGI ame: Full=Ribonuclease Oy Short=RNase Oy	20	6.7337e-57	48.65	14	P:cell communication; C:extracellular region part; C:endoplasmic reticulum; F:ribonuclease activity; C:intracellular organelle part; P:single-organism process; P:response to stress; C:lysosome; P:RNA catabolic process; C:intracellular organelle lumen; F:endonuclease activity; P:regulation of RNA metabolic process; P:cellular response to stimulus; C:cell periphery	915
MantlePools_contig_283	0.433954	5	---NA---						309
MantlePools_contig_284	1584.85	48045	RL13_ICTPU ame: Full=60S ribosomal L13	20	1.79812e-85	75.55	20	P:multicellular organismal development; P:cytoplasmic translation; C:Golgi apparatus; C:cytosolic large ribosomal subunit; P:rRNA processing; C:nucleolus; C:vacuolar membrane; P:translational initiation; P:response to cytokinin; C:plasma membrane; P:viral transcription; C:plasmodesma; F:protein binding; P:SRP-dependent cotranslational protein targeting to membrane; F:structural constituent of rib…	813
MantlePools_contig_285	25.6175	1088	ESF1_MOUSE ame: Full=ESF1 homolog ame: Full=ABT1-associated	6	1.02252e-67	59.83	6	C:extracellular space; P:RNA metabolic process; F:RNA binding; C:nuclear lumen; P:gene expression; P:ribosome biogenesis	1139
MantlePools_contig_286	3.63759	51	---NA---						376
MantlePools_contig_287	42.8171	3158	---NA---						1978
MantlePools_contig_288	4.50416	109	---NA---						649
MantlePools_contig_289	17.2307	638	---NA---						993
MantlePools_contig_290	502.242	6049	---NA---						323
MantlePools_contig_291	7.42174	445	CAHD1_HUMAN ame: Full=VWFA and cache domain-containing 1 Short=Cache domain-containing 1 Flags: Precursor	7	1.82955e-16	51.57	1	P:transport	1608
MantlePools_contig_292	77.7066	933	---NA---						322
MantlePools_contig_293	160.207	1822	---NA---						305
MantlePools_contig_294	37.6415	393	---NA---						280
MantlePools_contig_295	99.1035	1116	ACTM_LYTPI ame: Full= muscle ame: Full=LPM	20	1.14433e-29	100	13	P:hermaphrodite genitalia development; P:embryo development ending in birth or egg hatching; F:structural constituent of cytoskeleton; P:receptor-mediated endocytosis; P:growth; P:inductive cell migration; P:muscle organ development; P:cortical actin cytoskeleton organization; C:striated muscle thin filament; F:ATP binding; P:nematode larval development; P:mitotic cytokinesis; P:striated muscle m…	302
MantlePools_contig_296	282.632	13595	SAA_ANAPL ame: Full=Serum amyloid A Short=SAA Flags: Precursor	20	7.53247e-18	51.75	14	P:regulation of biological quality; P:response to organic substance; P:signal transduction; P:cellular protein metabolic process; C:cytoplasmic part; C:intracellular organelle part; F:receptor binding; P:response to stress; P:regulation of response to stimulus; C:extracellular space; P:positive regulation of cytokine secretion; C:vesicle; P:leukocyte chemotaxis; P:myeloid leukocyte migration	1290
MantlePools_contig_297	421.598	6131	TBA1_APLCA ame: Full=Tubulin alpha-1 chain	20	8.51851e-73	96.3	23	P:mitotic spindle assembly checkpoint; C:cytoplasmic ribonucleoprotein granule; F:protein domain specific binding; C:myelin sheath; C:ciliary basal body; F:structural constituent of cytoskeleton; C:astral microtubule; F:GTP binding; P:cell division; C:nucleus; C:centrosome; C:perinuclear region of cytoplasm; C:extracellular exosome; F:ubiquitin protein ligase binding; P:G2/M transition of mitotic…	390
MantlePools_contig_298	157.138	2666	TBA1_CHICK ame: Full=Tubulin alpha-1 chain Contains: ame: Full=Detyrosinated tubulin alpha-1 chain	20	1.50301e-106	98.35	23	P:mitotic spindle assembly checkpoint; C:cytoplasmic ribonucleoprotein granule; F:protein domain specific binding; C:myelin sheath; C:ciliary basal body; F:structural constituent of cytoskeleton; P:microtubule cytoskeleton organization; C:astral microtubule; F:GTP binding; P:cell division; C:nucleus; C:centrosome; C:perinuclear region of cytoplasm; C:extracellular exosome; F:ubiquitin protein lig…	455
MantlePools_contig_299	22.8781	1289	RIBC2_HUMAN ame: Full=RIB43A-like with coiled-coils 2	9	1.26326e-60	57.67	2	C:nucleus; F:protein binding	1511
MantlePools_contig_300	509.909	9906	---NA---						521
MantlePools_contig_301	2.60847	32	---NA---						329
MantlePools_contig_302	2.55921	48	HS12A_HUMAN ame: Full=Heat shock 70 kDa 12A	4	3.24559e-22	52.5	1	F:binding	503
MantlePools_contig_303	16.1329	770	HS12A_HUMAN ame: Full=Heat shock 70 kDa 12A	20	2.23969e-61	44.8	1	F:binding	1280
MantlePools_contig_304	2.2811	74	---NA---						870
MantlePools_contig_305	572.749	48031	DDX21_HUMAN ame: Full=Nucleolar RNA helicase 2 ame: Full=DEAD box 21 ame: Full=Gu-alpha ame: Full=Nucleolar RNA helicase Gu ame: Full=Nucleolar RNA helicase II ame: Full=RH II Gu	20	9.4397e-162	66.15	31	C:chloroplast stroma; P:response to salt stress; F:ion binding; P:transcription from RNA polymerase II promoter; P:rRNA processing; C:nucleolus; P:response to virus; C:nucleoplasm; F:ATP-dependent RNA helicase activity; P:response to water deprivation; F:nucleotide binding; P:response to cold; F:7SK snRNA binding; F:double-stranded RNA binding; P:response to exogenous dsRNA; P:osteoblast differen…	2249
MantlePools_contig_306	19.3232	1931	TITIN_HUMAN ame: Full=Titin ame: Full=Connectin ame: Full=Rhabdomyosarcoma antigen MU-RMS-	20	7.68753e-104	41.5	23	F:structural molecule activity; F:ion binding; P:nervous system development; F:protein kinase activity; C:extracellular region; P:protein phosphorylation; P:negative regulation of biological process; P:cardiac muscle tissue development; P:organ morphogenesis; P:myofibril assembly; P:peptidyl-amino acid modification; P:regulation of cellular process; C:intracellular membrane-bounded organelle; C:c…	2680
MantlePools_contig_307	14.5386	354	HIL_DROME ame: Full=Hillarin ame: Full=D-Hillarin Short=D-hil	1	1.06569e-27	58	1	F:zinc ion binding	653
MantlePools_contig_308	2.38155	23	---NA---						259
MantlePools_contig_309	2.76478	40	---NA---						388
MantlePools_contig_310	3.31572	34	---NA---						275
MantlePools_contig_311	177.673	13058	---NA---						1971
MantlePools_contig_312	41.2222	2155	PSMD4_HUMAN ame: Full=26S proteasome non-ATPase regulatory subunit 4 ame: Full=26S proteasome regulatory subunit RPN10 ame: Full=26S proteasome regulatory subunit S5A ame: Full=Antisecretory factor 1 Short=AF Short=ASF ame: Full=Multiubiquitin chain-binding	11	1.5432e-127	66	45	C:proteasome regulatory particle, base subcomplex; P:response to salt stress; F:structural molecule activity; P:Fc-epsilon receptor signaling pathway; P:pollen development; P:regulation of mRNA stability; P:response to cytokinin; P:regulation of cellular amino acid metabolic process; C:nucleoplasm; P:stimulatory C-type lectin receptor signaling pathway; P:response to auxin; P:MAPK cascade; C:tran…	1402
MantlePools_contig_313	13.7274	302	---NA---						590
MantlePools_contig_314	29.7982	1310	AMPN_PIG ame: Full=Aminopeptidase N Short=AP-N Short=pAPN ame: Full=Alanyl aminopeptidase ame: Full=Aminopeptidase M Short=AP-M ame: Full=Microsomal aminopeptidase ame: Full=gp130 ame: CD_antigen=CD13	20	3.80329e-108	60.05	30	P:cell proliferation; F:interleukin-1, Type II receptor binding; C:external side of plasma membrane; C:endoplasmic reticulum-Golgi intermediate compartment; F:interleukin-6 receptor binding; P:regulation of angiotensin levels in blood; P:positive regulation of angiogenesis; C:interleukin-6 receptor complex; C:endoplasmic reticulum lumen; C:extracellular exosome; P:peptide catabolic process; P:imm…	1179
MantlePools_contig_315	67.6223	1349	---NA---						535
MantlePools_contig_316	18.3494	429	---NA---						627
MantlePools_contig_317	3.45187	26	---NA---						202
MantlePools_contig_318	34.8047	706	---NA---						544
MantlePools_contig_319	5.15202	370	CPAS1_DICDI ame: Full=Circularly permutated Ras 1 Short= as1	1	7.47028e-70	53			1926
MantlePools_contig_320	5.99133	63	---NA---						282
MantlePools_contig_321	74.7942	1057	---NA---						379
MantlePools_contig_322	52.7777	553	---NA---						281
MantlePools_contig_323	70.5698	6168	---NA---						2344
MantlePools_contig_324	18.5889	384	---NA---						554
MantlePools_contig_325	0.557747	12	---NA---						577
MantlePools_contig_326	0.520744	4	---NA---						206
MantlePools_contig_327	1.43853	14	DYR1A_XENTR ame: Full=Dual specificity tyrosine-phosphorylation-regulated kinase 1A ame: Full= kinase minibrain homolog	11	3.2366e-19	82.82	35	P:peptidyl-tyrosine phosphorylation; P:positive regulation of protein deacetylation; C:nuclear speck; P:negative regulation of cell cycle; P:positive regulation of neuron differentiation; P:protein autophosphorylation; P:positive regulation of transcription, DNA-templated; C:nucleolus; F:protein self-association; P:visual behavior; P:positive regulation of synaptic growth at neuromuscular junctio…	261	EC:2.7.11; EC:2.7.12.1; EC:2.7.10.2	Transferring phosphorus-containing groups; Dual-specificity kinase; Non-specific protein-tyrosine kinase
MantlePools_contig_328	4.69321	77	---NA---						440
MantlePools_contig_329	0.729751	8	---NA---						294
MantlePools_contig_330	122.137	3065	CDPK2_MAIZE ame: Full=Calcium-dependent kinase 2 Short=CDPK 2	20	1.32898e-10	52.75	6	P:response to abscisic acid; C:cytoplasm; C:membrane; F:protein kinase activity; P:phosphorylation; F:binding	673
MantlePools_contig_331	92.9333	3694	TBB_PARLI ame: Full=Tubulin beta chain ame: Full=Beta-tubulin	20	0	99.5	30	C:myelin sheath; C:microtubule; P:salivary gland morphogenesis; C:MHC class I protein complex; F:GTP binding; P:cell division; P:spindle assembly; P:neuron migration; C:extracellular exosome; P:G2/M transition of mitotic cell cycle; C:tubulin complex; P:cytoskeleton-dependent intracellular transport; F:double-stranded RNA binding; F:GTPase activity; C:cytosol; C:extracellular matrix; F:protein co…	1066
MantlePools_contig_332	564.831	37405	ATPB_HEMPU ame: Full=ATP synthase subunit mitochondrial Flags: Precursor	20	0	87.7	44	P:lipid storage; C:myelin sheath; P:ATP hydrolysis coupled proton transport; P:determination of adult lifespan; P:embryo development ending in birth or egg hatching; C:mitochondrial proton-transporting ATP synthase, catalytic core; P:mitochondrial ATP synthesis coupled proton transport; F:proton-transporting ATP synthase activity, rotational mechanism; P:inductive cell migration; P:plasma membran…	1776
MantlePools_contig_333	1495.94	59183	---NA---						1061
MantlePools_contig_334	4.67476	228	---NA---						1308
MantlePools_contig_335	1.70973	35	---NA---						549
MantlePools_contig_336	17.2868	399	LUQ1_APLCA ame: Full=Bradykinin-like neuropeptide Flags: Precursor	1	1.83803e-05	70	2	P:neuropeptide signaling pathway; C:extracellular region	619
MantlePools_contig_337	97.418	12445	TERA_DANRE ame: Full=Transitional endoplasmic reticulum ATPase Short=TER ATPase ame: Full= CDC48 ame: Full=Valosin-containing Short=VCP	20	0	87.05	111	F:ATPase activity; P:positive regulation of ATP biosynthetic process; P:positive regulation of Lys63-specific deubiquitinase activity; C:microtubule associated complex; P:nematode larval development; P:aggresome assembly; P:protein N-linked glycosylation via asparagine; P:positive regulation of histone H2B ubiquitination; F:protein phosphatase regulator activity; P:establishment of endoplasmic re…	3426	EC:3.6.1.3	Adenosinetriphosphatase
MantlePools_contig_338	286.503	16687	---NA---						1562
MantlePools_contig_339	2.28241	24	---NA---						282
MantlePools_contig_340	2.9579	30	---NA---						272
MantlePools_contig_341	1.19193	16	---NA---						360
MantlePools_contig_342	2.19423	18	---NA---						220
MantlePools_contig_343	55.1519	3385	YTDC1_HUMAN ame: Full=YTH domain-containing 1 ame: Full=Splicing factor YT521 Short=YT521-B	12	1.5694e-67	61.67	20	P:positive regulation of plant-type hypersensitive response; P:positive regulation by host of viral genome replication; P:regulation of salicylic acid mediated signaling pathway; C:nuclear speck; F:RNA-dependent ATPase activity; P:regulation of mRNA polyadenylation; P:mRNA splice site selection; C:endoplasmic reticulum; F:helicase activity; P:mRNA polyadenylation; F:endoribonuclease activity; F:R…	1646
MantlePools_contig_344	2.60262	23	---NA---						237
MantlePools_contig_345	0.500609	7	---NA---						375
MantlePools_contig_346	244.145	7993	C1QL4_MOUSE ame: Full=Complement C1q 4 ame: Full=C1q and tumor necrosis factor-related 11 Short=C1q TNF-related 11 Short=C1qTNF11 Short=CTRP11 Flags: Precursor	20	2.15251e-10	51.15	10	P:single-multicellular organism process; P:signal transduction; C:neuron part; P:cellular component organization; C:synapse part; P:single-organism cellular process; P:negative regulation of cellular process; C:extracellular region; F:receptor binding; P:behavior	878
MantlePools_contig_347	748.136	7811	---NA---						280
MantlePools_contig_348	12.0259	213	---NA---						475
MantlePools_contig_349	36.0527	652	---NA---						485
MantlePools_contig_350	1.11321	11	---NA---						265
MantlePools_contig_351	13.2299	406	---NA---						823
MantlePools_contig_352	6.32109	956	BCL9_DROME ame: Full= BCL9 homolog ame: Full= legless	1	4.30273e-08	67	8	C:nucleus; P:segment polarity determination; P:imaginal disc-derived wing margin morphogenesis; P:Wnt signaling pathway; C:catenin complex; F:beta-catenin binding; P:positive regulation of Wnt signaling pathway; F:RNA polymerase II transcription coactivator activity	4056
MantlePools_contig_353	16.7501	1286	SLC31_MOUSE ame: Full=Neutral and basic amino acid transport rBAT ame: Full=Solute carrier family 3 member 1 ame: Full=b(0,+)-type amino acid transport Short=NBAT	20	6.07345e-74	54.3	11	P:carbohydrate metabolic process; F:alpha-glucosidase activity; F:protein binding; F:amino acid transmembrane transporter activity; C:cytoplasmic part; P:single-organism cellular process; P:amino acid transport; P:cellular metabolic process; P:single-organism metabolic process; C:membrane-bounded organelle; C:plasma membrane part	2059
MantlePools_contig_354	13.6273	406	---NA---						799
MantlePools_contig_355	164.471	3048	---NA---						497
MantlePools_contig_356	48.345	3490	---NA---						1936
MantlePools_contig_357	5.01564	49	---NA---						262
MantlePools_contig_358	57.494	3458	LIMA1_MOUSE ame: Full=LIM domain and actin-binding 1 ame: Full=Epithelial lost in neoplasm Short=mEPLIN	8	4.03066e-07	67.25	6	C:adherens junction; C:brush border; F:actin binding; C:actin cytoskeleton; P:cellular component organization; P:single-organism cellular process	1613
MantlePools_contig_359	17.1259	1122	DUS1L_MOUSE ame: Full=tRNA-dihydrouridine(16 17) synthase	20	0	55.2	5	C:nucleus; F:RNA binding; F:tRNA dihydrouridine synthase activity; C:cytosol; P:tRNA modification	1757
MantlePools_contig_360	5.79967	141	---NA---						652
MantlePools_contig_361	219.487	20616	SRPX2_XENLA ame: Full=Sushi repeat-containing SRPX2 Flags: Precursor	4	6.3041e-05	44.5	22	P:single organismal cell-cell adhesion; P:negative regulation of cell proliferation involved in contact inhibition; P:positive regulation of extrinsic apoptotic signaling pathway in absence of ligand; C:excitatory synapse; P:cell adhesion; C:endoplasmic reticulum; C:synaptic membrane; C:synapse; C:extracellular region; P:positive regulation of cell migration involved in sprouting angiogenesis; C:…	2519
MantlePools_contig_362	8.97478	254	---NA---						759
MantlePools_contig_363	0.379863	5	---NA---						353
MantlePools_contig_364	16.8585	391	AUHM_DICDI ame: Full=Methylglutaconyl- mitochondrial ame: Full=AU-specific RNA-binding enoyl- hydratase homolog Short=AU-binding enoyl- hydratase homolog Flags: Precursor	20	6.68601e-46	60.95	18	F:3-hydroxypropionyl-CoA dehydratase activity; F:methylglutaconyl-CoA hydratase activity; P:leucine catabolic process; P:valine catabolic process; P:isoleucine catabolic process; F:enoyl-CoA hydratase activity; P:fatty acid biosynthetic process; P:tryptophan metabolic process; C:plasma membrane; P:lysine catabolic process; F:mRNA 3'-UTR binding; P:nuclear-transcribed mRNA catabolic process, deade…	622	EC:4.2.1.18; EC:4.2.1.17	Methylglutaconyl-CoA hydratase; Enoyl-CoA hydratase
MantlePools_contig_365	55.0197	1830	SMCO3_MOUSE ame: Full=Single-pass membrane and coiled-coil domain-containing 3	2	7.173e-23	53.5	6	P:biological_process; F:protein binding; C:membrane; C:integral component of membrane; C:cellular_component; F:molecular_function	892
MantlePools_contig_366	8.81354	420	IDH3B_RAT ame: Full=Isocitrate dehydrogenase	20	5.55564e-152	71.05	17	F:zinc ion binding; F:electron carrier activity; P:isocitrate metabolic process; P:tricarboxylic acid cycle; C:nucleolus; P:2-oxoglutarate metabolic process; C:nucleoplasm; C:mitochondrial isocitrate dehydrogenase complex (NAD+); C:mitochondrial nucleoid; F:magnesium ion binding; F:ATP binding; C:chloroplast; F:isocitrate dehydrogenase (NAD+) activity; P:NADH metabolic process; P:obsolete electro…	1278	EC:1.1.1.41	Isocitrate dehydrogenase (NAD(+))
MantlePools_contig_367	6.39361	257	---NA---						1078
MantlePools_contig_368	3.56124	49	---NA---						369
MantlePools_contig_369	27.9159	1348	ACTZ_CANFA ame: Full=Alpha-centractin Short=Centractin ame: Full=ARP1 ame: Full=Actin-RPV ame: Full=Centrosome-associated actin homolog	20	0	79.85	34	C:chloroplast stroma; C:myelin sheath; P:anterograde axon cargo transport; P:response to wounding; C:nucleolus; P:response to light stimulus; P:response to auxin; P:cell division; F:ATP binding; C:plasmodesma; C:extracellular exosome; P:G2/M transition of mitotic cell cycle; P:vesicle-mediated transport; C:dynactin complex; C:apoplast; C:cytosol; P:antigen processing and presentation of exogenous…	1295
MantlePools_contig_370	307.898	16808	SAP_HUMAN ame: Full=Prosaposin ame: Full=Proactivator polypeptide Contains: ame: Full=Saposin-A ame: Full= A Contains: ame: Full=Saposin-B-Val Contains: ame: Full=Saposin-B ame: Full=Cerebroside sulfate activator Short=CSAct ame: Full=Dispersin ame: Full=Sphingolipid activator 1 Short=SAP-1 ame: Full=Sulfatide GM1 activator Contains: ame: Full=Saposin-C ame: Full=A1 activator ame: Full=Co-beta-gl…	11	2.24136e-44	43.55	9	P:regulation of cellular process; P:single-multicellular organism process; C:intracellular membrane-bounded organelle; C:vesicle; C:cytoplasmic part; P:single-organism cellular process; C:extracellular region; F:binding; P:single-organism developmental process	1464
MantlePools_contig_371	14.4024	261	SAP_BOVIN ame: Full=Prosaposin ame: Full=Proactivator polypeptide Contains: ame: Full=Saposin-A ame: Full= A Contains: ame: Full=Saposin-B ame: Full=Cerebroside sulfate activator Short=CSAct ame: Full=Dispersin ame: Full=Sphingolipid activator 1 Short=SAP-1 ame: Full=Sulfatide GM1 activator Contains: ame: Full=Saposin-C ame: Full=A1 activator ame: Full=Co-beta-glucosidase ame: Full=Glucosylcerami…	5	1.91275e-08	58.4	5	C:cytoplasm; C:extracellular region; P:prostate gland development; P:regulation of biological process; P:sphingolipid metabolic process	486
MantlePools_contig_372	34.3455	2286	COPB2_MOUSE ame: Full=Coatomer subunit beta ame: Full=Beta -coat Short=Beta -COP ame: Full=p102	20	0	75.5	23	F:protein kinase C binding; P:retrograde vesicle-mediated transport, Golgi to ER; P:embryo development ending in birth or egg hatching; F:structural molecule activity; C:Golgi membrane; P:intra-Golgi vesicle-mediated transport; P:intracellular protein transport; P:toxin transport; C:Golgi stack; P:receptor-mediated endocytosis; C:plasma membrane; C:endoplasmic reticulum membrane; P:ER to Golgi ve…	1785
MantlePools_contig_373	2999.64	61294	RL27A_BOVIN ame: Full=60S ribosomal L27a	20	7.79061e-60	79.2	18	P:cytoplasmic translation; P:response to chemical; C:cytosolic large ribosomal subunit; P:rRNA processing; C:nucleolus; P:translational initiation; P:viral transcription; C:plasmodesma; F:RNA binding; F:protein binding; P:SRP-dependent cotranslational protein targeting to membrane; F:structural constituent of ribosome; P:nuclear-transcribed mRNA catabolic process, nonsense-mediated decay; P:flowe…	548
MantlePools_contig_374	2.79336	268	CD22_HUMAN ame: Full=B-cell receptor CD22 ame: Full=B-lymphocyte cell adhesion molecule Short=BL-CAM ame: Full=Sialic acid-binding Ig-like lectin 2 Short=Siglec-2 ame: Full=T-cell surface antigen Leu-14 ame: CD_antigen=CD22 Flags: Precursor	20	3.47593e-23	38.7	21	P:cell communication; C:extracellular region part; P:cellular protein metabolic process; C:membrane part; P:muscle system process; P:single organism signaling; C:intracellular organelle part; C:plasma membrane; P:tissue development; C:membrane-bounded organelle; P:organ morphogenesis; P:myofibril assembly; P:heart development; P:eye development; P:regulation of cellular process; C:cell junction; …	2573
MantlePools_contig_375	2.96203	37	---NA---						335
MantlePools_contig_376	4.12062	120	---NA---						781
MantlePools_contig_377	69.7738	908	---NA---						349
MantlePools_contig_378	123.16	8698	---NA---						1894
MantlePools_contig_379	2.80374	23	CYFIP_DROPS ame: Full=Cytoplasmic FMR1-interacting ame: Full=Specifically Rac1-associated 1	11	8.90015e-31	84.64	58	P:Rac protein signal transduction; P:hermaphrodite genitalia development; P:embryo development ending in birth or egg hatching; P:axon guidance; C:neuronal cell body; P:cortical actin cytoskeleton organization; F:RNA 7-methylguanosine cap binding; C:apical part of cell; C:terminal bouton; P:compound eye morphogenesis; P:nematode larval development; P:activation of cysteine-type endopeptidase acti…	220
MantlePools_contig_380	94.7639	8795	HXK2_DROME ame: Full=Hexokinase type 2	20	8.93884e-130	64.85	40	P:calcium ion import; P:cell communication; F:glucokinase activity; P:regulation of potassium ion transport; P:negative regulation of gluconeogenesis; P:protein phosphorylation; P:carbohydrate phosphorylation; P:positive regulation of glycogen biosynthetic process; C:nucleoplasm; P:cellular response to insulin stimulus; F:ATP binding; P:apoptotic mitochondrial changes; P:peptidyl-amino acid modif…	2489	EC:2.7.1.2	Glucokinase
MantlePools_contig_381	3.9408	339	BRWD3_MOUSE ame: Full=Bromodomain and WD repeat-containing 3	7	9.00962e-98	68.71	16	P:regulation of cell shape; P:cytoskeleton organization; P:insulin receptor signaling pathway; P:positive regulation of cell proliferation; P:positive regulation of mitotic nuclear division; C:nucleolus; P:positive regulation of transcription from RNA polymerase II promoter; P:regulation of growth; P:positive regulation of insulin-like growth factor receptor signaling pathway; C:extracellular exo…	2307
MantlePools_contig_382	30.7685	2438	---NA---						2125
MantlePools_contig_383	145.658	3161	VATL_HELVI ame: Full=V-type proton ATPase 16 kDa proteolipid subunit Short=V-ATPase 16 kDa proteolipid subunit ame: Full=Vacuolar proton pump 16 kDa proteolipid subunit	20	3.04204e-68	86.55	33	C:plasma membrane proton-transporting V-type ATPase complex; P:ATP hydrolysis coupled proton transport; P:insulin receptor signaling pathway; P:imaginal disc-derived wing morphogenesis; C:Golgi apparatus; C:fusome; P:protein targeting to vacuole; F:proton-transporting ATP synthase activity, rotational mechanism; P:cellular iron ion homeostasis; C:vacuolar proton-transporting V-type ATPase, V0 dom…	582	EC:3.6.3.6	Proton-exporting ATPase
MantlePools_contig_384	109.909	3586	---NA---						875
MantlePools_contig_385	34.6189	3435	TTL13_MOUSE ame: Full=Tubulin polyglutamylase TTLL13 ame: Full=Tubulin--tyrosine ligase 13	20	0	63.1	14	C:ciliary basal body; P:multicellular organismal development; P:fertilization; F:alpha-tubulin binding; P:cilium movement; P:sperm axoneme assembly; P:positive regulation of cilium movement; F:nucleotide binding; C:centrosome; P:protein polyglutamylation; P:microtubule severing; C:tubulin complex; F:beta-tubulin binding; F:tubulin-glutamic acid ligase activity	2661
MantlePools_contig_386	4.46082	167	---NA---						1004
MantlePools_contig_387	25.516	1058	FGFR4_MOUSE ame: Full=Fibroblast growth factor receptor 4 Short=FGFR-4 ame: Full= -tyrosine kinase receptor MPK-11 ame: CD_antigen=CD334 Flags: Precursor	20	3.81844e-08	65.15	41	P:peptidyl-tyrosine phosphorylation; P:regulation of phosphatidylinositol 3-kinase signaling; P:positive regulation of cell proliferation; P:vacuolar phosphate transport; P:fibroblast growth factor receptor signaling pathway; P:protein autophosphorylation; C:Golgi apparatus; F:heparin binding; P:negative regulation of fibroblast growth factor production; P:positive regulation of proteolysis; F:ph…	1112	EC:2.7.1.153; EC:2.7.1.137	Phosphatidylinositol-4,5-bisphosphate 3-kinase; Phosphatidylinositol 3-kinase
MantlePools_contig_388	29.3097	600	---NA---						549
MantlePools_contig_389	46.3083	2060	BABA1_DANRE ame: Full=BRISC and BRCA1-A complex member 1 ame: Full=Mediator of RAP80 interactions and targeting subunit of 40 kDa ame: Full=New component of the BRCA1-A complex	9	2.0178e-49	59.56	9	P:positive regulation of DNA repair; F:protein binding; C:cytoplasm; C:BRISC complex; C:BRCA1-A complex; P:G2 DNA damage checkpoint; P:double-strand break repair; P:response to ionizing radiation; P:protein K63-linked deubiquitination	1193
MantlePools_contig_390	44.6743	7153	ATAD5_MOUSE ame: Full=ATPase family AAA domain-containing 5 ame: Full=Chromosome fragility-associated gene 1	15	4.31685e-61	47.8	12	P:nuclear DNA replication; P:regulation of mitotic cell cycle phase transition; C:cytoplasm; P:chromosome organization; C:intracellular membrane-bounded organelle; P:positive regulation of B cell proliferation; P:positive regulation of isotype switching to IgG isotypes; P:negative regulation of cellular process; F:binding; P:cellular response to DNA damage stimulus; C:chromosomal part; P:immunogl…	4294
MantlePools_contig_391	64.4499	3451	NNTM_HUMAN ame: Full=NAD(P) mitochondrial ame: Full=Nicotinamide nucleotide transhydrogenase ame: Full=Pyridine nucleotide transhydrogenase Flags: Precursor	20	1.07996e-119	55.4	17	P:hydrogen ion transmembrane transport; P:NADPH regeneration; F:protein dimerization activity; P:tricarboxylic acid cycle; P:cell redox homeostasis; F:NAD(P)+ transhydrogenase (AB-specific) activity; P:NADH oxidation; P:nicotinamide metabolic process; C:integral component of plasma membrane; P:reactive oxygen species metabolic process; F:NADP binding; C:mitochondrial respiratory chain; P:nicotina…	1436	EC:1.6.1.2; EC:1.6.1.1	NAD(P)(+) transhydrogenase (Re/Si-specific); NAD(P)(+) transhydrogenase (Si-specific)
MantlePools_contig_392	10.9666	1329	CHIA_BOVIN ame: Full=Acidic mammalian chitinase Short=AMCase ame: Full=Chitin-binding b04 Short=CBPb04 Flags: Precursor	20	1.83286e-49	51.6	17	P:cell wall macromolecule catabolic process; F:chitin binding; P:single-multicellular organism process; P:chitin catabolic process; P:response to other organism; P:single-organism cellular process; P:positive regulation of intracellular signal transduction; F:chitinase activity; P:carbohydrate metabolic process; C:extracellular space; P:inflammatory response; C:intracellular membrane-bounded orga…	3250	EC:3.2.1.14	Chitinase
MantlePools_contig_393	3.83119	32	---NA---						224
MantlePools_contig_394	48.0176	376	---NA---						210
MantlePools_contig_395	3.64586	163	TEMPT_APLCA ame: Full=Temptin Flags: Precursor	20	4.75367e-29	47.4	26	P:neurotransmitter metabolic process; C:synapse; P:catecholamine metabolic process; P:organonitrogen compound biosynthetic process; C:extracellular region; P:learning; C:neuron projection; P:small molecule metabolic process; P:locomotory behavior; P:regulation of cellular process; P:phenol-containing compound biosynthetic process; C:intracellular membrane-bounded organelle; P:cellular nitrogen co…	1199	EC:1.14.17	Acting on paired donors, with incorporation or reduction of molecular oxygen. The oxygen incorporated need not be derived from O(2)
MantlePools_contig_396	1.40533	12	TITIN_HUMAN ame: Full=Titin ame: Full=Connectin ame: Full=Rhabdomyosarcoma antigen MU-RMS-	3	1.06852e-08	58.67	45	P:mitotic chromosome condensation; F:muscle alpha-actinin binding; F:protease binding; P:cardiac muscle fiber development; P:cardiac muscle contraction; F:protein self-association; C:condensed nuclear chromosome; F:structural molecule activity conferring elasticity; P:adult heart development; P:platelet degranulation; C:striated muscle thin filament; F:protein tyrosine kinase activity; C:extracel…	229	EC:2.7.10; EC:2.7.11	Transferring phosphorus-containing groups; Transferring phosphorus-containing groups
MantlePools_contig_397	2.06945	49	TITIN_HUMAN ame: Full=Titin ame: Full=Connectin ame: Full=Rhabdomyosarcoma antigen MU-RMS-	20	6.70979e-33	48.7	28	P:chordate embryonic development; P:locomotion; P:regulation of muscle system process; F:structural molecule activity; P:actin filament organization; C:extracellular region; P:protein phosphorylation; P:striated muscle contraction; P:negative regulation of biological process; P:peptidyl-amino acid modification; P:regulation of cellular process; P:regulation of catalytic activity; C:I band; C:A ba…	635
MantlePools_contig_398	26.5708	322	---NA---						325
MantlePools_contig_399	165.647	4756	---NA---						770
MantlePools_contig_400	2.77431	24	NHL1_CAEEL ame: Full=RING finger nhl-1	20	7.51256e-11	57.7	14	F:ubiquitin protein ligase activity; F:ion binding; P:late endosome to vacuole transport; F:protein kinase activity; P:developmental growth; P:defense response; P:regulation of neuron apoptotic process; F:protein self-association; P:negative regulation of abscisic acid-activated signaling pathway; C:early endosome; C:trans-Golgi network; P:abscisic acid-activated signaling pathway; P:secretion by…	232
MantlePools_contig_401	7.45622	62	---NA---						223
MantlePools_contig_402	1629.86	61078	ACT3A_HELAM ame: Full= cytoplasmic A3a Flags: Precursor	20	3.75012e-131	98.95	65	C:postsynaptic density; P:sperm individualization; P:hermaphrodite genitalia development; P:embryo development ending in birth or egg hatching; F:RNA polymerase II core promoter proximal region sequence-specific DNA binding; C:kinesin complex; P:inter-male aggressive behavior; P:inductive cell migration; F:RNA polymerase II distal enhancer sequence-specific DNA binding; P:cortical actin cytoskele…	1005
MantlePools_contig_403	14.8207	126	---NA---						228
MantlePools_contig_404	19.9339	1025	---NA---						1379
MantlePools_contig_405	22.7802	1038	PPP5_RAT ame: Full=Serine threonine- phosphatase 5 Short=PP5 ame: Full= phosphatase T Short=PPT	20	1.55184e-167	68.85	96	P:DNA repair; P:negative regulation of chromatin binding; F:drug binding; P:determination of adult lifespan; P:positive regulation of cardiac muscle hypertrophy in response to stress; P:protein heterooligomerization; P:positive regulation of sequence-specific DNA binding transcription factor activity; P:mitotic spindle elongation; C:cell septum; C:plasmodesma; F:RNA binding; C:tubulin complex; P:…	1222
MantlePools_contig_406	1.36608	19	---NA---						373
MantlePools_contig_407	2.39078	23	---NA---						258
MantlePools_contig_408	15.5995	146	KAT3_HUMAN ame: Full=Kynurenine--oxoglutarate transaminase 3 ame: Full=Cysteine-S-conjugate beta-lyase 2 ame: Full=Kynurenine aminotransferase 3 ame: Full=Kynurenine aminotransferase III Short=KATIII ame: Full=Kynurenine--glyoxylate transaminase ame: Full=Kynurenine--oxoglutarate transaminase III	9	6.12725e-09	63.89	7	F:protein homodimerization activity; P:kynurenine metabolic process; C:mitochondrion; F:kynurenine-glyoxylate transaminase activity; F:kynurenine-oxoglutarate transaminase activity; P:tryptophan metabolic process; P:2-oxoglutarate metabolic process	251	EC:2.6.1.63; EC:2.6.1.7	Kynurenine--glyoxylate transaminase; Kynurenine--oxoglutarate transaminase
MantlePools_contig_409	5.94762	55	---NA---						248
MantlePools_contig_410	18.2566	725	CELR3_RAT ame: Full=Cadherin EGF LAG seven-pass G-type receptor 3 ame: Full=Multiple epidermal growth factor-like domains 2 Short=Multiple EGF-like domains 2 Flags: Precursor	20	4.70684e-27	46.55	29	P:epithelial tube branching involved in lung morphogenesis; P:epidermis development; P:axon guidance; C:cell projection; P:behavior; P:positive regulation of cellular process; P:kidney development; P:regulation of axonogenesis; C:stereocilium bundle; P:Wnt signaling pathway, planar cell polarity pathway; P:regulation of biological quality; P:inner ear receptor cell differentiation; P:establishmen…	1065
MantlePools_contig_411	37.1434	277	PCDBG_HUMAN ame: Full=Protocadherin beta-16 Short=PCDH-beta-16 ame: Full=Protocadherin-3X Flags: Precursor	20	2.60146e-08	62.5	29	P:cell proliferation; P:negative regulation of cell proliferation; P:heterophilic cell-cell adhesion via plasma membrane cell adhesion molecules; P:microtubule cytoskeleton organization involved in establishment of planar polarity; P:homophilic cell adhesion via plasma membrane adhesion molecules; C:gap junction; C:integral component of plasma membrane; C:extracellular exosome; F:calcium ion bind…	200
MantlePools_contig_412	21.5388	1689	CELR2_HUMAN ame: Full=Cadherin EGF LAG seven-pass G-type receptor 2 ame: Full=Cadherin family member 10 ame: Full=Epidermal growth factor 2 Short=EGF 2 ame: Full=Flamingo homolog 3 ame: Full=Multiple epidermal growth factor-like domains 3 Short=Multiple EGF-like domains 3 Flags: Precursor	20	6.63114e-50	43.8	38	C:intracellular organelle; P:respiratory system development; P:cytoskeleton organization; P:axon guidance; P:gamete generation; P:branching morphogenesis of an epithelial tube; P:positive regulation of response to stimulus; P:heart development; P:kidney development; P:digestive tract development; P:post-embryonic organ morphogenesis; C:stereocilium bundle; N/A; P:Wnt signaling pathway, planar cel…	2103
MantlePools_contig_413	10.5464	1131	DPF1_CHICK ame: Full=Zinc finger neuro-d4 ame: Full= zinc and double PHD fingers family 1	20	4.94012e-25	61.05	33	P:histone H3 acetylation; C:PML body; P:embryonic hemopoiesis; F:RNA polymerase II core promoter proximal region sequence-specific DNA binding; P:cellular senescence; P:nervous system development; P:apoptotic signaling pathway; P:positive regulation of transcription, DNA-templated; C:Golgi apparatus; P:DNA packaging; P:face morphogenesis; C:transcription factor complex; P:negative regulation of t…	2876	EC:2.3.1.48	Histone acetyltransferase
MantlePools_contig_414	9.71166	960	SYEP_HUMAN ame: Full=Bifunctional glutamate proline--tRNA ligase ame: Full=Bifunctional aminoacyl-tRNA synthetase ame: Full=Cell proliferation-inducing gene 32 ame: Full=Glutamatyl-prolyl-tRNA synthetase Includes: ame: Full=Glutamate--tRNA ligase ame: Full=Glutamyl-tRNA synthetase Short= Includes: ame: Full=Proline--tRNA ligase ame: Full=Prolyl-tRNA synthetase	20	0	59	22	P:chlorophyll metabolic process; C:cytoplasmic stress granule; C:glutamate-tRNA ligase complex; P:protein complex assembly; P:proline metabolic process; P:glutamyl-tRNA aminoacylation; P:prolyl-tRNA aminoacylation; C:GAIT complex; F:ATP binding; P:arginine metabolic process; F:proline-tRNA ligase activity; F:GTPase binding; C:mitochondrion; C:membrane; F:glutamate-tRNA ligase activity; F:RNA stem…	2651	EC:6.1.1.15; EC:6.1.1.17	Proline--tRNA ligase; Glutamate--tRNA ligase
MantlePools_contig_415	55.2123	1682	RIMB2_CHICK ame: Full=RIMS-binding 2 Short=RIM-BP2	11	1.16524e-14	64.91	7	P:glutamate secretion; P:negative regulation of phosphatase activity; P:signal transduction; C:mitochondrion; C:cytosol; F:benzodiazepine receptor binding; P:neurotransmitter secretion	817
MantlePools_contig_416	2377.17	68430	ACTC_PISOC ame: Full= cytoplasmic Flags: Precursor	20	1.59269e-142	97.9	13	P:hermaphrodite genitalia development; P:embryo development ending in birth or egg hatching; F:structural constituent of cytoskeleton; P:receptor-mediated endocytosis; P:growth; P:inductive cell migration; P:muscle organ development; P:cortical actin cytoskeleton organization; C:striated muscle thin filament; F:ATP binding; P:nematode larval development; P:mitotic cytokinesis; P:striated muscle m…	772
MantlePools_contig_417	704.921	11250	NDK_ASPFU ame: Full=Nucleoside diphosphate kinase Short=NDK Short=NDP kinase	20	1.74888e-64	76.95	73	F:drug binding; P:CTP biosynthetic process; F:RNA polymerase II regulatory region sequence-specific DNA binding; F:ribosomal small subunit binding; P:protein autophosphorylation; P:positive regulation of DNA binding; P:phospholipid metabolic process; P:cellular response to oxygen-containing compound; P:regulation of transcription, DNA-templated; C:microtubule associated complex; F:single-stranded…	428	EC:2.7.11; EC:2.7.4.6	Transferring phosphorus-containing groups; Nucleoside-diphosphate kinase
MantlePools_contig_418	136.997	9241	---NA---						1809
MantlePools_contig_419	0.564597	6	ANKR1_CHICK ame: Full=Ankyrin repeat domain-containing 1 ame: Full=Cardiac ankyrin repeat	20	1.45168e-11	55.6	60	P:post-embryonic development; P:protein transport; P:myoblast differentiation; P:nerve development; P:myelination in peripheral nervous system; P:retrograde transport, endosome to plasma membrane; P:positive regulation of transcription, DNA-templated; P:regulation of cell cycle; F:protein complex binding; P:platelet aggregation; C:axon; C:lamellipodium; F:protein kinase binding; P:regulation of p…	285	EC:2.7.11	Transferring phosphorus-containing groups
MantlePools_contig_420	28.8957	1544	TNNC_TODPA ame: Full=Troponin C Short=TN-C	20	1.62589e-51	66.7	85	F:ligand-gated ion channel activity; P:centriole replication; P:embryo development ending in birth or egg hatching; P:positive regulation of DNA binding; C:microtubule associated complex; C:growth cone; P:sensory perception of sound; P:positive regulation of protein autophosphorylation; C:calcium channel complex; P:positive regulation of nitric-oxide synthase activity; F:protein phosphatase activ…	1433	EC:2.7.1.127	Inositol-trisphosphate 3-kinase
MantlePools_contig_421	7.46725	328	TTC6_HUMAN ame: Full=Tetratricopeptide repeat 6 Short=TPR repeat 6	20	3.32662e-118	42.3	20	P:covalent chromatin modification; P:regulation of biological quality; F:transferase activity, transferring glycosyl groups; P:response to organic substance; P:single-multicellular organism process; P:cellular protein modification process; P:carbohydrate derivative metabolic process; C:cytoplasmic part; P:single-organism cellular process; P:negative regulation of cellular process; F:binding; P:si…	1178
MantlePools_contig_422	7.49281	404	DHX58_MOUSE ame: Full=Probable ATP-dependent RNA helicase DHX58 ame: Full=Probable ATP-dependent helicase LGP2 ame: Full= D11Lgp2 ame: Full=RIG-I-like receptor 3 Short=RLR-3 ame: Full=RIG-I-like receptor Lgp2 Short=RLR	20	2.93363e-29	58.8	87	P:regulation of muscle cell apoptotic process; P:peripheral nervous system myelin formation; P:post-embryonic development; P:siRNA loading onto RISC involved in RNA interference; P:regulation of oligodendrocyte differentiation; F:helicase activity; P:miRNA loading onto RISC involved in gene silencing by miRNA; P:branching morphogenesis of an epithelial tube; P:meiotic spindle organization; P:nerv…	1446	EC:3.1.26.3	Ribonuclease III
MantlePools_contig_423	5.19622	391	ADAS_CAVPO ame: Full=Alkyldihydroxyacetonephosphate peroxisomal Short=Alkyl-DHAP synthase ame: Full=Alkylglycerone-phosphate synthase Flags: Precursor	20	0	57.9	13	F:FAD binding; F:oxidoreductase activity, acting on CH-OH group of donors; P:multicellular organismal development; C:peroxisomal matrix; C:nucleolus; P:ether lipid biosynthetic process; C:peroxisomal membrane; F:protein binding; P:glycerolipid metabolic process; P:nitrogen compound metabolic process; F:alkylglycerone-phosphate synthase activity; C:mitochondrion; P:oxidation-reduction process	2018	EC:2.5.1.26	Alkylglycerone-phosphate synthase
MantlePools_contig_424	34.9254	1930	HNRPC_XENLA ame: Full=Heterogeneous nuclear ribonucleo C Short=hnRNP C ame: Full=hnRNP core C	19	6.96644e-25	60.53	26	P:protein sumoylation; F:RNA polymerase II core promoter proximal region sequence-specific DNA binding; F:poly(U) RNA binding; C:telomerase holoenzyme complex; P:regulation of transcription, DNA-templated; C:nucleoplasm; F:mRNA 3'-UTR binding; P:mRNA splicing, via spliceosome; F:RNA polymerase II distal enhancer sequence-specific DNA binding; C:transcription factor complex; C:extracellular exosom…	1482
MantlePools_contig_425	1033.81	72741	PABP1_HUMAN ame: Full=Polyadenylate-binding 1 Short=PABP-1 Short=Poly(A)-binding 1	20	2.12418e-160	79.65	43	P:positive regulation of translational initiation; P:chordate embryonic development; F:protein C-terminus binding; F:poly(A) binding; F:poly(U) RNA binding; P:male meiosis cytokinesis; P:blood coagulation; F:protein self-association; C:microtubule associated complex; F:mRNA 3'-UTR binding; P:mRNA splicing, via spliceosome; P:dorsal/ventral pattern formation; C:polysome; F:nucleotide binding; C:de…	1887
MantlePools_contig_426	1043.11	55115	---NA---						1417
MantlePools_contig_427	565.551	15774	ACTC_BIOAL ame: Full= cytoplasmic Flags: Precursor	20	6.68518e-173	97.05	5	F:ATP binding; C:cytoskeleton; C:focal adhesion; C:dense body; C:plasma membrane	748
MantlePools_contig_428	484.826	32378	VRP_PINMG ame: Full=Valine-rich ame: Full=Alveoline Flags: Precursor	1	0.000100555	46	1	C:extracellular region	1791
MantlePools_contig_429	1.9417	85	---NA---						1174
MantlePools_contig_430	5.89503	801	PCSK5_HUMAN ame: Full=Pro convertase subtilisin kexin type 5 ame: Full=Pro convertase 5 Short=PC5 ame: Full=Pro convertase 6 Short=PC6 Short=hPC6 ame: Full=Subtilisin kexin-like protease PC5 Flags: Precursor	20	0	66.4	63	P:presynaptic membrane organization; P:transforming growth factor beta receptor signaling pathway; P:anterior/posterior pattern specification; C:Golgi membrane; C:Golgi lumen; P:renin secretion into blood stream; C:Golgi medial cisterna; P:negative regulation of secretion; P:viral protein processing; P:negative regulation of low-density lipoprotein particle receptor catabolic process; P:postsynap…	3644	EC:3.4.21	Acting on peptide bonds (peptidases)
MantlePools_contig_431	41.4233	1299	PIN4_DANRE ame: Full=Peptidyl-prolyl cis-trans isomerase NIMA-interacting 4 ame: Full=Parvulin-14 Short=Par14 ame: Full=Peptidyl-prolyl cis-trans isomerase Pin4 Short=PPIase Pin4 ame: Full=Rotamase Pin4	20	1.04906e-52	67.65	11	F:peptidyl-prolyl cis-trans isomerase activity; C:extracellular exosome; F:protein binding; C:mitochondrial matrix; C:spindle; F:double-stranded DNA binding; C:preribosome; F:bent DNA binding; P:protein peptidyl-prolyl isomerization; P:rRNA processing; C:nucleolus	841	EC:5.2.1.8	Peptidylprolyl isomerase
MantlePools_contig_432	28.2497	1125	---NA---						1068
MantlePools_contig_433	52.1718	463	---NA---						238
MantlePools_contig_434	30.2099	481	---NA---						427
MantlePools_contig_435	22.6406	336	---NA---						398
MantlePools_contig_436	12.8158	108	---NA---						226
MantlePools_contig_437	111.711	4607	NF60_DORPE ame: Full=60 kDa neurofilament Short=NF60	20	8.44338e-162	63.9	20	P:single organismal cell-cell adhesion; F:identical protein binding; F:protein C-terminus binding; P:embryo development ending in birth or egg hatching; P:reproductive process; C:intermediate filament; F:structural constituent of cytoskeleton; C:cell projection; F:keratin filament binding; C:peroxisome; F:scaffold protein binding; C:extracellular exosome; C:focal adhesion; P:system development; F…	1106
MantlePools_contig_438	8.59825	126	---NA---						393
MantlePools_contig_439	11.7898	779	---NA---						1772
MantlePools_contig_440	1807.07	32478	HSP70_ONCVO ame: Full=Heat shock 70 kDa Short=HSP70	20	3.47171e-82	96.65	134	C:postsynaptic density; P:DNA repair; P:determination of adult lifespan; P:axon guidance; C:Prp19 complex; P:late endosomal microautophagy; P:positive regulation of NF-kappaB transcription factor activity; C:microtubule associated complex; C:microtubule; P:axonal fasciculation; C:lumenal side of lysosomal membrane; C:messenger ribonucleoprotein complex; F:phosphatidylserine binding; F:RNA binding…	482
MantlePools_contig_441	343.026	14057	---NA---						1099
MantlePools_contig_442	418.366	25506	CNN1_MUSPF ame: Full=Calponin-1 ame: Full=Basic calponin ame: Full=Calponin smooth muscle	20	4.35112e-36	52.1	15	P:regulation of cell shape; C:myelin sheath; P:myoblast fusion; P:cell adhesion; P:regulation of cell proliferation; P:negative regulation of transcription from RNA polymerase II promoter; C:nucleus; C:adherens junction; C:cytoskeleton; F:protein binding; P:regulation of localization; P:regulation of myoblast fusion; P:system development; C:vesicle; P:response to stimulus	1635
MantlePools_contig_443	4.52688	66	---NA---						391
MantlePools_contig_444	92.1632	2086	---NA---						607
MantlePools_contig_445	5.4991	471	IRF2_CHICK ame: Full=Interferon regulatory factor 2 Short=IRF-2	20	3.49524e-34	64.4	60	P:cell cycle arrest; P:response to peptidoglycan; P:response to muramyl dipeptide; F:RNA polymerase II core promoter proximal region sequence-specific DNA binding; P:positive regulation of interleukin-13 biosynthetic process; P:transcription from RNA polymerase II promoter; P:positive regulation of DNA binding; P:mammary gland epithelial cell differentiation; P:positive regulation of interleukin-…	2297
MantlePools_contig_446	7.29751	120	---NA---						441
MantlePools_contig_447	22.0999	548	PXDN_XENTR ame: Full=Peroxidasin Flags: Precursor	17	4.16067e-10	43.47	6	P:macromolecule metabolic process; C:extracellular region part; C:cell part; F:binding; P:single-organism process; P:cellular process	665
MantlePools_contig_448	36.4729	850	HMCN2_MOUSE ame: Full=Hemicentin-2 Flags: Precursor	20	1.32231e-10	43.35	15	P:biological regulation; C:extracellular region part; P:primary metabolic process; C:intracellular organelle part; P:cellular metabolic process; P:tissue development; P:myofibril assembly; P:macromolecule metabolic process; P:heart development; C:intracellular membrane-bounded organelle; P:muscle contraction; F:cytoskeletal protein binding; F:kinase activity; C:sarcomere; P:response to stimulus	625
MantlePools_contig_449	7.27629	140	---NA---						516
MantlePools_contig_450	8.78365	545	CEGT_HUMAN ame: Full=Ceramide glucosyltransferase ame: Full=GLCT-1 ame: Full=Glucosylceramide synthase Short=GCS ame: Full=UDP-glucose ceramide glucosyltransferase ame: Full=UDP-glucose:N-acylsphingosine D-glucosyltransferase	14	9.72249e-135	58	11	P:filamentous growth; P:glucosylceramide biosynthetic process; P:nematode larval development; F:ceramide glucosyltransferase activity; P:epidermis development; P:glycosphingolipid catabolic process; C:Golgi membrane; P:regulation of protein localization to basolateral plasma membrane; P:pathogenesis; C:plasma membrane; P:positive regulation of protein targeting to mitochondrion	1664	EC:2.4.1.80	Ceramide glucosyltransferase
MantlePools_contig_451	109.115	4325	PABP2_DROME ame: Full=Polyadenylate-binding 2 Short=PABP-2 Short=Poly(A)-binding 2 Short=dPABP2 ame: Full=Nuclear poly(A)-binding 1 ame: Full=Poly(A)-binding II Short=PABII ame: Full=Polyadenylate-binding nuclear 1 ame: Full= rox2	20	6.1539e-64	73.35	23	C:nuclear inclusion body; F:identical protein binding; P:positive regulation of polynucleotide adenylyltransferase activity; F:poly(A) binding; C:nuclear speck; P:neurogenesis; C:vacuolar membrane; P:termination of RNA polymerase II transcription; F:protein self-association; P:nuclear-transcribed mRNA poly(A) tail shortening; P:mRNA polyadenylation; P:modification by virus of host mRNA processing…	1063
MantlePools_contig_452	21.3391	1698	CLASR_HUMAN ame: Full=CLK4-associating serine arginine rich ame: Full=Splicing arginine serine-rich 16 ame: Full=Suppressor of white-apricot homolog 2	4	1.65455e-78	71.5	1	P:RNA processing	2134
MantlePools_contig_453	25.6249	773	SURF2_HUMAN ame: Full=Surfeit locus 2 Short=Surf-2	3	1.87893e-29	54.67	1	C:nucleus	809
MantlePools_contig_454	186.019	8379	CBLN2_MOUSE ame: Full=Cerebellin-2 Flags: Precursor	16	1.56306e-08	49	4	F:protein binding; P:regulation of synapse organization; P:single-organism cellular process; C:extracellular region	1208
MantlePools_contig_455	6.3833	452	LYAG_BOVIN ame: Full=Lysosomal alpha-glucosidase ame: Full=Acid maltase Flags: Precursor	20	0	67.5	42	P:muscle cell cellular homeostasis; F:xyloglucan 1,6-alpha-xylosidase activity; F:alpha-L-arabinofuranosidase activity; C:Golgi apparatus; C:lysosomal lumen; P:diaphragm contraction; P:glucose metabolic process; P:cardiac muscle contraction; P:nucleotide metabolic process; P:maltose metabolic process; P:xylan catabolic process; C:chloroplast; P:heart morphogenesis; C:plasmodesma; C:extracellular …	1899	EC:3.2.1.20; EC:3.2.1.10; EC:3.2.1.55; EC:3.2.1.26; EC:3.2.1.48; EC:3.2.1.37	Alpha-glucosidase; Oligo-1,6-glucosidase; Non-reducing end alpha-L-arabinofuranosidase; Beta-fructofuranosidase; Sucrose alpha-glucosidase; Xylan 1,4-beta-xylosidase
MantlePools_contig_456	95.0213	2094	HIP_MYTED ame: Full=Heavy metal-binding HIP	2	3.80771e-69	70.5	2	F:metal ion binding; C:extracellular region	591
MantlePools_contig_457	218.098	2334	---NA---						287
MantlePools_contig_458	85.9353	737	ATF4_BOVIN ame: Full=Cyclic AMP-dependent transcription factor ATF-4 Short=cAMP-dependent transcription factor ATF-4 ame: Full=Activating transcription factor 4	4	0.000102904	58.25	63	P:PERK-mediated unfolded protein response; F:protein C-terminus binding; P:cellular response to amino acid starvation; F:RNA polymerase II core promoter proximal region sequence-specific DNA binding; F:RNA polymerase II regulatory region sequence-specific DNA binding; P:cellular amino acid metabolic process; P:transcription from RNA polymerase II promoter; P:negative regulation of potassium ion t…	230
MantlePools_contig_459	57.4783	3142	NCOA5_HUMAN ame: Full=Nuclear receptor coactivator 5 Short=N -5 ame: Full=Coactivator independent of AF-2 Short=CIA	2	6.16871e-38	42.5	10	C:nucleus; C:extracellular space; F:protein binding; P:transcription, DNA-templated; P:glucose homeostasis; C:actin cytoskeleton; P:regulation of transcription, DNA-templated; F:chromatin binding; P:negative regulation of insulin receptor signaling pathway; F:poly(A) RNA binding	1466
MantlePools_contig_460	134.41	5904	ZN283_HUMAN ame: Full=Zinc finger 283 ame: Full=Zinc finger HZF19	2	7.18358e-09	38.5	8	F:nucleic acid binding; F:DNA binding; C:nucleus; F:transcription factor activity, sequence-specific DNA binding; P:transcription, DNA-templated; F:metal ion binding; P:regulation of transcription, DNA-templated; C:intracellular	1178
MantlePools_contig_461	17.7897	266	---NA---						401
MantlePools_contig_462	36.8519	1976	IF4A3_BOVIN ame: Full=Eukaryotic initiation factor 4A-III ame: Full=ATP-dependent RNA helicase DDX48 ame: Full=ATP-dependent RNA helicase eIF4A-3 ame: Full=DEAD box 48 ame: Full=Eukaryotic translation initiation factor 4A isoform 3 Contains: ame: Full=Eukaryotic initiation factor 4A- N-terminally processed	20	3.39327e-175	85	45	C:exon-exon junction complex; P:exploration behavior; P:positive regulation of translation; P:negative regulation of selenocysteine incorporation; F:poly(A) binding; C:nuclear speck; P:negative regulation of selenocysteine insertion sequence binding; P:positive regulation of Ras protein signal transduction; C:neuronal cell body; P:rRNA processing; P:negative regulation of excitatory postsynaptic …	1438
MantlePools_contig_463	38.01	1457	RM13_DROME ame: Full=39S ribosomal mitochondrial Short=L13mt Short=MRP-L13	20	6.18202e-50	55.45	10	F:RNA binding; F:protein binding; F:structural constituent of ribosome; P:mitochondrial translational termination; P:sensory perception of pain; P:ribosome biogenesis; P:mitochondrial translational initiation; P:mitochondrial translational elongation; C:mitochondrial large ribosomal subunit; C:mitochondrial inner membrane	1028
MantlePools_contig_464	182.355	3869	HSP70_ONCVO ame: Full=Heat shock 70 kDa Short=HSP70	20	3.45699e-76	85.95	106	C:postsynaptic density; P:determination of adult lifespan; P:embryo development ending in birth or egg hatching; P:neurogenesis; C:Prp19 complex; P:late endosomal microautophagy; C:microtubule associated complex; C:microtubule; C:lumenal side of lysosomal membrane; C:messenger ribonucleoprotein complex; F:phosphatidylserine binding; F:RNA binding; P:response to hypoxia; P:negative regulation of t…	569
MantlePools_contig_465	76.5756	908	---NA---						318
MantlePools_contig_466	14.1723	130	---NA---						246
MantlePools_contig_467	1.60037	33	GLBL2_HUMAN ame: Full=Beta-galactosidase-1 2 Flags: Precursor	19	1.75953e-30	53.47	10	P:carbohydrate metabolic process; C:extracellular region part; P:carbohydrate derivative metabolic process; P:organonitrogen compound metabolic process; P:organic substance catabolic process; F:hydrolase activity, hydrolyzing O-glycosyl compounds; F:binding; C:vacuole; P:cellular metabolic process; P:single-organism metabolic process	553
MantlePools_contig_468	173.558	29886	YKJ7_SCHPO ame: Full= uncharacterized oxidoreductase	20	2.99582e-38	51.85	11	P:cellular aromatic compound metabolic process; F:oxidoreductase activity, acting on the CH-OH group of donors, NAD or NADP as acceptor; C:intracellular membrane-bounded organelle; F:anthocyanidin reductase activity; C:cytoplasmic part; F:binding; P:flavonoid biosynthetic process; P:single-organism biosynthetic process; F:oxidoreductase activity, acting on the aldehyde or oxo group of donors, NAD…	4618	EC:1.3.1.77	Anthocyanidin reductase
MantlePools_contig_469	519.945	45910	TITIN_HUMAN ame: Full=Titin ame: Full=Connectin ame: Full=Rhabdomyosarcoma antigen MU-RMS-	20	3.69785e-19	45.2	25	F:ligand-gated ion channel activity; P:protein complex assembly; P:regulation of muscle system process; F:structural molecule activity; F:ion binding; P:nervous system development; P:muscle system process; P:primary metabolic process; P:behavior; C:membrane-bounded organelle; C:plasma membrane part; N/A; P:heart development; P:ion transport; P:cellular macromolecule metabolic process; P:regulatio…	2368
MantlePools_contig_470	119.436	4792	LITAF_CHICK ame: Full=Lipopolysaccharide-induced tumor necrosis factor-alpha factor homolog Short=LPS-induced TNF-alpha factor homolog ame: Full=Small integral membrane of lysosome late endosome	14	1.06834e-17	58.86	13	P:positive regulation of I-kappaB kinase/NF-kappaB signaling; P:regulation of transcription, DNA-templated; P:intrinsic apoptotic signaling pathway in response to DNA damage by p53 class mediator; C:Golgi apparatus; F:signal transducer activity; C:lysosomal membrane; C:plasma membrane; P:negative regulation of NF-kappaB import into nucleus; C:nucleoplasm; P:tumor necrosis factor-mediated signalin…	1076
MantlePools_contig_471	12.2028	526	---NA---						1156
MantlePools_contig_472	14.8157	790	CPNE8_HUMAN ame: Full=Copine-8 ame: Full=Copine VIII	20	3.45176e-169	70.35	39	F:heterocyclic compound binding; P:positive regulation of dendrite extension; P:positive regulation of tumor necrosis factor-mediated signaling pathway; P:regulation of I-kappaB kinase/NF-kappaB signaling; P:negative regulation of NIK/NF-kappaB signaling; C:neuronal cell body; C:neuron projection; F:transporter activity; C:transcription factor complex; F:phosphatidylserine binding; P:negative reg…	1430	EC:2.7.11	Transferring phosphorus-containing groups
MantlePools_contig_473	11.6664	974	ACS2L_HUMAN ame: Full=Acetyl-coenzyme A synthetase 2- mitochondrial ame: Full=Acetate-- ligase 2 ame: Full=Acetyl- synthetase 2 Short= 2 ame: Full=Acyl- synthetase short-chain family member 1 Flags: Precursor	20	0	69.65	14	P:gluconeogenesis; F:purine ribonucleoside binding; P:acetyl-CoA biosynthetic process; P:glycolytic process; P:ethanol oxidation; F:cation binding; F:anion binding; F:adenyl ribonucleotide binding; F:acetate-CoA ligase activity; F:protein binding; C:mitochondrial matrix; P:propionate biosynthetic process; P:reductive tricarboxylic acid cycle; P:acetate biosynthetic process	2239	EC:6.2.1.1	Acetate--CoA ligase
MantlePools_contig_474	851.643	30454	PPIA_BLAGE ame: Full=Peptidyl-prolyl cis-trans isomerase Short=PPIase ame: Full=Cyclophilin ame: Full=Cyclosporin A-binding ame: Full=Rotamase	20	1.64815e-75	82.8	56	C:Golgi apparatus; P:protein peptidyl-prolyl isomerization; C:microtubule associated complex; C:mitochondrial proton-transporting ATP synthase complex; C:chloroplast; C:plasmodesma; P:de-etiolation; P:regulation of necrotic cell death; C:apoplast; C:cytosol; P:lipid particle organization; P:negative regulation of oxidative phosphorylation uncoupler activity; P:positive regulation of protein secre…	959	EC:5.2.1.8	Peptidylprolyl isomerase
MantlePools_contig_475	108.421	6048	CACT_DROME ame: Full=NF-kappa-B inhibitor cactus	20	4.71523e-29	49.85	55	P:regulation of cholesterol transport; F:RNA polymerase II regulatory region sequence-specific DNA binding; P:lymphocyte activation involved in immune response; P:regulation of sequence-specific DNA binding transcription factor activity; C:transcription factor complex; P:negative regulation of transcription, DNA-templated; P:apoptotic process; C:I-kappaB/NF-kappaB complex; P:protein localization …	1496
MantlePools_contig_476	81.4465	1643	---NA---						541
MantlePools_contig_477	2.70536	69	---NA---						684
MantlePools_contig_478	62.7063	3533	RBM25_MOUSE ame: Full=RNA-binding 25 ame: Full=RNA-binding motif 25	3	2.28821e-56	75.33	11	F:nucleotide binding; P:RNA splicing; F:protein binding; C:cytoplasm; P:regulation of alternative mRNA splicing, via spliceosome; C:nuclear speck; P:apoptotic process; C:spliceosomal complex; F:mRNA binding; P:regulation of apoptotic process; P:mRNA processing	1511
MantlePools_contig_479	87.58	10104	NAS30_CAEEL ame: Full=Zinc metallo ase nas-30 ame: Full=Nematode astacin 30 Flags: Precursor	20	6.44943e-24	52.35	6	P:cuticle development involved in collagen and cuticulin-based cuticle molting cycle; P:hatching; P:neuron migration; F:peptidase activity, acting on L-amino acid peptides; C:cytoplasmic part; P:reproduction	3094
MantlePools_contig_480	9040.71	83266	RL6_MOUSE ame: Full=60S ribosomal L6 ame: Full=TAX-responsive enhancer element-binding 107 Short=TAXREB107	17	2.31099e-27	73.82	25	P:cytoplasmic translation; C:cytosolic large ribosomal subunit; P:rRNA processing; C:nucleolus; P:response to cytokinin; P:viral transcription; C:chloroplast; C:plasmodesma; P:SRP-dependent cotranslational protein targeting to membrane; C:focal adhesion; P:nuclear-transcribed mRNA catabolic process, nonsense-mediated decay; F:mRNA binding; C:A band; C:cytoplasmic ribonucleoprotein granule; P:regu…	247
MantlePools_contig_481	102.17	4084	---NA---						1072
MantlePools_contig_482	36.8645	2154	LTV1_MOUSE ame: Full= LTV1 homolog	10	2.97391e-85	61.5	11	P:nucleic acid metabolic process; F:protein binding; P:cellular macromolecule metabolic process; C:ribonucleoprotein complex; C:bounding membrane of organelle; C:endosomal part; C:cytosol; P:ribosome biogenesis; P:single-organism cellular process; C:whole membrane; C:nucleoplasm	1567
MantlePools_contig_483	45.1875	1444	WBP2_HUMAN ame: Full=WW domain-binding 2 Short=WBP-2	8	2.98207e-35	61.5	14	F:chromatin DNA binding; P:positive regulation of gene expression, epigenetic; C:perinuclear theca; F:RNA polymerase II core promoter sequence-specific DNA binding; P:egg activation; F:RNA polymerase II transcription coactivator activity; P:positive regulation of transcription from RNA polymerase II promoter; P:cellular response to estrogen stimulus; P:establishment of protein localization; C:nuc…	857
MantlePools_contig_484	236.456	12379	TNNT_DROME ame: Full=Troponin skeletal muscle ame: Full= intended thorax ame: Full= upheld	11	3.67793e-15	60.45	10	C:striated muscle thin filament; P:muscle cell cellular homeostasis; F:calcium ion binding; P:skeletal muscle thin filament assembly; P:mesoderm development; P:sarcomere organization; P:muscle organ morphogenesis; P:reproduction; P:mitochondrion organization; P:cellular calcium ion homeostasis	1404
MantlePools_contig_485	3.09018	56	ACACB_MOUSE ame: Full=Acetyl- carboxylase 2 ame: Full=ACC-beta Includes: ame: Full=Biotin carboxylase Flags: Precursor	20	1.66279e-79	77.2	44	P:malonyl-CoA biosynthetic process; P:long-chain fatty acid biosynthetic process; P:positive regulation of heart growth; F:biotin binding; P:acetyl-CoA metabolic process; P:cold acclimation; C:nucleolus; P:response to cytokinin; P:cellular response to prostaglandin E stimulus; C:plastid; C:endoplasmic reticulum membrane; P:root development; F:ATP binding; P:nuclear envelope organization; C:extrac…	486	EC:6.4.1.2; EC:6.3.4.14	Acetyl-CoA carboxylase; Biotin carboxylase
MantlePools_contig_486	250.172	4403	TYB_CAEEL ame: Full=Thymosin beta ame: Full=Tetrathymosin beta	1	3.67694e-08	54	4	P:nervous system development; C:cytosol; P:actin filament organization; F:actin monomer binding	472
MantlePools_contig_487	4.72791	235	---NA---						1333
MantlePools_contig_488	829.125	8502	TBB_HALDI ame: Full=Tubulin beta chain ame: Full=Beta-tubulin	20	1.96297e-41	98.2	31	C:myelin sheath; P:embryo development ending in birth or egg hatching; C:MHC class I protein complex; F:GTP binding; P:cell division; P:spindle assembly; C:extracellular exosome; P:G2/M transition of mitotic cell cycle; C:tubulin complex; P:cytoskeleton-dependent intracellular transport; F:double-stranded RNA binding; F:GTPase activity; C:cytosol; C:extracellular matrix; F:protein complex binding…	275
MantlePools_contig_489	4.50402	197	---NA---						1173
MantlePools_contig_490	48.3204	2445	HM13_MOUSE ame: Full=Minor histocompatibility antigen H13 ame: Full=Presenilin 3 ame: Full=Signal peptide peptidase	20	4.12328e-121	59	24	F:protein homodimerization activity; P:cell communication; P:single-multicellular organism process; P:membrane protein intracellular domain proteolysis; P:membrane protein proteolysis involved in retrograde protein transport, ER to cytosol; P:anatomical structure development; C:rough endoplasmic reticulum; P:signal peptide processing; F:aspartic endopeptidase activity, intramembrane cleaving; P:p…	1357	EC:3.4.23	Acting on peptide bonds (peptidases)
MantlePools_contig_491	8.62663	239	---NA---						743
MantlePools_contig_492	61.86	2678	---NA---						1161
MantlePools_contig_493	92.1357	2532	CALM_ELEEL ame: Full=Calmodulin Short=	20	6.80185e-92	96.25	90	F:phosphatidylinositol 3-kinase binding; F:ligand-gated ion channel activity; P:centriole replication; P:embryo development ending in birth or egg hatching; P:positive regulation of DNA binding; C:microtubule associated complex; P:positive regulation of GTPase activity; C:growth cone; P:sensory perception of sound; P:positive regulation of protein autophosphorylation; C:calcium channel complex; P…	737	EC:2.7.1.127	Inositol-trisphosphate 3-kinase
MantlePools_contig_494	16.2262	288	KYNB_SALRD ame: Full=Kynurenine formamidase Short=KFA Short=KFase ame: Full=Arylformamidase ame: Full=N-formylkynurenine formamidase Short=FKF	1	8.35396e-05	63	6	F:formamidase activity; P:tryptophan catabolic process; F:arylformamidase activity; P:tryptophan catabolic process to kynurenine; P:anthranilate metabolic process; F:hydrolase activity	476
MantlePools_contig_495	6.32913	59	KYNB_SALRD ame: Full=Kynurenine formamidase Short=KFA Short=KFase ame: Full=Arylformamidase ame: Full=N-formylkynurenine formamidase Short=FKF	6	7.05291e-06	56	6	F:formamidase activity; P:tryptophan catabolic process; F:arylformamidase activity; P:tryptophan catabolic process to kynurenine; P:anthranilate metabolic process; F:hydrolase activity	250
MantlePools_contig_496	2.29217	20	KYNB_SALRD ame: Full=Kynurenine formamidase Short=KFA Short=KFase ame: Full=Arylformamidase ame: Full=N-formylkynurenine formamidase Short=FKF	4	1.00216e-06	58	6	F:formamidase activity; P:tryptophan catabolic process; F:arylformamidase activity; P:tryptophan catabolic process to kynurenine; P:anthranilate metabolic process; F:hydrolase activity	234
MantlePools_contig_497	0.354427	3	---NA---						227
MantlePools_contig_498	43.2526	2016	RPAC1_MOUSE ame: Full=DNA-directed RNA polymerases I and III subunit RPAC1 Short=DNA-directed RNA polymerase I subunit C Short=RNA polymerases I and III subunit AC1 ame: Full=AC40 ame: Full=DNA-directed RNA polymerases I and III 40 kDa polypeptide Short=RPA40 ame: Full=RPC40	20	1.94547e-175	54.75	16	P:positive regulation of gene expression, epigenetic; P:transcription initiation from RNA polymerase I promoter; P:transcription elongation from RNA polymerase I promoter; P:multicellular organismal development; P:positive regulation of type I interferon production; P:transcription from RNA polymerase II promoter; F:protein dimerization activity; P:termination of RNA polymerase I transcription; P…	1250
MantlePools_contig_499	33.2352	1704	---NA---						1375
MantlePools_contig_500	64.6845	4561	TCHP_DANRE ame: Full=Trichoplein keratin filament-binding Short= TCHP	5	2.13586e-77	65	11	C:centrosome; C:keratin filament; F:protein binding; P:negative regulation of cell growth; C:mitochondrion; P:apoptotic process; P:negative regulation of cilium assembly; C:desmosome; C:apical cortex; C:ciliary transition fiber; C:plasma membrane	1891
MantlePools_contig_501	52.392	5851	VLDLR_MOUSE ame: Full=Very low-density lipo receptor Short=VLDL receptor Short=VLDL-R Flags: Precursor	20	2.63889e-129	54.05	68	C:postsynaptic density; P:regulation of systemic arterial blood pressure by atrial natriuretic peptide; P:ventral spinal cord development; C:Golgi apparatus; C:neuronal cell body; P:cellular response to oxygen-containing compound; P:protein heterotetramerization; P:proximal/distal pattern formation; P:dorsal/ventral pattern formation; P:embryonic digit morphogenesis; C:dendrite; F:very-low-densit…	2995	EC:3.4.21	Acting on peptide bonds (peptidases)
MantlePools_contig_502	46.9153	1396	RPC9_HUMAN ame: Full=DNA-directed RNA polymerase III subunit RPC9 Short=RNA polymerase III subunit C9 ame: Full=Calcitonin gene-related peptide-receptor component Short=CGRP-RCP Short=CGRP-receptor component Short=CGRPRCP Short= 17	6	7.88403e-33	71.33	18	C:DNA polymerase III complex; F:heterocyclic compound binding; P:transcription initiation from RNA polymerase III promoter; P:positive regulation of type I interferon production; C:neuronal cell body; P:defense response; C:DNA-directed RNA polymerase III complex; C:plasma membrane; P:immune system process; C:dendrite; F:RNA polymerase III activity; P:neuropeptide signaling pathway; F:protein bind…	798
MantlePools_contig_503	67.9312	5831	FLNC_MOUSE ame: Full=Filamin-C Short=FLN-C ame: Full=ABP-280 ame: Full=ABP-L ame: Full=Actin-binding ame: Full=Filamin-2 ame: Full=Gamma-filamin	14	0	55.71	82	P:protein localization to cell surface; P:wound healing, spreading of cells; P:positive regulation of potassium ion transmembrane transport; C:sarcoplasm; P:determination of adult lifespan; P:female germline ring canal formation, actin assembly; P:germarium-derived female germ-line cyst encapsulation; P:negative regulation of protein catabolic process; P:cytoskeletal anchoring at plasma membrane;…	2302
MantlePools_contig_504	161.023	8580	---NA---						1429
MantlePools_contig_505	1.24323	14	BETA_PROMH ame: Full=Oxygen-dependent choline dehydrogenase Short=CDH Short=CHD ame: Full=Betaine aldehyde dehydrogenase Short=BADH	20	9.05139e-11	87.95	10	F:betaine-aldehyde dehydrogenase activity; P:glycine betaine biosynthetic process from choline; F:flavin adenine dinucleotide binding; C:membrane; P:response to osmotic stress; P:L-serine metabolic process; P:oxidation-reduction process; F:choline dehydrogenase activity; P:glycine metabolic process; P:threonine metabolic process	302	EC:1.2.1.8; EC:1.1.99.1	Betaine-aldehyde dehydrogenase; Choline dehydrogenase
MantlePools_contig_506	8.32185	265	SLEB_OCEIH ame: Full=Spore cortex-lytic enzyme Short=SCLE Flags: Precursor	4	4.01026e-06	52.75	6	P:spore germination; F:catalytic activity; P:cell wall organization; C:intracellular immature spore; P:sporulation resulting in formation of a cellular spore; F:hydrolase activity	854
MantlePools_contig_507	4.10616	64	---NA---						418
MantlePools_contig_508	51.7624	6987	CD109_HUMAN ame: Full=CD109 antigen ame: Full=150 kDa TGF-beta-1-binding ame: Full=C3 and PZP-like alpha-2-macroglobulin domain-containing 7 ame: Full=Platelet-specific Gov antigen ame: Full=p180 ame: Full=r150 ame: CD_antigen=CD109 Flags: Precursor	20	1.11676e-110	50.55	20	F:growth factor binding; P:regulation of response to stress; C:cell part; P:female pregnancy; P:negative regulation of proteolysis; P:organ development; P:regulation of signal transduction; P:immune system process; C:extracellular space; P:inflammatory response; F:endopeptidase inhibitor activity; P:protein activation cascade; P:negative regulation of response to stimulus; P:cell differentiation;…	3620
MantlePools_contig_509	61.4693	4591	MATN1_MOUSE ame: Full=Cartilage matrix ame: Full=Matrilin-1 Flags: Precursor	20	3.03289e-28	50.85	20	C:extracellular vesicle; C:collagen trimer; P:axon guidance; P:cell adhesion; P:organ development; P:response to axon injury; C:intracellular organelle part; P:tissue development; P:glial cell migration; C:basement membrane; C:extracellular space; P:neuron migration; F:protein binding; P:skeletal system development; C:cytoplasm; N/A; C:cell junction; P:regulation of biological process; P:protein …	2003
MantlePools_contig_510	11.3945	427	---NA---						1005
MantlePools_contig_511	17.6068	755	UBCD2_DROME ame: Full=Ubiquitin-conjugating enzyme E2-24 kDa ame: Full=E2 ubiquitin-conjugating enzyme 2 ame: Full=Ubiquitin carrier ame: Full=Ubiquitin- ligase	20	5.31322e-96	83.45	66	P:DNA repair; P:lipid storage; P:hermaphrodite genitalia development; P:protein sumoylation; P:embryo development ending in birth or egg hatching; P:regulation of transcription from RNA polymerase II promoter in response to hypoxia; P:protein K27-linked ubiquitination; P:positive regulation of NF-kappaB transcription factor activity; C:microtubule associated complex; P:nematode larval development…	1150
MantlePools_contig_512	44.6541	1725	---NA---						1036
MantlePools_contig_513	5.50526	521	PUM2_HUMAN ame: Full=Pumilio homolog 2 Short=Pumilio-2	20	0	74.2	50	C:type Is terminal bouton; P:positive regulation of translation; P:regulation of synaptic growth at neuromuscular junction; C:type Ib terminal bouton; P:negative regulation of chromatin silencing involved in replicative cell aging; P:protein localization; C:cytoplasmic mRNA processing body; P:adult locomotory behavior; C:neuronal cell body; P:negative regulation of epidermal growth factor recepto…	2538
MantlePools_contig_514	5.72991	194	---NA---						908
MantlePools_contig_515	12.5617	126	---NA---						269
MantlePools_contig_516	1767.32	27612	RS23_DERVA ame: Full=40S ribosomal S23	20	1.06189e-73	88.6	23	P:hermaphrodite genitalia development; C:cytosolic small ribosomal subunit; P:regulation of translational fidelity; P:cytoplasmic translation; P:determination of adult lifespan; P:embryo development ending in birth or egg hatching; C:Golgi apparatus; C:nucleolus; P:translational initiation; C:nucleoplasm; P:regulation of translation; P:viral transcription; P:maturation of SSU-rRNA from tricistron…	419
MantlePools_contig_517	20.5081	936	MET14_DANRE ame: Full=N6-adenosine-methyltransferase subunit METTL14 ame: Full=Methyltransferase 14	18	1.30714e-156	65.94	21	P:stem cell population maintenance; P:mRNA destabilization; P:primary miRNA processing; P:embryo development ending in seed dormancy; F:S-adenosyl-L-methionine binding; C:MIS complex; P:anatomical structure formation involved in morphogenesis; P:positive regulation of nitrogen compound metabolic process; P:organelle organization; C:nucleoplasm; P:mRNA splicing, via spliceosome; P:mRNA methylation…	1224	EC:2.1.1.62	mRNA (2'-O-methyladenosine-N(6)-)-methyltransferase
MantlePools_contig_518	13.5973	253	SMCA5_HUMAN ame: Full=SWI SNF-related matrix-associated actin-dependent regulator of chromatin subfamily A member 5 Short=SWI SNF-related matrix-associated actin-dependent regulator of chromatin A5 ame: Full=Sucrose nonfermenting 2 homolog Short=hSNF2H	12	2.53101e-63	79.75	76	P:negative regulation of histone exchange; P:covalent chromatin modification; P:hermaphrodite genitalia development; P:sperm chromatin decondensation; P:determination of adult lifespan; P:embryo development ending in birth or egg hatching; P:DNA strand renaturation; P:termination of RNA polymerase I transcription; P:termination of RNA polymerase II transcription; C:chromosome, centromeric region;…	499
MantlePools_contig_519	65.2457	888	---NA---						365
MantlePools_contig_520	30.9676	612	---NA---						530
MantlePools_contig_521	51.1387	1474	IRF2_CHICK ame: Full=Interferon regulatory factor 2 Short=IRF-2	20	9.23933e-39	61.8	46	P:cell cycle arrest; P:cell proliferation; P:negative regulation of T-helper 2 cell differentiation; P:positive regulation of T-helper 1 cell differentiation; P:positive regulation of transcription initiation from RNA polymerase II promoter; P:negative regulation of cell proliferation; F:RNA polymerase II core promoter proximal region sequence-specific DNA binding; P:positive regulation of interl…	773
MantlePools_contig_522	6.35171	360	RN213_HUMAN ame: Full=E3 ubiquitin- ligase RNF213 ame: Full=ALK lymphoma oligomerization partner on chromosome 17 ame: Full=Mysterin ame: Full=RING finger 213	2	3.02168e-28	50	5	C:cytoplasm; P:angiogenesis; F:binding; F:hydrolase activity; P:protein ubiquitination	1520
MantlePools_contig_523	24.8524	670	TIM16_DROME ame: Full=Mitochondrial import inner membrane translocase subunit Tim16 ame: Full= black pearl	20	1.28853e-35	62.05	18	F:protein domain specific binding; P:protein import into mitochondrial matrix; P:negative regulation of ATPase activity; P:negative regulation of defense response to oomycetes; C:presequence translocase-associated import motor; P:neurogenesis; P:negative regulation of defense response to bacterium; P:instar larval development; P:positive regulation of toxin transport; P:response to molecule of ba…	723
MantlePools_contig_524	6.40692	113	---NA---						473
MantlePools_contig_525	3.26484	70	EPT1_MOUSE ame: Full=Ethanolaminephosphotransferase 1 ame: Full=Seleno I Short=	20	2.57185e-68	56.3	8	C:endoplasmic reticulum membrane; P:phosphatidylethanolamine biosynthetic process; F:ethanolaminephosphotransferase activity; C:Golgi apparatus; F:binding; P:phosphatidylcholine biosynthetic process; P:positive regulation of protein targeting to mitochondrion; P:glycosphingolipid metabolic process	575	EC:2.7.8.1	Ethanolaminephosphotransferase
MantlePools_contig_526	51.7614	6238	TAXB1_HUMAN ame: Full=Tax1-binding 1 ame: Full=TRAF6-binding	20	2.83863e-51	52.35	17	F:protein homodimerization activity; P:signal transduction; P:positive regulation of autophagosome maturation; P:response to interferon-gamma; C:intracellular non-membrane-bounded organelle; P:positive regulation of transcription, DNA-templated; P:negative regulation of biological process; P:xenophagy; C:autophagosome; F:DNA binding; C:transcription factor complex; C:perinuclear region of cytopla…	3232
MantlePools_contig_527	1.65399	14	---NA---						227
MantlePools_contig_528	5.18338	46	---NA---						238
MantlePools_contig_529	1.44807	25	---NA---						463
MantlePools_contig_530	377.615	4548	---NA---						323
MantlePools_contig_531	0.212844	2	---NA---						252
MantlePools_contig_532	6.60037	95	---NA---						386
MantlePools_contig_533	296.24	52624	MKNK1_MOUSE ame: Full=MAP kinase-interacting serine threonine- kinase 1 ame: Full=MAP kinase signal-integrating kinase 1 Short=MAPK signal-integrating kinase 1 Short=Mnk1	20	5.965e-129	61.55	22	P:response to salt stress; P:regulation of intracellular signal transduction; P:hemopoiesis; P:protein autophosphorylation; F:calmodulin-dependent protein kinase activity; P:extrinsic apoptotic signaling pathway in absence of ligand; P:serine family amino acid metabolic process; C:nucleolus; P:regulation of translational initiation; P:cellular developmental process; C:nucleoplasm; F:calcium-depen…	4764	EC:2.7.11.17	Calcium/calmodulin-dependent protein kinase
MantlePools_contig_534	12.195	457	---NA---						1005
MantlePools_contig_535	35.6933	1291	TYRO1_PINMG ame: Full=Tyrosinase 1 ame: Full=Tyrosinase 1 Flags: Precursor	18	4.13665e-39	45.06	4	F:oxidoreductase activity; P:metabolic process; F:binding; P:single-organism process	970
MantlePools_contig_536	7.49051	386	TYRO1_PINMG ame: Full=Tyrosinase 1 ame: Full=Tyrosinase 1 Flags: Precursor	20	5.364e-46	43.85	5	C:intracellular organelle; C:cytoplasmic part; F:binding; P:single-organism metabolic process; C:membrane-bounded organelle	1382
MantlePools_contig_537	83.7293	2148	CAPZB_RAT ame: Full=F-actin-capping subunit beta ame: Full= beta	20	4.27347e-124	78.2	54	P:pronuclear migration; P:hermaphrodite genitalia development; P:regulation of cell morphogenesis; P:embryo development ending in birth or egg hatching; P:actin filament organization; P:border follicle cell migration; C:neuronal cell body; P:embryonic axis specification; P:negative regulation of filopodium assembly; P:microtubule-based movement; P:positive regulation of synaptic growth at neuromu…	688
MantlePools_contig_538	86.8375	13075	TYR3_CAEEL ame: Full= tyrosinase tyr-3 Flags: Precursor	20	1.00489e-54	44.55	7	C:intracellular organelle; F:oxidoreductase activity; C:cytoplasmic part; F:binding; P:single-organism metabolic process; P:cellular process; C:membrane-bounded organelle	4038
MantlePools_contig_539	72.1407	4616	KLH28_HUMAN ame: Full=Kelch 28 ame: Full=BTB POZ domain-containing 5	20	9.01649e-09	46.1	3	C:intracellular part; P:single-organism process; P:protein ubiquitination	1716
MantlePools_contig_540	55.679	4989	---NA---						2403
MantlePools_contig_541	11.2049	915	WDR63_HUMAN ame: Full=WD repeat-containing 63 ame: Full=Testis development NYD-SP29	20	0	47.2	12	C:motile cilium; F:protein binding; P:cellular localization; P:cilium morphogenesis; P:multicellular organismal development; C:dynein complex; C:chromosome; C:cytoplasmic part; P:microtubule cytoskeleton organization; P:cilium movement; P:transport; C:axoneme	2190
MantlePools_contig_542	18.3071	684	VKT3_BITGA ame: Full=Kunitz-type serine protease inhibitor bitisilin-3 ame: Full=Two-Kunitz protease inhibitor	20	4.55616e-19	55.25	16	P:protein metabolic process; P:cell morphogenesis; P:embryo development ending in birth or egg hatching; P:blood coagulation; C:cell surface; C:basement membrane; C:extracellular space; P:multicellular organism reproduction; F:endopeptidase inhibitor activity; F:protein binding; P:regulation of cellular process; P:system development; P:nematode larval development; P:embryonic morphogenesis; C:mem…	1002
MantlePools_contig_543	19.0188	3031	RENT2_HUMAN ame: Full=Regulator of nonsense transcripts 2 ame: Full=Nonsense mRNA reducing factor 2 ame: Full=Up-frameshift suppressor 2 homolog Short=hUpf2	4	0	52	12	P:mRNA export from nucleus; C:exon-exon junction complex; F:RNA binding; F:protein binding; P:nuclear-transcribed mRNA catabolic process, nonsense-mediated decay; P:cellular response to organic substance; F:telomeric DNA binding; P:signal transduction; C:cytosol; P:cellular response to oxygen-containing compound; P:response to stress; P:cellular response to acid chemical	4274
MantlePools_contig_544	453.999	12578	IKBA_CHICK ame: Full=NF-kappa-B inhibitor alpha ame: Full=I-kappa-B-alpha Short= -alpha Short= alpha ame: Full=REL-associated pp40	20	6.73178e-20	51.6	87	P:neural tube development; P:epithelial tube morphogenesis; P:inner ear development; P:cytoplasmic sequestering of NF-kappaB; F:RNA polymerase II regulatory region sequence-specific DNA binding; P:blood vessel morphogenesis; C:synapse; P:ventral spinal cord interneuron differentiation; P:chromatin organization; P:dorsal/ventral pattern formation; P:embryonic organ morphogenesis; P:mechanosensory …	743	EC:2.1.1.43	Histone-lysine N-methyltransferase
MantlePools_contig_545	47.6238	3873	PZP_HUMAN ame: Full=Pregnancy zone ame: Full=C3 and PZP-like alpha-2-macroglobulin domain-containing 6 Flags: Precursor	20	5.60372e-108	51.45	17	P:multicellular organismal development; P:regulation of response to stress; C:cell part; P:female pregnancy; P:negative regulation of proteolysis; P:regulation of signal transduction; C:extracellular space; P:inflammatory response; F:endopeptidase inhibitor activity; F:neurotrophin binding; P:negative regulation of response to stimulus; P:cell differentiation; C:vesicle; P:regulation of response …	2181
MantlePools_contig_546	96.1807	4318	SOCS2_HUMAN ame: Full=Suppressor of cytokine signaling 2 Short=SOCS-2 ame: Full=Cytokine-inducible SH2 2 Short=CIS-2 ame: Full=STAT-induced STAT inhibitor 2 Short=SSI-2	20	7.03001e-27	49.15	19	P:response to cytokine; P:growth hormone receptor signaling pathway; P:regulation of multicellular organism growth; F:signaling adaptor activity; P:regulation of tyrosine phosphorylation of STAT protein; P:neurogenesis; P:positive regulation of cell differentiation; C:cytoplasmic part; P:brain development; P:embryonic placenta development; P:negative regulation of JAK-STAT cascade; F:insulin-like…	1204
MantlePools_contig_547	19.5537	611	---NA---						838
MantlePools_contig_548	28.0057	684	FBCD1_MACFA ame: Full=Fibrinogen C domain-containing 1	20	1.37145e-37	61.3	28	P:protein localization to cell surface; P:prostate gland epithelium morphogenesis; P:UV protection; P:positive regulation of cell proliferation; P:cell surface pattern recognition receptor signaling pathway; P:neuromuscular junction development; P:cellular response to UV-B; F:G-protein coupled receptor binding; C:basement membrane; C:extracellular exosome; P:complement activation, lectin pathway;…	655	EC:3.4.21	Acting on peptide bonds (peptidases)
MantlePools_contig_549	17.3731	458	---NA---						707
MantlePools_contig_550	3.1551	90	TENR_MOUSE ame: Full=Tenascin-R Short=TN-R ame: Full=Janusin ame: Full=Neural recognition molecule J1-160 180 ame: Full=Restrictin Flags: Precursor	20	1.40271e-20	72.25	58	P:protein localization to cell surface; P:locomotory exploration behavior; P:negative regulation of cell-cell adhesion; P:axon guidance; P:associative learning; P:opsonization; C:integrin complex; P:negative regulation of RNA biosynthetic process; P:cell surface pattern recognition receptor signaling pathway; P:cellular response to UV-B; F:G-protein coupled receptor binding; F:proteoglycan bindin…	765	EC:3.4.21	Acting on peptide bonds (peptidases)
MantlePools_contig_551	19.8153	747	---NA---						1011
MantlePools_contig_552	15.2919	5125	ERYA2_SACER ame: Full=6-deoxyerythronolide-B synthase modules 3 and 4 Short=DEBS 2 ame: Full=6-deoxyerythronolide B synthase II ame: Full=Erythronolide synthase ame: Full=ORF B	20	2.34366e-153	48.25	11	P:secondary metabolic process; P:small molecule biosynthetic process; F:transferase activity, transferring acyl groups other than amino-acyl groups; P:organic cyclic compound biosynthetic process; C:membrane; P:lipid biosynthetic process; P:antibiotic biosynthetic process; P:Actinobacterium-type cell wall biogenesis; F:binding; P:fatty acid metabolic process; C:cell periphery	8988
MantlePools_contig_553	3.84287	47	---NA---						328
MantlePools_contig_554	68.9169	1105	WSCD2_DANRE ame: Full=WSC domain-containing 2	20	3.97654e-16	54.9	15	P:heparan sulfate proteoglycan biosynthetic process; P:multicellular organismal development; C:cytoplasmic part; P:phosphorus metabolic process; C:intracellular organelle part; P:reproduction; P:D-xylose metabolic process; C:membrane-bounded organelle; P:chondroitin sulfate biosynthetic process; F:protein binding; P:regulation of cellular process; C:membrane; C:endomembrane system; F:protein xylo…	430	EC:2.4.2.26	Protein xylosyltransferase
MantlePools_contig_555	24.7879	879	CROCC_MOUSE ame: Full=Rootletin ame: Full=Ciliary rootlet coiled-coil	2	6.3913e-08	74.5	18	C:ciliary rootlet; P:ciliary basal body organization; F:structural molecule activity; P:positive regulation of protein localization to cilium; C:kinesin complex; P:positive regulation of cilium assembly; C:plasma membrane; C:extracellular exosome; F:actin binding; C:centriole; P:epithelial structure maintenance; P:photoreceptor cell maintenance; C:actin cytoskeleton; F:kinesin binding; P:centriol…	951
MantlePools_contig_556	10.5693	990	MUS81_XENTR ame: Full=Crossover junction endonuclease MUS81	19	1.48748e-92	53.32	13	P:reciprocal meiotic recombination; P:mitotic G2/M transition checkpoint; P:DNA catabolic process, endonucleolytic; P:interstrand cross-link repair; P:double-strand break repair via homologous recombination; P:mitotic DNA damage checkpoint; C:nucleolus; C:nucleoplasm; F:protein binding; F:3'-flap endonuclease activity; P:meiotic chromosome segregation; P:response to intra-S DNA damage checkpoint …	2512
MantlePools_contig_557	8.08914	482	TRIM2_BOVIN ame: Full=Tripartite motif-containing 2 ame: Full=E3 ubiquitin- ligase TRIM2	6	4.86219e-05	41.83	11	F:ubiquitin-protein transferase activity; F:ubiquitin protein ligase activity; F:zinc ion binding; F:protein binding; C:cytoplasm; F:metal ion binding; F:myosin binding; P:regulation of neuron apoptotic process; F:ligase activity; C:intracellular; P:protein ubiquitination	1598
MantlePools_contig_558	35.4623	480	---NA---						363
MantlePools_contig_559	1005.7	34013	RS2_ICTPU ame: Full=40S ribosomal S2	20	1.28423e-150	83.15	35	P:positive regulation of translational fidelity; C:cytosolic small ribosomal subunit; P:embryo development ending in birth or egg hatching; C:Golgi apparatus; P:rRNA processing; C:nucleolus; C:nucleoplasm; P:viral transcription; C:chloroplast; C:plasmodesma; C:extracellular exosome; P:SRP-dependent cotranslational protein targeting to membrane; C:focal adhesion; P:nuclear-transcribed mRNA catabol…	907
MantlePools_contig_560	275.83	15078	MYS_ARGIR ame: Full=Myosin heavy striated muscle	20	5.08056e-143	75.5	45	P:locomotion; P:ventricular cardiac muscle tissue morphogenesis; P:Fc-gamma receptor signaling pathway involved in phagocytosis; P:inositol lipid-mediated signaling; P:cardiac muscle fiber development; P:cardiac muscle contraction; P:axonal fasciculation; P:adult heart development; F:ATP binding; C:protein phosphatase type 1 complex; P:locomotory behavior; P:pharyngeal pumping; P:skeletal muscle …	1466
MantlePools_contig_561	3.08474	49	---NA---						426
MantlePools_contig_562	96.5134	5920	RPN2_PONAB ame: Full=Dolichyl-diphosphooligosaccharide-- glycosyltransferase subunit 2 ame: Full=Dolichyl-diphosphooligosaccharide-- glycosyltransferase 63 kDa subunit ame: Full=Ribophorin II Short=RPN-II ame: Full=Ribophorin-2 Flags: Precursor	9	9.3944e-104	53.56	7	C:endoplasmic reticulum membrane; C:nucleus; P:regulation of cell division; F:protein binding; P:protein N-linked glycosylation; F:transferase activity; P:endoplasmic reticulum organization	1645
MantlePools_contig_563	77.8238	4762	CFAD_DICDI ame: Full=Counting factor associated D Flags: Precursor	20	4.78616e-86	56.35	29	P:epithelial tube branching involved in lung morphogenesis; P:catagen; P:regulation of mitophagy; P:cell communication; F:cysteine-type carboxypeptidase activity; P:decidualization; C:fusome; C:nucleolus; P:negative regulation of keratinocyte proliferation; F:proteoglycan binding; F:fibronectin binding; C:cytoplasmic vesicle; P:proteolysis involved in cellular protein catabolic process; C:collage…	1641	EC:3.4.22; EC:3.4.18	Acting on peptide bonds (peptidases); Acting on peptide bonds (peptidases)
MantlePools_contig_564	190.111	5345	PNO1_XENLA ame: Full=RNA-binding PNO1	20	1.63898e-120	87.25	9	P:endonucleolytic cleavage to generate mature 5'-end of SSU-rRNA from (SSU-rRNA, 5.8S rRNA, LSU-rRNA); F:RNA binding; P:protein complex assembly; C:cytosol; F:unfolded protein binding; P:endonucleolytic cleavage in ITS1 to separate SSU-rRNA from 5.8S rRNA and LSU-rRNA from tricistronic rRNA transcript (SSU-rRNA, 5.8S rRNA, LSU-rRNA); P:neurogenesis; C:nucleolus; C:nucleoplasm	754
MantlePools_contig_565	9.76074	103	PNO1_XENLA ame: Full=RNA-binding PNO1	20	6.60673e-51	91	9	P:endonucleolytic cleavage to generate mature 5'-end of SSU-rRNA from (SSU-rRNA, 5.8S rRNA, LSU-rRNA); F:RNA binding; P:protein complex assembly; C:cytosol; F:unfolded protein binding; P:endonucleolytic cleavage in ITS1 to separate SSU-rRNA from 5.8S rRNA and LSU-rRNA from tricistronic rRNA transcript (SSU-rRNA, 5.8S rRNA, LSU-rRNA); C:nucleolus; C:90S preribosome; C:nucleoplasm	283
MantlePools_contig_566	10.0569	93	SORCN_CRIGR ame: Full=Sorcin ame: Full=22 kDa ame: Full=CP-22 ame: Full=V19	12	5.04903e-10	58.17	26	C:sarcoplasmic reticulum; F:protease binding; P:organ development; P:regulation of high voltage-gated calcium channel activity; P:cytoplasmic sequestering of transcription factor; P:regulation of cell communication by electrical coupling involved in cardiac conduction; C:neuron projection; C:nucleoplasm; C:endoplasmic reticulum membrane; C:extracellular exosome; F:protein heterodimerization activ…	248
MantlePools_contig_567	839.151	21027	---NA---						672
MantlePools_contig_568	12.8703	4478	ZN569_MOUSE ame: Full=Zinc finger 569 ame: Full=Mszf21 ame: Full=Zinc finger 74 Short=Zfp-74	20	6.74207e-10	39.55	18	P:positive regulation of RNA biosynthetic process; C:intracellular organelle; F:transcription regulatory region DNA binding; P:primary metabolic process; P:negative regulation of RNA biosynthetic process; P:regulation of viral life cycle; F:RNA polymerase II transcription factor activity, sequence-specific DNA binding; P:regulation of transcription from RNA polymerase II promoter; P:regulation of…	9331
MantlePools_contig_569	4.31109	154	---NA---						958
MantlePools_contig_570	140.344	2716	---NA---						519
MantlePools_contig_571	2209.02	42750	RL35_CHICK ame: Full=60S ribosomal L35	20	4.97244e-60	84.15	22	P:chordate embryonic development; P:cytoplasmic translation; C:Golgi apparatus; C:cytosolic large ribosomal subunit; C:nucleolus; C:vacuolar membrane; P:translational initiation; C:plasma membrane; P:reproduction; P:maturation of LSU-rRNA from tricistronic rRNA transcript (SSU-rRNA, 5.8S rRNA, LSU-rRNA); P:viral transcription; C:plasmodesma; P:SRP-dependent cotranslational protein targeting to me…	519
MantlePools_contig_572	15.479	172	---NA---						298
MantlePools_contig_573	2.14071	36	---NA---						451
MantlePools_contig_574	3.59174	60	CFAD_DICDI ame: Full=Counting factor associated D Flags: Precursor	20	1.3809e-22	69.25	62	F:cysteine-type carboxypeptidase activity; P:dichotomous subdivision of terminal units involved in lung branching; P:decidualization; P:positive regulation of angiogenesis; C:caspase complex; P:zymogen activation; P:response to retinoic acid; C:multivesicular body lumen; F:HLA-A specific activating MHC class I receptor activity; C:apical part of cell; F:proteoglycan binding; P:neuropeptide catabo…	448	EC:3.4.11; EC:3.4.22; EC:3.4.21; EC:3.4.18	Acting on peptide bonds (peptidases); Acting on peptide bonds (peptidases); Acting on peptide bonds (peptidases); Acting on peptide bonds (peptidases)
MantlePools_contig_575	61.4285	2712	NDUAA_DROME ame: Full=NADH dehydrogenase	9	3.38827e-44	50.44	2	C:mitochondrial inner membrane; C:respiratory chain	1184
MantlePools_contig_576	170.759	9328	---NA---						1465
MantlePools_contig_577	13.0452	448	---NA---						921
MantlePools_contig_578	38.1539	690	---NA---						485
MantlePools_contig_579	1.36453	26	ALG6_CHICK ame: Full=Dolichyl pyrophosphate Man9 c2 alpha-1,3-glucosyltransferase ame: Full=Asparagine-linked glycosylation 6 homolog ame: Full=Dol-P-Glc:Man(9) c(2)-PP-Dol alpha-1,3-glucosyltransferase ame: Full=Dolichyl-P-Glc:Man9 c2-PP-dolichyl glucosyltransferase	9	2.08782e-20	56.67	5	C:endoplasmic reticulum membrane; P:chitin-based cuticle development; P:protein N-linked glycosylation; F:dolichyl-phosphate-glucose-glycolipid alpha-glucosyltransferase activity; P:dolichol-linked oligosaccharide biosynthetic process	511
MantlePools_contig_580	21.2159	1102	CATC_PONAB ame: Full=Dipeptidyl peptidase 1 ame: Full=Cathepsin C ame: Full=Cathepsin J ame: Full=Dipeptidyl peptidase I Short=DPP-I Short=DPPI ame: Full=Dipeptidyl transferase Contains: ame: Full=Dipeptidyl peptidase 1 exclusion domain chain ame: Full=Dipeptidyl peptidase I exclusion domain chain Contains: ame: Full=Dipeptidyl peptidase 1 heavy chain ame: Full=Dipeptidyl peptidase I heavy chain …	20	1.84899e-164	57.1	32	F:peptidase activator activity involved in apoptotic process; C:Golgi apparatus; P:organ development; F:protein self-association; P:single-organism metabolic process; P:response to oxygen-containing compound; C:endoplasmic reticulum lumen; P:zymogen activation; C:extracellular exosome; P:peptide catabolic process; F:chaperone binding; P:positive regulation of peptidase activity; P:proteolysis inv…	1393	EC:3.4.22; EC:3.4.21	Acting on peptide bonds (peptidases); Acting on peptide bonds (peptidases)
MantlePools_contig_581	13.509	203	DEOC_BOVIN ame: Full=Deoxyribose-phosphate aldolase Short=DERA ame: Full=2-deoxy-D-ribose 5-phosphate aldolase ame: Full=Phosphodeoxyriboaldolase Short=Deoxyriboaldolase	4	6.88148e-43	70.5	7	F:deoxyribose-phosphate aldolase activity; C:extracellular exosome; P:pentose-phosphate shunt; P:deoxyribonucleotide catabolic process; P:carbohydrate catabolic process; P:deoxyribonucleoside catabolic process; C:cytosol	403	EC:4.1.2.4	Deoxyribose-phosphate aldolase
MantlePools_contig_582	152.093	1242	---NA---						219
MantlePools_contig_583	8.51894	574	ZAG1_CAEEL ame: Full=Zinc finger E-box-binding homeobox zag-1 ame: Full=Zinc finger involved in axon guidance 1 Short=ZAG-1	20	7.55972e-47	68.5	58	P:positive regulation of JUN kinase activity; P:cytoskeleton organization; P:corticospinal tract morphogenesis; P:mammillary axonal complex development; F:RNA polymerase II core promoter proximal region sequence-specific DNA binding; P:mesoderm development; F:transcriptional repressor activity, RNA polymerase II transcription regulatory region sequence-specific binding; C:transcription factor com…	1807
MantlePools_contig_584	1.57412	27	---NA---						460
MantlePools_contig_585	0.980072	11	---NA---						301
MantlePools_contig_586	21.0943	597	---NA---						759
MantlePools_contig_587	28.4586	347	LSAMP_HUMAN ame: Full=Limbic system-associated membrane Short=LSAMP ame: Full= family member 3 Flags: Precursor	3	0.000665498	46	8	F:protein binding; P:locomotory exploration behavior; C:membrane; C:integral component of membrane; P:nervous system development; P:cell adhesion; C:plasma membrane; C:anchored component of membrane	327
MantlePools_contig_588	179.135	2418	---NA---						362
MantlePools_contig_589	10.0286	310	---NA---						829
MantlePools_contig_590	8.02746	267	CRCM1_XENLA ame: Full=Calcium release-activated calcium channel 1 ame: Full= orai-1 ame: Full=Transmembrane 142A	16	3.91884e-54	72.5	19	F:store-operated calcium channel activity; P:calcium ion import; F:identical protein binding; P:positive regulation of calcium ion transport; C:voltage-gated calcium channel complex; P:nervous system development; P:sarcomere organization; C:protein complex; C:autophagosome; C:growth cone; C:integral component of plasma membrane; P:store-operated calcium entry; P:positive regulation of NFAT protei…	892
MantlePools_contig_591	43.9656	641	LSM4_HUMAN ame: Full=U6 snRNA-associated Sm LSm4 ame: Full=Glycine-rich Short=GRP	17	2.2479e-55	75.41	34	P:embryo development ending in seed dormancy; P:locomotion; P:determination of adult lifespan; P:embryo development ending in birth or egg hatching; P:exonucleolytic nuclear-transcribed mRNA catabolic process involved in deadenylation-dependent decay; C:cytoplasmic mRNA processing body; C:nucleolus; C:neuron projection; C:small nucleolar ribonucleoprotein complex; C:nucleoplasm; C:commitment comp…	391
MantlePools_contig_592	10.7273	402	PTPRF_RAT ame: Full=Receptor-type tyrosine- phosphatase F ame: Full=Leukocyte common antigen related Short=LAR Flags: Precursor	20	3.67609e-13	43.75	32	F:cell adhesion molecule binding; P:cellular component assembly; F:ion binding; P:cellular protein modification process; P:organ development; P:positive regulation of locomotion; P:negative regulation of signal transduction; P:positive regulation of cellular process; P:cellular response to organic substance; C:intracellular membrane-bounded organelle; F:phosphatase activity; P:regulation of cellu…	1005	EC:3.1.3.41	4-nitrophenylphosphatase
MantlePools_contig_593	1.4451	43	---NA---						798
MantlePools_contig_594	45.5801	1239	LIPR1_HUMAN ame: Full=Inactive pancreatic lipase-related 1 Short=PL-RP1 Flags: Precursor	20	4.20344e-32	54.05	11	P:positive regulation of triglyceride lipase activity; C:extracellular space; F:acylglycerol lipase activity; P:glycerolipid metabolic process; F:calcium ion binding; P:phospholipid catabolic process; F:triglyceride lipase activity; P:galactolipid catabolic process; P:intestinal cholesterol absorption; F:galactolipase activity; F:phospholipase activity	729	EC:3.1.1.26; EC:3.1.1.23; EC:3.1.1.3	Galactolipase; Acylglycerol lipase; Triacylglycerol lipase
MantlePools_contig_595	47.6231	3532	COCA1_HUMAN ame: Full=Collagen alpha-1(XII) chain Flags: Precursor	20	3.66152e-25	54.25	16	P:cell morphogenesis involved in differentiation; P:neuron projection development; P:chondrocyte differentiation; C:FACIT collagen trimer; F:extracellular matrix structural constituent; P:response to stress; C:extracellular space; C:anchoring collagen complex; C:extracellular exosome; F:protein binding; P:regulation of cellular process; C:cytoplasm; P:extracellular matrix organization; P:endoderm…	1989
MantlePools_contig_596	115.834	2855	---NA---						661
MantlePools_contig_597	11.312	89	---NA---						211
MantlePools_contig_598	51.2133	951	---NA---						498
MantlePools_contig_599	1150.88	20899	HSP70_BRUMA ame: Full=Heat shock 70 kDa	20	5.95261e-46	87.85	121	C:postsynaptic density; P:DNA repair; P:determination of adult lifespan; P:embryo development ending in birth or egg hatching; C:Prp19 complex; P:late endosomal microautophagy; P:positive regulation of NF-kappaB transcription factor activity; C:microtubule; C:lumenal side of lysosomal membrane; C:messenger ribonucleoprotein complex; F:phosphatidylserine binding; F:RNA binding; P:negative regulati…	487
MantlePools_contig_600	311.024	9046	---NA---						780
MantlePools_contig_601	58.3052	3372	ANNU_SCHAM ame: Full=Annulin ame: Full= -glutamine gamma-glutamyltransferase ame: Full=Transglutaminase	20	3.05129e-73	49.1	15	F:transferase activity, transferring acyl groups; P:positive regulation of cell proliferation; C:extracellular region part; F:ion binding; P:cellular protein modification process; C:cytoplasmic part; C:plasma membrane part; P:cellular calcium ion homeostasis; P:organ morphogenesis; P:keratinocyte differentiation; C:adherens junction; F:protein binding; C:intracellular membrane-bounded organelle; …	1551
MantlePools_contig_602	8.93945	655	---NA---						1965
MantlePools_contig_603	9.13692	401	---NA---						1177
MantlePools_contig_604	0.0717068	1	---NA---						374
MantlePools_contig_605	9.06711	947	TBK1_MOUSE ame: Full=Serine threonine- kinase TBK1 ame: Full=T2K ame: Full=TANK-binding kinase 1	20	3.51305e-82	48.8	45	C:PML body; C:IkappaB kinase complex; F:IkappaB kinase activity; P:positive regulation of I-kappaB kinase/NF-kappaB signaling; P:anatomical structure morphogenesis; P:organ development; P:epithelium development; P:transmembrane receptor protein serine/threonine kinase signaling pathway; P:positive regulation of transcription from RNA polymerase II promoter; P:pattern recognition receptor signalin…	2801	EC:2.7.11; EC:2.7.11.10	Transferring phosphorus-containing groups; I-kappa-B kinase
MantlePools_contig_606	0.52844	8	---NA---						406
MantlePools_contig_607	296.32	12364	MYPH_ECHGR ame: Full=Myophilin	20	6.41112e-29	62.85	25	P:regulation of cell shape; C:myelin sheath; P:cytoskeleton organization; P:hemopoiesis; P:cell adhesion; P:negative regulation of transcription from RNA polymerase II promoter; P:wound healing; C:extracellular exosome; P:regulation of myoblast fusion; C:focal adhesion; C:stress fiber; P:myoblast fusion; P:regulation of cell proliferation; P:muscle organ development; P:epithelial cell differentia…	1119
MantlePools_contig_608	3.3886	35	---NA---						277
MantlePools_contig_609	2.84168	48	---NA---						453
MantlePools_contig_610	83.5391	3738	---NA---						1200
MantlePools_contig_611	6.93871	326	SC5A9_DANRE ame: Full=Sodium glucose cotransporter 4 Short=Na(+) glucose cotransporter 4 ame: Full=Solute carrier family 5 member 9	20	2.42784e-119	70.4	14	P:transmembrane transport; F:polyol transmembrane transporter activity; P:polyol transport; F:low-affinity glucose:sodium symporter activity; C:integral component of plasma membrane; P:carbohydrate metabolic process; P:sodium ion transport; P:intestinal D-glucose absorption; C:cell-cell junction; C:brush border membrane; C:extracellular exosome; F:protein binding; P:metanephros development; C:api…	1260
MantlePools_contig_612	1.04759	10	SC5AB_BOVIN ame: Full=Sodium myo-inositol cotransporter 2 Short=Na(+) myo-inositol cotransporter 2 ame: Full=Sodium myo-inositol transporter 2 Short=SMIT2 ame: Full=Solute carrier family 5 member 11	20	1.29702e-16	68.65	13	P:transmembrane transport; P:inositol metabolic process; C:plasma membrane region; F:low-affinity glucose:sodium symporter activity; P:peripheral nervous system development; P:regulation of respiratory gaseous exchange; F:myo-inositol:sodium symporter activity; C:integral component of plasma membrane; C:extracellular exosome; F:protein binding; P:cation transport; P:glucose transport; P:myo-inosi…	256
MantlePools_contig_613	11.4717	826	MIEAP_DANRE ame: Full=Mitochondria-eating ame: Full=Spermatogenesis-associated 18	9	2.66293e-58	54.78	5	C:mitochondrion; C:membrane; P:cellular response to stress; P:single-organism cellular process; P:mitochondrion organization	1931
MantlePools_contig_614	5.05804	566	TARB1_HUMAN ame: Full=Probable methyltransferase TARBP1 ame: Full=TAR RNA-binding 1 ame: Full=TAR RNA-binding of 185 kDa Short=TRP-185	1	2.66713e-65	45	10	F:RNA methyltransferase activity; C:nucleus; F:RNA binding; P:RNA processing; F:methyltransferase activity; F:transferase activity; P:tRNA methylation; F:tRNA (guanine) methyltransferase activity; P:methylation; P:regulation of transcription from RNA polymerase II promoter	3001
MantlePools_contig_615	3.17377	100	---NA---						845
MantlePools_contig_616	39.0522	731	---NA---						502
MantlePools_contig_617	80.455	7215	APLF_MOUSE ame: Full=Aprataxin and PNK-like factor ame: Full=Apurinic-apyrimidinic endonuclease APLF	3	3.68834e-13	61.33	11	F:nucleotide binding; P:single strand break repair; F:3'-5' exonuclease activity; C:site of double-strand break; F:protein binding; P:base-excision repair; F:DNA-(apurinic or apyrimidinic site) lyase activity; P:regulation of isotype switching; C:nucleoplasm; P:double-strand break repair; P:positive regulation of DNA ligation	2405	EC:4.2.99.18	DNA-(apurinic or apyrimidinic site) lyase
MantlePools_contig_618	5.28454	187	CLH1_RAT ame: Full=Clathrin heavy chain 1	13	4.39368e-42	61.69	60	F:clathrin light chain binding; P:liquid clearance, open tracheal system; P:sperm individualization; C:synaptic vesicle; P:determination of adult lifespan; P:embryo development ending in birth or egg hatching; P:oocyte microtubule cytoskeleton polarization; P:cortical actin cytoskeleton organization; C:chloroplast; C:sorting endosome; C:plasmodesma; C:clathrin-coated endocytic vesicle membrane; C…	949
MantlePools_contig_619	10.1768	891	ANR26_HUMAN ame: Full=Ankyrin repeat domain-containing 26	6	2.67863e-46	51.83	6	C:centrosome; P:negative regulation of signal transduction; P:negative regulation of developmental growth; P:negative regulation of multicellular organismal process; P:regulation of lipid metabolic process; P:regulation of cellular metabolic process	2348
MantlePools_contig_620	10.3914	699	E75_METEN ame: Full=Nuclear hormone receptor E75 ame: Full=Nuclear receptor subfamily 1 group D member 3	20	8.47364e-29	53.6	84	P:embryo development; P:amacrine cell differentiation; C:RNA polymerase II transcription factor complex; F:drug binding; P:response to low-density lipoprotein particle; F:oxysterol binding; F:RNA polymerase II regulatory region sequence-specific DNA binding; C:Golgi apparatus; P:positive regulation of developmental process; P:positive regulation of sequence-specific DNA binding transcription fact…	1804
MantlePools_contig_621	35.1692	956	CALM_HALOK ame: Full=Calmodulin Short=	20	6.16813e-66	84	91	F:phosphatidylinositol 3-kinase binding; F:ligand-gated ion channel activity; P:centriole replication; P:embryo development ending in birth or egg hatching; P:positive regulation of DNA binding; C:microtubule associated complex; P:positive regulation of GTPase activity; C:growth cone; P:sensory perception of sound; P:positive regulation of protein autophosphorylation; C:calcium channel complex; P…	729	EC:2.7.1.127	Inositol-trisphosphate 3-kinase
MantlePools_contig_622	12.8081	554	CNTP2_MOUSE ame: Full=Contactin-associated -like 2 ame: Full=Cell recognition molecule Caspr2 Flags: Precursor	20	1.71326e-22	45.3	15	C:somatodendritic compartment; P:telencephalon development; P:single-organism behavior; C:extracellular region part; C:cytoplasmic part; P:neuron development; C:main axon; C:membrane-bounded organelle; C:plasma membrane part; F:protein binding; P:regulation of signaling; C:integral component of membrane; P:cellular component organization; P:regulation of cell communication; P:neurological system …	1160
MantlePools_contig_623	5.09131	415	---NA---						2186
MantlePools_contig_624	266.631	19924	APLP_LOCMI ame: Full=Apolipophorins Contains: ame: Full=Apolipophorin-2 ame: Full=Apolipophorin II ame: Full=apoLp-2 Contains: ame: Full=Apolipophorin-1 ame: Full=Apolipophorin I ame: Full=apoLp-1 Flags: Precursor	20	1.18742e-41	47.15	6	P:regulation of macromolecule metabolic process; P:system development; P:single-organism cellular process; P:regulation of primary metabolic process; P:regulation of cellular metabolic process; P:regulation of transmembrane receptor protein serine/threonine kinase signaling pathway	2004
MantlePools_contig_625	29.3051	766	HIP_MYTED ame: Full=Heavy metal-binding HIP	11	1.96891e-08	46.36	3	P:system development; C:extracellular region part; P:anatomical structure morphogenesis	701
MantlePools_contig_626	0.980072	11	---NA---						301
MantlePools_contig_627	18.2747	2293	PLK1_MOUSE ame: Full=Serine threonine- kinase PLK1 ame: Full=Polo-like kinase 1 Short=PLK-1 ame: Full=Serine threonine- kinase 13 Short=STPK13	20	3.37043e-161	59.9	89	P:mitotic spindle assembly checkpoint; P:sperm aster formation; P:pronuclear migration; P:mitotic spindle organization; P:spindle assembly involved in female meiosis II; P:response to radiation; C:Golgi stack; P:memory; C:dendrite; F:p53 binding; P:regulation of cell cycle G2/M phase transition; P:negative regulation of neuroblast proliferation; C:tubulin complex; P:regulation of protein binding;…	3365	EC:2.7.11	Transferring phosphorus-containing groups
MantlePools_contig_628	18.8153	1018	CCKAR_XENLA ame: Full=Cholecystokinin receptor ame: Full=CCK-XLR	6	2.74346e-08	43	9	P:regulation of biological quality; P:regulation of cellular process; P:cell communication; P:single-multicellular organism process; P:cellular response to stimulus; C:cell part; P:response to chemical; P:single-organism cellular process; P:single organism signaling	1451
MantlePools_contig_629	4160.76	80676	HS90A_CHICK ame: Full=Heat shock HSP 90-alpha	20	1.59702e-28	87.35	121	F:ATPase activity; P:response to estrogen; F:progesterone receptor binding; P:response to progesterone; P:cardiac muscle cell apoptotic process; F:double-stranded RNA binding; F:chaperone binding; F:dATP binding; F:mRNA binding; F:glycoprotein binding; C:COP9 signalosome; F:protein kinase regulator activity; C:axon; F:protein phosphatase binding; F:histone deacetylase binding; P:positive regulati…	520	EC:2.7.10; EC:3.6.1.3	Transferring phosphorus-containing groups; Adenosinetriphosphatase
MantlePools_contig_630	201.015	8230	COL12_HUMAN ame: Full=Collectin-12 ame: Full=Collectin placenta 1 Short=CL-P1 Short=hCL-P1 ame: Full=Nurse cell scavenger receptor 2 ame: Full=Scavenger receptor class A member 4 ame: Full=Scavenger receptor with C-type lectin	20	1.738e-17	51.45	22	P:positive regulation of cell adhesion molecule production; P:single-multicellular organism process; C:cytoplasmic part; P:defense response; C:intracellular organelle part; C:cell surface; C:plasma membrane part; P:single-organism catabolic process; P:single-organism developmental process; P:macromolecule metabolic process; P:phagocytosis, recognition; C:extracellular exosome; F:signaling pattern…	1098
MantlePools_contig_631	37.5955	5278	TM131_MOUSE ame: Full=Transmembrane 131 ame: Full= RW1	6	1.07777e-99	50	3	P:regulation of cellular process; C:membrane; C:cell part	3765
MantlePools_contig_632	105.83	1906	---NA---						483
MantlePools_contig_633	117.231	7947	MANL_MYTCA ame: Full=Nacrein	20	1.78229e-156	47.65	3	C:membrane; C:cell part; C:extracellular region	1818
MantlePools_contig_634	101.928	1125	S238B_DANRE ame: Full=Solute carrier family 25 member 38-B	13	3.80278e-15	66.38	10	P:erythrocyte differentiation; F:structural constituent of ribosome; C:mitochondrion; C:membrane; P:heme biosynthetic process; P:ribosome biogenesis; P:hemoglobin biosynthetic process; C:ribosome; P:transport; P:translation	296
MantlePools_contig_635	75.9076	4073	---NA---						1439
MantlePools_contig_636	67.1577	4803	TYR3_CAEEL ame: Full= tyrosinase tyr-3 Flags: Precursor	20	1.47872e-48	43.05	3	F:oxidoreductase activity; P:metabolic process; P:single-organism process	1918
MantlePools_contig_637	23.6131	582	---NA---						661
MantlePools_contig_638	14.7082	1438	STA5B_RAT ame: Full=Signal transducer and activator of transcription 5B	20	5.18938e-100	50	86	P:larval lymph gland hemopoiesis; F:RNA polymerase II regulatory region sequence-specific DNA binding; P:negative regulation of nitrogen compound metabolic process; P:eye-antennal disc morphogenesis; P:border follicle cell migration; P:neurogenesis; P:segment specification; P:negative regulation of antimicrobial humoral response; P:JAK-STAT cascade; P:regulation of erythrocyte differentiation; P:…	2622
MantlePools_contig_639	44.652	4935	SORL_MOUSE ame: Full=Sortilin-related receptor ame: Full=Gp250 ame: Full=Low-density lipo receptor relative with 11 ligand-binding repeats Short=LDLR relative with 11 ligand-binding repeats Short=LR11 ame: Full= -1 ame: Full=Sorting -related receptor containing LDLR class A repeats Short=m Flags: Precursor	20	7.09829e-64	47.8	57	P:protein transport; P:negative regulation of nitrogen compound metabolic process; C:Golgi apparatus; P:positive regulation of transport; P:cellular metabolic process; F:lipoprotein particle receptor activity; P:neuromuscular junction development; P:regulation of hormone levels; P:small molecule metabolic process; P:postsynaptic membrane organization; P:negative regulation of neuron projection de…	2964
MantlePools_contig_640	80.8168	1787	---NA---						593
MantlePools_contig_641	13.3528	474	---NA---						952
MantlePools_contig_642	1.54128	20	---NA---						348
MantlePools_contig_643	6.97884	299	---NA---						1149
MantlePools_contig_644	27.1387	1440	CSN4_MOUSE ame: Full=COP9 signalosome complex subunit 4 Short=SGN4 Short=Signalosome subunit 4 ame: Full=JAB1-containing signalosome subunit 4	12	0	74.92	22	P:germ cell development; P:mitotic G2 DNA damage checkpoint; P:photomorphogenesis; C:synaptic vesicle; P:nucleotide-excision repair, DNA damage recognition; P:transcription-coupled nucleotide-excision repair; P:female germ-line stem cell population maintenance; F:transcription regulatory region DNA binding; P:protein deneddylation; C:nucleoplasm; P:compound eye photoreceptor cell differentiation;…	1423
MantlePools_contig_645	1612.09	21039	UBIQP_XENLA ame: Full=Polyubiquitin Contains: ame: Full=Ubiquitin Flags: Precursor	20	2.46036e-77	98.8	91	P:regulation of proteasomal protein catabolic process; P:transcription-coupled nucleotide-excision repair; P:interstrand cross-link repair; P:transforming growth factor beta receptor signaling pathway; P:fibroblast growth factor receptor signaling pathway; P:ribosome biogenesis; P:JNK cascade; P:regulation of transcription from RNA polymerase II promoter in response to hypoxia; C:neuronal cell bo…	350
MantlePools_contig_646	34.2742	901	---NA---						705
MantlePools_contig_647	25.2028	312	---NA---						332
MantlePools_contig_648	21.2449	3484	---NA---						4398
MantlePools_contig_649	4.64789	100	VWA7_BOVIN ame: Full=von Willebrand factor A domain-containing 7 ame: Full= G7c Flags: Precursor	4	1.64013e-12	52.75	4	P:biological_process; C:extracellular region; C:cellular_component; F:molecular_function	577
MantlePools_contig_650	10.052	259	VWA7_BOVIN ame: Full=von Willebrand factor A domain-containing 7 ame: Full= G7c Flags: Precursor	4	4.32917e-06	51.75	4	P:biological_process; C:extracellular region; C:cellular_component; F:molecular_function	691
MantlePools_contig_651	28.8851	587	VWA7_RAT ame: Full=von Willebrand factor A domain-containing 7 ame: Full= G7c Flags: Precursor	4	4.35279e-18	51.75	4	P:biological_process; C:extracellular region; C:cellular_component; F:molecular_function	545
MantlePools_contig_652	7.57316	194	TBCD_CHICK ame: Full=Tubulin-specific chaperone D ame: Full=Beta-tubulin cofactor D ame: Full=Tubulin-folding cofactor D	7	2.324e-81	62.86	21	P:embryo development; C:lateral plasma membrane; P:reproductive structure development; P:tubulin complex assembly; F:GTPase activator activity; P:post-embryonic development; P:post-chaperonin tubulin folding pathway; P:microtubule cytoskeleton organization; P:positive regulation of GTPase activity; P:single organism reproductive process; C:microtubule; C:adherens junction; C:bicellular tight junc…	687
MantlePools_contig_653	17.4227	853	SEC63_PONAB ame: Full=Translocation SEC63 homolog	8	2.47529e-93	50.63	11	C:endoplasmic reticulum membrane; P:IRE1-mediated unfolded protein response; F:protein binding; P:SRP-dependent cotranslational protein targeting to membrane; P:nitrogen compound metabolic process; P:liver development; P:renal system development; P:multicellular organismal aging; C:cytosol; F:receptor activity; P:posttranslational protein targeting to membrane	1313
MantlePools_contig_654	8.07781	125	SEC63_MOUSE ame: Full=Translocation SEC63 homolog	3	5.33498e-18	69	11	C:endoplasmic reticulum membrane; P:IRE1-mediated unfolded protein response; F:protein binding; P:SRP-dependent cotranslational protein targeting to membrane; P:nitrogen compound metabolic process; P:liver development; P:renal system development; P:multicellular organismal aging; C:cytosol; F:receptor activity; P:posttranslational protein targeting to membrane	415
MantlePools_contig_655	12.9684	1221	DYH7_HUMAN ame: Full=Dynein heavy chain axonemal ame: Full=Axonemal beta dynein heavy chain 7 ame: Full=Ciliary dynein heavy chain 7 ame: Full=Dynein heavy chain 2 ame: Full=hDHC2	20	0	64.65	14	F:ATPase activity; C:inner dynein arm; P:multicellular organismal development; P:cilium movement involved in cell motility; C:microtubule; F:microtubule binding; F:ATP binding; F:microtubule motor activity; P:sperm motility; C:tubulin complex; C:cytoplasm; F:calcium ion binding; C:sperm flagellum; P:inner dynein arm assembly	2525	EC:3.6.1.3	Adenosinetriphosphatase
MantlePools_contig_656	1.35258	29	CE290_DANRE ame: Full=Centrosomal of 290 kDa Short=Cep290	3	1.51091e-46	70	29	C:photoreceptor connecting cilium; P:positive regulation of intracellular protein transport; P:retina development in camera-type eye; C:centriolar satellite; P:protein transport; C:gamma-tubulin complex; C:photoreceptor outer segment; P:heart development; P:G2/M transition of mitotic cell cycle; C:tubulin complex; P:positive regulation of transcription, DNA-templated; P:photoreceptor cell mainten…	575
MantlePools_contig_657	47.2597	541	---NA---						307
MantlePools_contig_658	109.643	4350	IAP2_OSHVF ame: Full= apoptosis inhibitor ORF87	20	5.088e-25	43.1	22	C:intracellular organelle; P:response to organic substance; P:regulation of intracellular signal transduction; P:protein polyubiquitination; F:ion binding; P:cell surface receptor signaling pathway; P:defense response; P:regulation of necroptotic process; C:membrane-bounded organelle; C:plasma membrane part; P:positive regulation of response to stimulus; P:positive regulation of protein polyubiqu…	1064
MantlePools_contig_659	11.8151	126	XIAP_XENTR ame: Full=E3 ubiquitin- ligase XIAP ame: Full=Baculoviral IAP repeat-containing 4 ame: Full=RING-type E3 ubiquitin transferase XIAP ame: Full=X-linked inhibitor of apoptosis Short=X-linked IAP	2	0.000409214	55	21	F:zinc ion binding; P:multicellular organismal development; P:positive regulation of canonical Wnt signaling pathway; P:negative regulation of proteolysis; F:cysteine-type endopeptidase inhibitor activity involved in apoptotic process; P:inhibition of cysteine-type endopeptidase activity involved in apoptotic process; F:peptidase inhibitor activity; F:ubiquitin-protein transferase activity; C:spi…	286
MantlePools_contig_660	5.05122	97	CE290_DANRE ame: Full=Centrosomal of 290 kDa Short=Cep290	3	5.12992e-46	74.67	29	C:photoreceptor connecting cilium; P:positive regulation of intracellular protein transport; P:retina development in camera-type eye; C:centriolar satellite; P:protein transport; C:gamma-tubulin complex; C:photoreceptor outer segment; P:heart development; P:G2/M transition of mitotic cell cycle; C:tubulin complex; P:positive regulation of transcription, DNA-templated; P:photoreceptor cell mainten…	515
MantlePools_contig_661	16.3899	954	IKBA_CHICK ame: Full=NF-kappa-B inhibitor alpha ame: Full=I-kappa-B-alpha Short= -alpha Short= alpha ame: Full=REL-associated pp40	1	0.00021187	47	2	C:cytoplasm; P:regulation of fibroblast proliferation	1561
MantlePools_contig_662	0.854768	8	RN5A_HUMAN ame: Full=2-5A-dependent ribonuclease Short=2-5A-dependent RNase ame: Full=Ribonuclease 4 ame: Full=Ribonuclease L Short=RNase L	1	0.000422374	54	32	P:positive regulation of glucose import in response to insulin stimulus; P:regulation of mRNA stability; F:ribonuclease activity; P:fat cell differentiation; P:rRNA processing; P:positive regulation of transcription from RNA polymerase II promoter; P:protein phosphorylation; C:cellular_component; F:endoribonuclease activity; F:nucleotide binding; F:ATP binding; F:RNA binding; F:endonuclease activ…	251
MantlePools_contig_663	5.54665	194	---NA---						938
MantlePools_contig_664	1.67615	24	---NA---						384
MantlePools_contig_665	165.784	6973	---NA---						1128
MantlePools_contig_666	0.972905	23	---NA---						634
MantlePools_contig_667	553.932	83508	TE53_HASHE ame: Full=Augerpeptide hhe53	2	1.46993e-07	78.5	1	C:extracellular region	4043
MantlePools_contig_668	96.7593	1270	---NA---						352
MantlePools_contig_669	8.72801	344	LMO41_XENTR ame: Full=LIM domain transcription factor ame: Full=LIM domain only Short=LMO-	20	2.59266e-58	65.3	46	P:regulation of cell fate specification; P:positive regulation of peroxisome proliferator activated receptor signaling pathway; P:retina development in camera-type eye; P:imaginal disc-derived leg segmentation; F:RNA polymerase II regulatory region sequence-specific DNA binding; P:imaginal disc-derived wing morphogenesis; P:mesoderm development; P:negative regulation of neuron differentiation; P:…	1057
MantlePools_contig_670	0.136134	2	---NA---						394
MantlePools_contig_671	69.9738	3298	WOS2_SCHPO ame: Full= wos2 ame: Full=p21	15	1.47749e-21	56.93	38	P:cell proliferation; F:progesterone receptor binding; P:regulation of cellular response to stress; P:JNK cascade; C:telomerase holoenzyme complex; P:skin development; C:nucleoplasm; F:telomerase activity; P:negative regulation of DNA binding; C:extracellular exosome; C:focal adhesion; F:chaperone binding; C:cytosol; P:chaperone cofactor-dependent protein refolding; P:positive regulation of viral…	1264	EC:5.3.99.3	Prostaglandin-E synthase
MantlePools_contig_672	6.65011	702	INT8_HUMAN ame: Full=Integrator complex subunit 8 Short=Int8 ame: Full= kaonashi-1	5	1.62103e-122	51	2	P:snRNA processing; C:nucleoplasm	2831
MantlePools_contig_673	156.905	24567	EIF3A_XENLA ame: Full=Eukaryotic translation initiation factor 3 subunit A Short=eIF3a ame: Full=Eukaryotic translation initiation factor 3 subunit 10 ame: Full=eIF-3-theta	20	0	73.75	21	C:multi-eIF complex; F:structural molecule activity; C:nucleolus; C:eukaryotic 48S preinitiation complex; P:regulation of translational initiation; C:ribosome; P:translation reinitiation; C:microtubule; F:translation initiation factor activity; P:IRES-dependent viral translational initiation; P:formation of translation preinitiation complex; P:formation of cytoplasmic translation initiation compl…	4199
MantlePools_contig_674	225.337	9377	SING_DROME ame: Full= singed	11	1.5929e-87	54.64	40	P:establishment of apical/basal cell polarity; C:myelin sheath; F:drug binding; P:neuron projection morphogenesis; P:positive regulation of filopodium assembly; C:neuronal cell body; C:podosome; C:growth cone; P:wound healing; C:extracellular exosome; C:microvillus; C:stress fiber; C:ruffle; P:imaginal disc-derived wing hair organization; C:cell projection membrane; C:stereocilium; C:invadopodium…	1116
MantlePools_contig_675	1.08949	13	---NA---						320
MantlePools_contig_676	93.7449	4324	RBM41_DANRE ame: Full=RNA-binding ame: Full=RNA-binding motif	20	3.3566e-17	65.35	61	P:eclosion rhythm; P:enteroendocrine cell differentiation; P:negative regulation of eclosion; P:negative regulation of translation in response to stress; C:nuclear speck; F:mRNA 3'-UTR binding; C:transcription factor complex; P:circadian regulation of gene expression; P:circadian regulation of translation; C:catalytic step 2 spliceosome; P:regulation of alternative mRNA splicing, via spliceosome;…	1237
MantlePools_contig_677	10.3594	107	RRP12_CHICK ame: Full=RRP12	3	1.79848e-05	74.67	7	P:biological_process; C:nucleus; C:nuclear membrane; C:membrane; C:integral component of membrane; C:nucleolus; F:poly(A) RNA binding	277
MantlePools_contig_678	1051.87	37614	CECR5_HUMAN ame: Full=Cat eye syndrome critical region 5 Flags: Precursor	1	7.80201e-10	47	2	C:mitochondrion; P:glycerophospholipid biosynthetic process	959
MantlePools_contig_679	79.3715	24979	KDM3B_HUMAN ame: Full=Lysine-specific demethylase 3B ame: Full= domain-containing histone demethylation 2B ame: Full=Jumonji domain-containing 1B ame: Full=Nuclear 5qNCA	14	0	55.21	32	P:spermatid nucleus elongation; P:male germ-line stem cell population maintenance; F:transcription regulatory region sequence-specific DNA binding; P:positive regulation of transcription from RNA polymerase II promoter; P:regulation of transcription, DNA-templated; C:nucleoplasm; F:core promoter binding; C:transcription factor complex; F:transcription factor activity, sequence-specific DNA bindin…	8440
MantlePools_contig_680	22.3768	1718	LEC1_CAEEL ame: Full=32 kDa beta-galactoside-binding lectin ame: Full=32 kDa GBP	20	1.19435e-32	46.4	36	P:positive regulation of cellular protein metabolic process; P:response to other organism; P:negative regulation of lymphocyte activation; P:positive regulation of intracellular signal transduction; C:membrane-bounded organelle; P:immune system development; P:regulation of leukocyte migration; P:regulation of interferon-gamma production; P:positive regulation of immune effector process; P:positiv…	2059
MantlePools_contig_681	5.72	61	---NA---						286
MantlePools_contig_682	9.96964	500	---NA---						1345
MantlePools_contig_683	2.68028	172	ZBP1_MOUSE ame: Full=Z-DNA-binding 1 ame: Full=DNA-dependent activator of IFN-regulatory factors Short=DAI ame: Full=Tumor stroma and activated macrophage DLM-1	1	3.65535e-06	47	13	P:positive regulation of type I interferon-mediated signaling pathway; F:left-handed Z-DNA binding; P:immune system process; F:DNA binding; C:nucleus; F:protein binding; F:RNA binding; C:cytoplasm; P:innate immune response; F:double-stranded RNA adenosine deaminase activity; P:viral process; C:cytosol; P:defense response to virus	1721
MantlePools_contig_684	3.50894	42	---NA---						321
MantlePools_contig_685	43.9831	1663	NCBP3_DANRE ame: Full=Nuclear cap-binding subunit 3	6	3.72061e-07	85.5	8	F:nucleotide binding; C:nucleus; F:RNA 7-methylguanosine cap binding; C:cytoplasm; P:7-methylguanosine mRNA capping; C:RNA polymerase complex; F:mRNA binding; P:mRNA transport	1014
MantlePools_contig_686	12.9091	968	SRP68_CANFA ame: Full=Signal recognition particle subunit SRP68 Short=SRP68 ame: Full=Signal recognition particle 68 kDa	7	2.57702e-178	58.86	11	F:RNA binding; F:protein binding; P:SRP-dependent cotranslational protein targeting to membrane; C:focal adhesion; P:response to drug; C:cytosol; C:endoplasmic reticulum; C:nucleolus; C:ribosome; F:signal recognition particle binding; C:signal recognition particle, endoplasmic reticulum targeting	2011
MantlePools_contig_687	72.3536	2072	NDUS7_BOVIN ame: Full=NADH dehydrogenase	20	4.98706e-97	85.2	21	F:zinc ion binding; P:hermaphrodite genitalia development; P:proton transport; P:mitochondrial electron transport, NADH to ubiquinone; P:embryo development ending in birth or egg hatching; P:body morphogenesis; F:NADH dehydrogenase (ubiquinone) activity; F:protease binding; C:neuronal cell body; C:synaptic membrane; C:neuron projection; P:ubiquinone biosynthetic process; P:positive regulation of …	768	EC:1.6.5.3	NADH:ubiquinone reductase (H(+)-translocating)
MantlePools_contig_688	22.3293	2696	GRM1_MOUSE ame: Full=Metabotropic glutamate receptor 1 Short=m 1 Flags: Precursor	20	5.18519e-12	44.2	20	P:regulation of biological quality; F:glutamate receptor activity; F:ion binding; C:plasma membrane region; C:synapse part; P:single-organism cellular process; P:G-protein coupled glutamate receptor signaling pathway; C:neuron projection; P:regulation of ion transport; P:learning or memory; C:integral component of plasma membrane; F:G-protein coupled receptor activity; P:regulation of response to…	3238
MantlePools_contig_689	16.1496	386	---NA---						641
MantlePools_contig_690	5.18693	135	---NA---						698
MantlePools_contig_691	18.8126	994	NRP_PINMG ame: Full=Asparagine-rich ame: Full=Prism uncharacterized shell 1 Short=PUSP1 Flags: Precursor	4	5.64316e-39	50.25	3	F:chitin binding; P:chitin metabolic process; C:extracellular region	1417
MantlePools_contig_692	38.9285	6683	OSA_DROME ame: Full=Trithorax group osa ame: Full= eyelid	13	1.8997e-97	62.62	44	F:ligand-dependent nuclear receptor binding; P:maintenance of chromatin silencing; P:imaginal disc-derived wing margin morphogenesis; P:positive regulation of transcription, DNA-templated; C:brahma complex; P:imaginal disc-derived wing vein morphogenesis; P:regulation of epidermal growth factor receptor signaling pathway; P:segment specification; C:nucleoplasm; P:negative regulation of transcript…	4604
MantlePools_contig_693	1232.88	27583	---NA---						600
MantlePools_contig_694	9.04981	164	ANK1_HUMAN ame: Full=Ankyrin-1 Short=ANK-1 ame: Full=Ankyrin-R ame: Full=Erythrocyte ankyrin	20	1.00227e-07	47.7	7	P:biological regulation; C:cytoskeleton; F:protein binding; C:cytoplasmic part; P:single-organism cellular process; P:transport; C:plasma membrane	486
MantlePools_contig_695	135.945	10635	---NA---						2098
MantlePools_contig_696	193.036	7601	---NA---						1056
MantlePools_contig_697	19.6171	474	---NA---						648
MantlePools_contig_698	417.396	57057	MYSP_MYTGA ame: Full=Paramyosin	20	0	66.8	29	P:transition between fast and slow fiber; P:ventricular cardiac muscle tissue morphogenesis; P:cardiac muscle contraction; P:adult heart development; F:nucleotide binding; C:protein phosphatase type 1 complex; P:skeletal muscle contraction; C:stress fiber; C:myosin filament; P:striated muscle cell development; C:cytosol; C:myosin phosphatase complex; P:cardiac muscle hypertrophy in response to st…	3666
MantlePools_contig_699	2.02403	36	---NA---						477
MantlePools_contig_700	858.832	38621	CP19D_ARATH ame: Full=Peptidyl-prolyl cis-trans isomerase CYP19-4 Short=PPIase CYP19-4 ame: Full=Cyclophilin of 19 kDa 4 ame: Full=Cyclophilin-5 ame: Full=Rotamase CYP19-4 Flags: Precursor	20	1.60462e-16	62.75	36	P:chaperone-mediated protein folding; C:multivesicular body; P:protein peptidyl-prolyl isomerization; C:Golgi stack; P:response to cytokinin; P:positive regulation of multicellular organism growth; P:bone development; F:RNA polymerase binding; P:root development; C:endoplasmic reticulum lumen; C:trans-Golgi network; C:chloroplast; C:plasmodesma; C:extracellular exosome; P:de-etiolation; C:focal a…	1206	EC:5.2.1.8	Peptidylprolyl isomerase
MantlePools_contig_701	1686.23	54765	RL15_RAT ame: Full=60S ribosomal L15	20	2.02703e-100	86.5	16	P:cytoplasmic translation; C:cytosolic large ribosomal subunit; P:rRNA processing; P:translational initiation; F:cadherin binding involved in cell-cell adhesion; P:viral transcription; C:nucleus; C:extracellular exosome; F:RNA binding; P:SRP-dependent cotranslational protein targeting to membrane; F:structural constituent of ribosome; P:nuclear-transcribed mRNA catabolic process, nonsense-mediate…	871
MantlePools_contig_702	10.4635	119	---NA---						305
MantlePools_contig_703	52.736	4450	MCM5A_XENLA ame: Full=DNA replication licensing factor mcm5-A Short=xMCM5-A ame: Full=CDC46 homolog A Short=xCDC46-A ame: Full=CDC46p ame: Full=p92	20	0	72.15	33	P:chordate embryonic development; P:regulation of DNA-dependent DNA replication initiation; C:DNA replication preinitiation complex; P:establishment of chromatin silencing; P:resolution of meiotic recombination intermediates; P:pre-replicative complex assembly involved in nuclear cell cycle DNA replication; C:MCM complex; P:chromatin silencing at telomere; P:DNA unwinding involved in DNA replicat…	2263
MantlePools_contig_704	220.118	5294	NU3M_MYTED ame: Full=NADH-ubiquinone oxidoreductase chain 3 ame: Full=NADH dehydrogenase subunit 3 (mitochondrion)	1	2.01946e-29	92	8	P:sodium ion transport; C:mitochondrial membrane; P:proton transport; P:mitochondrial electron transport, NADH to ubiquinone; C:integral component of membrane; F:NADH dehydrogenase (ubiquinone) activity; P:ubiquinone biosynthetic process; C:respiratory chain	645	EC:1.6.5.3	NADH:ubiquinone reductase (H(+)-translocating)
MantlePools_contig_705	17.3848	258	DYL1_HELCR ame: Full=Dynein light chain flagellar outer arm	20	2.04643e-41	84.25	75	P:spermatid nucleus elongation; P:pronuclear migration; P:sperm individualization; P:hermaphrodite genitalia development; F:protein C-terminus binding; P:embryo development ending in birth or egg hatching; P:neurotransmitter metabolic process; P:conidium formation; C:kinesin complex; C:kinetochore; P:nuclear pore complex assembly; C:cytoplasmic dynein complex; C:motile cilium; F:enzyme inhibitor …	398	EC:3.6.4.4	Plus-end-directed kinesin ATPase
MantlePools_contig_706	78.8551	1035	DYL1_HELCR ame: Full=Dynein light chain flagellar outer arm	20	1.26624e-44	84.3	75	P:spermatid nucleus elongation; P:pronuclear migration; P:sperm individualization; P:hermaphrodite genitalia development; F:protein C-terminus binding; P:embryo development ending in birth or egg hatching; P:neurotransmitter metabolic process; P:conidium formation; C:kinesin complex; C:kinetochore; P:nuclear pore complex assembly; C:cytoplasmic dynein complex; C:motile cilium; F:enzyme inhibitor …	352	EC:3.6.4.4	Plus-end-directed kinesin ATPase
MantlePools_contig_707	301.56	4644	---NA---						413
MantlePools_contig_708	80.5076	3062	---NA---						1020
MantlePools_contig_709	13.1267	790	DCTN1_HUMAN ame: Full=Dynactin subunit 1 ame: Full=150 kDa dynein-associated polypeptide ame: Full=DAP-150 Short=DP-150 ame: Full=p135 ame: Full=p150-glued	6	4.90345e-81	53.33	23	P:organelle assembly; P:mitotic cell cycle process; C:cell leading edge; C:microtubule plus-end; C:spindle pole; P:single-organism organelle organization; C:kinetochore; P:microtubule cytoskeleton organization; P:neuron development; P:retrograde transport, endosome to Golgi; P:positive regulation of biological process; P:immune system process; P:response to stress; F:microtubule binding; P:compou…	1614
MantlePools_contig_710	88.2593	2488	---NA---						756
MantlePools_contig_711	221.847	2887	---NA---						349
MantlePools_contig_712	35.5832	3057	---NA---						2304
MantlePools_contig_713	2128.88	85732	RS4_IXOSC ame: Full=40S ribosomal S4	20	1.00236e-132	82.2	21	C:cytoplasmic ribonucleoprotein granule; P:chordate embryonic development; P:positive regulation of translation; C:cytosolic small ribosomal subunit; P:cytoplasmic translation; P:positive regulation of cell proliferation; P:rRNA processing; P:brain development; P:translational initiation; C:nucleoplasm; C:polysome; P:viral transcription; C:extracellular exosome; F:protein binding; P:SRP-dependent…	1080
MantlePools_contig_714	2288.19	47439	---NA---						556
MantlePools_contig_715	16.567	181	---NA---						293
MantlePools_contig_716	547.154	45497	NOG1_HUMAN ame: Full=Nucleolar GTP-binding 1 ame: Full=Chronic renal failure gene ame: Full=GTP-binding NGB	20	0	66.7	32	P:negative regulation of collagen binding; P:regulation of reproductive process; P:negative regulation of cell proliferation; P:determination of adult lifespan; P:negative regulation of cell-cell adhesion; C:Golgi apparatus; P:regulation of insulin receptor signaling pathway involved in determination of adult lifespan; C:cytosolic large ribosomal subunit; C:nucleolus; P:regulation of cyclin-depen…	2230
MantlePools_contig_717	1589.6	61881	RL5_STYCL ame: Full=60S ribosomal L5	20	1.98135e-149	83.15	23	N/A; N/A; P:multicellular organismal development; P:cytoplasmic translation; F:5S rRNA binding; C:cytosolic large ribosomal subunit; P:rRNA processing; C:nucleolus; P:ribosomal large subunit assembly; P:translational initiation; P:reproduction; P:viral transcription; C:extracellular exosome; F:protein binding; P:SRP-dependent cotranslational protein targeting to membrane; C:focal adhesion; F:stru…	1044
MantlePools_contig_718	40.9222	4094	PKD2_BOVIN ame: Full=Polycystin-2 ame: Full=Polycystic kidney disease 2 homolog ame: Full=Transient receptor potential cation channel subfamily P member 2	16	0	58.19	105	P:positive regulation of endothelial cell chemotaxis by VEGF-activated vascular endothelial growth factor receptor signaling pathway; F:muscle alpha-actinin binding; P:positive regulation of NF-kappaB transcription factor activity; P:positive regulation of angiogenesis; P:JAK-STAT cascade; C:dendrite; C:motile cilium; P:cell death; F:calcium-induced calcium release activity; P:cellular response t…	2683	EC:2.7.11	Transferring phosphorus-containing groups
MantlePools_contig_719	26.1764	734	---NA---						752
MantlePools_contig_720	8.36567	243	---NA---						779
MantlePools_contig_721	21.5223	1654	ODO1_XENLA ame: Full=2-oxoglutarate mitochondrial ame: Full=2-oxoglutarate dehydrogenase complex component E1 Short=OGDC-E1 ame: Full=Alpha-ketoglutarate dehydrogenase Flags: Precursor	20	0	69.8	23	P:olfactory bulb mitral cell layer development; F:heat shock protein binding; F:oxoglutarate dehydrogenase (succinyl-transferring) activity; P:tangential migration from the subventricular zone to the olfactory bulb; F:cation binding; P:tricarboxylic acid cycle; P:hippocampus development; P:striatum development; P:cerebellar cortex development; P:thalamus development; P:pyramidal neuron developmen…	2061	EC:1.2.4.2	Oxoglutarate dehydrogenase (succinyl-transferring)
MantlePools_contig_722	1104.55	73106	EF1G_ARTSA ame: Full=Elongation factor 1-gamma Short=EF-1-gamma ame: Full=eEF-1B gamma	20	1.89114e-163	66.45	20	C:endoplasmic reticulum; F:glutathione transferase activity; P:salivary gland cell autophagic cell death; P:response to virus; C:ribosome; C:microtubule associated complex; C:lipid particle; F:cadherin binding involved in cell-cell adhesion; C:nucleus; P:obsolete glutathione conjugation reaction; P:regulation of translational elongation; C:extracellular exosome; F:translation elongation factor ac…	1775	EC:2.5.1.18	Glutathione transferase
MantlePools_contig_723	1.71015	22	---NA---						345
MantlePools_contig_724	13.0913	453	---NA---						928
MantlePools_contig_725	237.682	5034	TBA2_PATVU ame: Full=Tubulin alpha-2 alpha-4 chain	20	1.19594e-85	99.85	26	P:mitotic spindle assembly checkpoint; C:myelin sheath; C:astral microtubule; F:GTP binding; C:extracellular exosome; P:G2/M transition of mitotic cell cycle; P:cytoskeleton-dependent intracellular transport; F:double-stranded RNA binding; F:GTPase activity; P:mitotic cytokinesis; P:cellular response to interleukin-4; F:myosin binding; C:cytosol; C:cytoplasmic ribonucleoprotein granule; C:myosin …	568
MantlePools_contig_726	156.757	2227	---NA---						381
MantlePools_contig_727	2.84437	112	GPRK1_DROME ame: Full=G -coupled receptor kinase 1	20	4.17109e-164	69.05	60	P:G-protein coupled acetylcholine receptor signaling pathway; P:protein autophosphorylation; P:intracellular protein transport; P:cardiac muscle contraction; P:tachykinin receptor signaling pathway; P:follicle-stimulating hormone signaling pathway; C:caveola; P:phototransduction, visible light; C:dendritic shaft; C:dendritic spine; C:cytosol; P:regulation of cell cycle; F:Edg-2 lysophosphatidic a…	1056	EC:2.7.11.14; EC:2.7.11.15; EC:2.7.11.16	Rhodopsin kinase; [Beta-adrenergic-receptor] kinase; [G-protein-coupled receptor] kinase
MantlePools_contig_728	9.97769	189	---NA---						508
MantlePools_contig_729	16.6085	353	---NA---						570
MantlePools_contig_730	4.10413	116	---NA---						758
MantlePools_contig_731	15.8835	796	AP1S2_HUMAN ame: Full=AP-1 complex subunit sigma-2 ame: Full=Adaptor complex AP-1 subunit sigma-1B ame: Full=Adaptor-related complex 1 subunit sigma-1B ame: Full=Clathrin assembly complex 1 sigma-1B small chain ame: Full=Golgi adaptor HA1 AP1 adaptin sigma-1B subunit ame: Full=Sigma 1B subunit of AP-1 clathrin ame: Full=Sigma-adaptin 1B ame: Full=Sigma1B-adaptin	20	5.64824e-67	74.7	28	F:protein transporter activity; P:visual learning; P:fat cell differentiation; P:microtubule-based movement; P:response to virus; P:negative regulation of epidermal growth factor receptor signaling pathway; P:clathrin-mediated endocytosis; C:extracellular exosome; C:terminal bouton; P:clathrin coat assembly; P:regulation of defense response to virus by virus; C:AP-1 adaptor complex; C:cytosol; F:…	1344
MantlePools_contig_732	431.22	3650	---NA---						227
MantlePools_contig_733	23.4968	382	---NA---						436
MantlePools_contig_734	9.53992	1128	FZD4_HUMAN ame: Full=Frizzled-4 Short=Fz-4 Short=hFz4 ame: Full= 4 ame: CD_antigen=CD344 Flags: Precursor	20	7.30097e-169	66.6	71	P:apoptotic process involved in morphogenesis; F:Wnt-activated receptor activity; P:positive regulation of JUN kinase activity; P:regulation of chorionic trophoblast cell proliferation; C:Golgi apparatus; P:non-canonical Wnt signaling pathway via JNK cascade; P:positive regulation of sequence-specific DNA binding transcription factor activity; P:positive regulation of GTPase activity; P:learning …	3171
MantlePools_contig_735	41.6351	562	COIA1_HUMAN ame: Full=Collagen alpha-1(XVIII) chain Contains: ame: Full=Endostatin Flags: Precursor	4	4.49717e-22	67.5	18	F:identical protein binding; P:negative regulation of cell proliferation; P:positive regulation of cell proliferation; C:collagen type XV trimer; P:cell adhesion; P:visual perception; F:extracellular matrix structural constituent; P:organ morphogenesis; C:endoplasmic reticulum lumen; C:extracellular space; C:extracellular exosome; P:endothelial cell morphogenesis; P:angiogenesis; P:extracellular …	362
MantlePools_contig_736	10.8138	150	COIA1_HUMAN ame: Full=Collagen alpha-1(XVIII) chain Contains: ame: Full=Endostatin Flags: Precursor	4	1.51894e-26	66	18	F:identical protein binding; P:negative regulation of cell proliferation; P:positive regulation of cell proliferation; C:collagen type XV trimer; P:cell adhesion; P:visual perception; F:extracellular matrix structural constituent; P:organ morphogenesis; C:endoplasmic reticulum lumen; C:extracellular space; C:extracellular exosome; P:endothelial cell morphogenesis; P:angiogenesis; P:extracellular …	372
MantlePools_contig_737	19.9222	676	---NA---						910
MantlePools_contig_738	69.5692	1668	---NA---						643
MantlePools_contig_739	39.2178	4719	SC6A5_RAT ame: Full=Sodium- and chloride-dependent glycine transporter 2 Short= -2 Short= 2 ame: Full=Solute carrier family 6 member 5	20	1.71332e-169	61.2	20	P:glycine import; F:glycine:sodium symporter activity; P:glycine secretion, neurotransmission; P:cellular amino acid metabolic process; F:L-proline transmembrane transporter activity; P:response to organic cyclic compound; F:norepinephrine:sodium symporter activity; P:response to toxic substance; P:response to pain; C:integral component of plasma membrane; P:sodium ion transport; C:extracellular …	3227
MantlePools_contig_740	30.3525	438	TBA3E_HUMAN ame: Full=Tubulin alpha-3E chain ame: Full=Alpha-tubulin 3E Contains: ame: Full=Detyrosinated tubulin alpha-3E chain	20	1.34968e-62	100	26	P:mitotic spindle assembly checkpoint; C:myelin sheath; C:astral microtubule; F:GTP binding; C:extracellular exosome; P:G2/M transition of mitotic cell cycle; P:cytoskeleton-dependent intracellular transport; F:double-stranded RNA binding; F:GTPase activity; P:mitotic cytokinesis; P:cellular response to interleukin-4; F:myosin binding; C:cytosol; C:cytoplasmic ribonucleoprotein granule; C:myosin …	387
MantlePools_contig_741	552.274	10832	TBA2_PATVU ame: Full=Tubulin alpha-2 alpha-4 chain	20	3.16228e-112	98.75	26	P:mitotic spindle assembly checkpoint; C:myelin sheath; C:astral microtubule; F:GTP binding; C:extracellular exosome; P:G2/M transition of mitotic cell cycle; P:cytoskeleton-dependent intracellular transport; F:double-stranded RNA binding; F:GTPase activity; P:mitotic cytokinesis; P:cellular response to interleukin-4; F:myosin binding; C:cytosol; C:cytoplasmic ribonucleoprotein granule; C:myosin …	526
MantlePools_contig_742	41.9134	808	---NA---						517
MantlePools_contig_743	33.5823	283	---NA---						226
MantlePools_contig_744	151.591	2798	---NA---						495
MantlePools_contig_745	142.599	9454	TCPA_CRIGR ame: Full=T-complex 1 subunit alpha Short=TCP-1-alpha ame: Full=65 kDa antigen ame: Full=CCT-alpha	20	0	79.95	38	C:myelin sheath; P:hermaphrodite genitalia development; N/A; N/A; P:embryo development ending in birth or egg hatching; P:chaperone-mediated protein folding; N/A; C:Golgi apparatus; C:microtubule associated complex; C:microtubule; P:inductive cell migration; C:pericentriolar material; F:ATP binding; C:extracellular exosome; F:protein binding involved in protein folding; P:nematode larval developm…	1778
MantlePools_contig_746	7.5584	135	YCF2E_CAEEL ame: Full=Uncharacterized peptidase C1 Flags: Precursor	20	2.27446e-41	56.45	11	F:nucleotide binding; C:basement membrane; C:extracellular space; C:extracellular exosome; F:cysteine-type endopeptidase activity; P:endosomal transport; P:cell adhesion; F:extracellular matrix structural constituent; F:laminin binding; P:proteolysis involved in cellular protein catabolic process; C:lysosome	479	EC:3.4.22	Acting on peptide bonds (peptidases)
MantlePools_contig_747	9.51799	170	YCF2E_CAEEL ame: Full=Uncharacterized peptidase C1 Flags: Precursor	20	1.31136e-41	56.7	11	F:nucleotide binding; C:basement membrane; C:extracellular space; C:extracellular exosome; F:cysteine-type endopeptidase activity; P:endosomal transport; P:cell adhesion; F:extracellular matrix structural constituent; F:laminin binding; P:proteolysis involved in cellular protein catabolic process; C:lysosome	479	EC:3.4.22	Acting on peptide bonds (peptidases)
MantlePools_contig_748	72.0897	1172	SMCE1_HUMAN ame: Full=SWI SNF-related matrix-associated actin-dependent regulator of chromatin subfamily E member 1 ame: Full=BRG1-associated factor 57 Short=BAF57	2	0.00056276	66	29	P:covalent chromatin modification; F:ligand-dependent nuclear receptor binding; F:RNA polymerase II core promoter proximal region sequence-specific DNA binding; P:nervous system development; P:neurogenesis; C:nucleoplasm; F:RNA polymerase II distal enhancer sequence-specific DNA binding; P:chromatin remodeling; F:RNA binding; P:negative regulation of transcription, DNA-templated; F:N-acetyltransf…	436
MantlePools_contig_749	37.1813	1837	TBB2_CHICK ame: Full=Tubulin beta-2 chain ame: Full=Beta-tubulin class-II	20	0	97.3	30	C:myelin sheath; C:microtubule; P:salivary gland morphogenesis; C:MHC class I protein complex; F:GTP binding; P:cell division; P:spindle assembly; P:neuron migration; C:extracellular exosome; P:G2/M transition of mitotic cell cycle; C:tubulin complex; P:cytoskeleton-dependent intracellular transport; F:double-stranded RNA binding; F:GTPase activity; C:cytosol; C:extracellular matrix; F:protein co…	1325
MantlePools_contig_750	26.1695	1694	DLDH_PIG ame: Full=Dihydrolipoyl mitochondrial ame: Full=Dihydrolipoamide dehydrogenase Flags: Precursor	20	0	78.55	57	C:mitochondrial oxoglutarate dehydrogenase complex; P:mitochondrial electron transport, NADH to ubiquinone; P:determination of adult lifespan; P:embryo development ending in birth or egg hatching; P:L-serine biosynthetic process; C:Golgi apparatus; F:lipoamide binding; P:mitochondrial acetyl-CoA biosynthetic process from pyruvate; P:tryptophan metabolic process; F:dihydrolipoyl dehydrogenase acti…	1736	EC:1.8.1.4; EC:1.2.4.2; EC:1.4.4.2; EC:1.6.2.6	Dihydrolipoyl dehydrogenase; Oxoglutarate dehydrogenase (succinyl-transferring); Glycine dehydrogenase (aminomethyl-transferring); Leghemoglobin reductase
MantlePools_contig_751	0.213692	2	---NA---						251
MantlePools_contig_752	0.768434	10	---NA---						349
MantlePools_contig_753	13.8793	310	---NA---						599
MantlePools_contig_754	14.7023	1478	SUSD2_MOUSE ame: Full=Sushi domain-containing 2 Flags: Precursor	20	9.85306e-61	49.8	13	P:single-multicellular organism process; P:anatomical structure development; P:cell adhesion; P:single-organism cellular process; P:negative regulation of cellular process; F:extracellular matrix structural constituent; C:proteinaceous extracellular matrix; C:plasma membrane; P:single-organism developmental process; P:sensory perception of sound; C:extracellular exosome; F:protein binding; C:intr…	2696
MantlePools_contig_755	2.23154	56	---NA---						673
MantlePools_contig_756	0.493892	10	ZN517_HUMAN ame: Full=Zinc finger 517	20	3.49527e-10	49.7	9	P:RNA metabolic process; P:forebrain development; P:positive regulation of cellular process; C:nuclear lumen; F:RNA polymerase II regulatory region sequence-specific DNA binding; P:regulation of transcription, DNA-templated; P:gene expression; P:negative regulation of cellular process; P:generation of neurons	543
MantlePools_contig_757	0.638532	8	---NA---						336
MantlePools_contig_758	89.3752	1543	SMCE1_HUMAN ame: Full=SWI SNF-related matrix-associated actin-dependent regulator of chromatin subfamily E member 1 ame: Full=BRG1-associated factor 57 Short=BAF57	3	0.000370609	66	29	P:covalent chromatin modification; F:ligand-dependent nuclear receptor binding; F:RNA polymerase II core promoter proximal region sequence-specific DNA binding; P:nervous system development; P:neurogenesis; C:nucleoplasm; F:RNA polymerase II distal enhancer sequence-specific DNA binding; P:chromatin remodeling; F:RNA binding; P:negative regulation of transcription, DNA-templated; F:N-acetyltransf…	463
MantlePools_contig_759	43.8888	2805	---NA---						1714
MantlePools_contig_760	2.32641	72	ANR39_MOUSE ame: Full=Ankyrin repeat domain-containing 39	20	8.27194e-11	56.15	72	C:proteasome regulatory particle, base subcomplex; P:cytoplasmic sequestering of NF-kappaB; C:Golgi membrane; C:Golgi apparatus; P:regulation of cellular amino acid metabolic process; C:microtubule; P:antigen processing and presentation of exogenous peptide antigen via MHC class I, TAP-dependent; P:positive regulation of cell growth; P:proteasome regulatory particle assembly; P:apoptotic process;…	830
MantlePools_contig_761	4.19733	339	LAC4_TRAVE ame: Full=Laccase-4 ame: Full=Benzenediol:oxygen oxidoreductase 4 ame: Full=Diphenol oxidase 4 ame: Full=Urishiol oxidase 4 Flags: Precursor	20	1.03032e-62	42.3	1	F:oxidoreductase activity	2166
MantlePools_contig_762	212.939	4105	---NA---						517
MantlePools_contig_763	209.821	31303	TOP1_CHLAE ame: Full=DNA topoisomerase 1 ame: Full=DNA topoisomerase I	20	0	74.3	40	P:embryonic cleavage; P:mitotic chromosome condensation; P:embryo development ending in seed dormancy; P:protein sumoylation; P:nuclear migration; C:cytoplasmic mRNA processing body; P:regulation of mitotic recombination; P:DNA topological change; C:perikaryon; P:meristem structural organization; C:fibrillar center; C:dense fibrillar component; C:nucleoplasm; P:transcription elongation from RNA p…	4001	EC:5.99.1.3; EC:5.99.1.2	DNA topoisomerase (ATP-hydrolyzing); DNA topoisomerase
MantlePools_contig_764	33.1404	823	---NA---						666
MantlePools_contig_765	8.60382	1709	TNKS1_CAEEL ame: Full=Tankyrase ame: Full=Poly ADP-ribose metabolism enzyme 5 ame: Full=Poly(ADP-ribose) polymerase pme-5	20	1.28266e-59	47.7	33	P:multicellular organismal development; P:cellular protein modification process; P:regulation of response to stress; P:nucleotide-excision repair; P:regulation of DNA metabolic process; P:cellular response to oxygen-containing compound; P:single-organism metabolic process; C:nucleoplasm; P:double-strand break repair; P:positive regulation of response to stimulus; P:response to oxidative stress; P…	5327
MantlePools_contig_766	117.799	1634	TPM_MYTGA ame: Full=Tropomyosin	20	2.88921e-16	94.6			372
MantlePools_contig_767	228.053	12951	14331_CAEEL ame: Full=14-3-3 1 ame: Full=Partitioning defective 5	20	2.6404e-110	78.95	83	C:postsynaptic density; P:pronuclear migration; P:first cell cycle pseudocleavage; F:protein C-terminus binding; P:germarium-derived oocyte fate determination; P:determination of adult lifespan; P:embryo development ending in birth or egg hatching; P:chromosome segregation; P:oocyte microtubule cytoskeleton polarization; P:positive regulation of Ras protein signal transduction; P:protein heterool…	1523
MantlePools_contig_768	14.0096	105	---NA---						201
MantlePools_contig_769	71.1687	6361	MMP19_HUMAN ame: Full=Matrix metallo ase-19 Short=MMP-19 ame: Full=Matrix metallo ase RASI ame: Full=Matrix metallo ase-18 Short=MMP-18 Flags: Precursor	20	1.78395e-52	49.4	13	P:protein metabolic process; P:multicellular organismal reproductive process; P:catabolic process; C:extracellular region part; F:endopeptidase activity; F:ion binding; P:anatomical structure formation involved in morphogenesis; P:single-organism cellular process; P:single organism reproductive process; P:organ morphogenesis; P:regulation of cellular process; C:membrane; P:response to stimulus	2397
MantlePools_contig_770	163.401	8987	ITM2A_HUMAN ame: Full=Integral membrane 2A ame: Full= E25	15	2.86119e-12	52.47	13	C:extracellular region part; C:Golgi apparatus part; C:cytoplasmic vesicle part; P:negative regulation of cellular process; P:generation of neurons; P:extrinsic apoptotic signaling pathway in absence of ligand; P:immune system process; C:lysosome; F:ATP binding; F:protein binding; C:bounding membrane of organelle; C:integral component of membrane; C:whole membrane	1475
MantlePools_contig_771	79.8009	3050	RBM4_HUMAN ame: Full=RNA-binding 4 ame: Full=Lark homolog Short=hLark ame: Full=RNA-binding motif 4 ame: Full=RNA-binding motif 4a	15	1.82576e-18	73.8	52	P:DNA repair; P:eclosion rhythm; P:enteroendocrine cell differentiation; P:negative regulation of eclosion; P:negative regulation of translation in response to stress; C:nuclear speck; F:RNA polymerase II transcription cofactor activity; F:mRNA 3'-UTR binding; C:transcription factor complex; P:circadian regulation of gene expression; P:circadian regulation of translation; C:catalytic step 2 splic…	1025
MantlePools_contig_772	75.2774	1861	RO60_XENLA ame: Full=60 kDa SS-A Ro ribonucleo Short=60 kDa Ro Short=60 kDa ribonucleo Ro Short= ame: Full=TROVE domain family member 2	4	2.14717e-41	59.75	10	C:nucleus; C:ribonucleoprotein complex; P:transcription from RNA polymerase III promoter; P:cilium morphogenesis; C:cytoplasm; F:misfolded RNA binding; P:smoothened signaling pathway; P:response to UV; F:U2 snRNA binding; P:immune system development	663
MantlePools_contig_773	9.97497	411	ABCE1_HUMAN ame: Full=ATP-binding cassette sub-family E member 1 ame: Full=2 -5 -oligoadenylate-binding ame: Full= 68 ame: Full=RNase L inhibitor ame: Full=Ribonuclease 4 inhibitor Short=RNS4I	20	0	58.15	27	F:ATPase activity; P:positive regulation of translation; C:cytosolic ribosome; P:ribosome disassembly; F:ribosomal small subunit binding; P:negative regulation of endoribonuclease activity; P:rRNA processing; P:response to virus; P:regulation of translational initiation; F:transporter activity; C:eukaryotic translation initiation factor 3 complex; P:RNA catabolic process; F:translation initiation…	1105	EC:3.6.1.3	Adenosinetriphosphatase
MantlePools_contig_774	10.2437	233	C1QT3_MOUSE ame: Full=Complement C1q tumor necrosis factor-related 3 ame: Full=Collagenous repeat-containing sequence 26 kDa Short=CORS26 ame: Full=Secretory CORS26 Flags: Precursor	6	9.29429e-08	59.5	17	P:regulation of macromolecule metabolic process; P:negative regulation of metabolic process; P:regulation of cytokine secretion; C:extracellular region part; P:chemical homeostasis; P:single-organism cellular process; P:negative regulation of cellular process; P:positive regulation of intracellular signal transduction; P:negative regulation of protein transport; F:protein binding; P:positive regu…	610
MantlePools_contig_775	38.4504	595	HIP_MYTED ame: Full=Heavy metal-binding HIP	11	3.58234e-06	56.91	32	C:lateral plasma membrane; P:inner ear development; P:cell adhesion; C:extracellular region; C:cell projection; P:positive regulation of glycogen biosynthetic process; C:proteinaceous extracellular matrix; P:activation of MAPK activity; C:bicellular tight junction; C:extracellular exosome; P:positive regulation of fatty acid oxidation; P:positive regulation of cell-substrate adhesion; F:extracell…	415
MantlePools_contig_776	18.2511	1095	LCTL_HUMAN ame: Full=Lactase ame: Full=Klotho lactase-phlorizin hydrolase-related Flags: Precursor	20	1.23036e-135	60.8	39	P:calcium ion homeostasis; F:beta-L-arabinosidase activity; F:cellobiose glucosidase activity; P:glycosylceramide catabolic process; F:lactase activity; F:glucan endo-1,3-beta-D-glucosidase activity; P:cellular response to iron ion; F:beta-galactosidase activity; P:glycosaminoglycan catabolic process; C:integral component of plasma membrane; P:positive regulation of MAPKKK cascade by fibroblast g…	1609	EC:3.2.1.62; EC:3.2.1.58; EC:3.2.1.88; EC:3.2.1.45; EC:3.2.1.23; EC:3.2.1.39; EC:3.2.1.108; EC:3.2.1.38	Glycosylceramidase; Glucan 1,3-beta-glucosidase; Non-reducing end beta-L-arabinopyranosidase; Glucosylceramidase; Beta-galactosidase; Glucan endo-1,3-beta-D-glucosidase; Lactase; Beta-D-fucosidase
MantlePools_contig_777	8.77373	1253	CE350_HUMAN ame: Full=Centrosome-associated 350 Short=Cep350 ame: Full=Centrosome-associated of 350 kDa	20	2.96205e-32	59.6	49	P:IRE1-mediated unfolded protein response; P:positive regulation of endocytosis; C:macropinosome; C:kinetochore; C:fusome; P:fat cell differentiation; C:microtubule associated complex; C:tubulin complex; C:retromer complex; P:peptidyl-L-cysteine S-palmitoylation; C:cytosol; P:positive regulation of microtubule polymerization; P:antigen processing and presentation of exogenous peptide antigen via …	3830
MantlePools_contig_778	14.1611	226	ZN207_XENLA ame: Full=BUB3-interacting and GLEBS motif-containing ZNF207 Short= Short=x ame: Full=Zinc finger 207	5	1.41984e-07	80.6	23	P:mitotic spindle assembly checkpoint; F:zinc ion binding; P:regulation of transcription, DNA-templated; C:condensed chromosome kinetochore; F:heparin binding; P:microtubule polymerization; C:nucleolus; P:regulation of transcription, DNA-templated; C:microtubule; F:microtubule binding; P:cell division; F:DNA binding; C:transcription factor complex; C:spindle matrix; F:transcription factor activit…	428
MantlePools_contig_779	66.0402	2955	ZN207_XENLA ame: Full=BUB3-interacting and GLEBS motif-containing ZNF207 Short= Short=x ame: Full=Zinc finger 207	5	3.59563e-41	92.2	28	P:mitotic spindle assembly checkpoint; C:condensed chromosome kinetochore; F:heparin binding; C:nucleolus; P:regulation of transcription, DNA-templated; P:negative regulation of flower development; C:microtubule; P:cell division; C:transcription factor complex; C:spindle matrix; F:transcription factor activity, sequence-specific DNA binding; C:tubulin complex; F:protein heterodimerization activit…	1200
MantlePools_contig_780	3.46262	51	---NA---						395
MantlePools_contig_781	5.10042	62	---NA---						326
MantlePools_contig_782	144.007	3050	TPM_HALDV ame: Full=Tropomyosin	20	9.1543e-39	68.9	9	F:actin filament binding; P:embryo development; P:regulation of actin filament polymerization; C:striated muscle thin filament; P:negative regulation of actin filament depolymerization; P:locomotion; P:regulation of protein binding; P:spicule insertion; P:actin filament organization	568
MantlePools_contig_783	10.2019	730	TEKT3_HUMAN ame: Full=Tektin-3	20	5.33387e-107	61	11	C:nucleus; C:microtubule cytoskeleton; C:extracellular exosome; F:protein binding; P:sperm motility; C:acrosomal membrane; C:sperm midpiece; P:cilium morphogenesis; P:cilium movement involved in cell motility; P:regulation of fertilization; C:sperm principal piece	1919
MantlePools_contig_784	66.7201	2560	---NA---						1029
MantlePools_contig_785	4.26817	300	HGNAT_HUMAN ame: Full=Heparan-alpha-glucosaminide N-acetyltransferase ame: Full=Transmembrane 76	2	2.34563e-134	60	4	F:transferase activity, transferring acyl groups; P:lysosomal transport; C:lysosomal membrane; P:protein oligomerization	1885
MantlePools_contig_786	20.9457	214	---NA---						274
MantlePools_contig_787	17.3472	870	---NA---						1345
MantlePools_contig_788	54.4627	989	---NA---						487
MantlePools_contig_789	2193.29	42609	RS28_ICTPU ame: Full=40S ribosomal S28	20	1.44961e-25	85.3	23	P:germ cell development; P:positive regulation of nuclear-transcribed mRNA catabolic process, deadenylation-dependent decay; C:cytosolic small ribosomal subunit; P:maturation of SSU-rRNA; P:cytoplasmic translation; C:Golgi apparatus; P:ribosomal small subunit assembly; P:translational initiation; C:plasma membrane; C:nucleoplasm; P:viral transcription; P:rRNA export from nucleus; C:extracellular …	521
MantlePools_contig_790	221.458	10190	IDHP_MOUSE ame: Full=Isocitrate dehydrogenase	20	0	83.05	40	C:chloroplast stroma; P:response to zinc ion; P:response to salt stress; P:isocitrate metabolic process; P:NADPH regeneration; P:female gonad development; P:2-oxoglutarate metabolic process; P:NADP biosynthetic process; F:magnesium ion binding; P:response to oxidative stress; C:plasmodesma; C:extracellular exosome; F:copper ion binding; F:NAD binding; C:apoplast; C:cytosol; P:reductive tricarboxy…	1234	EC:1.1.1.42	Isocitrate dehydrogenase (NADP(+))
MantlePools_contig_791	24.6766	795	SPAT1_RAT ame: Full=Spermatogenesis-associated 1	2	1.29092e-21	64	3	P:biological_process; C:cellular_component; F:molecular_function	864
MantlePools_contig_792	181.065	7609	CSDE1_MOUSE ame: Full=Cold shock domain-containing E1	4	1.50613e-32	71.25	8	C:CRD-mediated mRNA stability complex; F:RNA binding; F:protein binding; P:male gonad development; C:Golgi apparatus; P:nuclear-transcribed mRNA catabolic process, no-go decay; C:mitochondrial inner membrane; C:plasma membrane	1127
MantlePools_contig_793	28.2584	3277	NEMF_MOUSE ame: Full=Nuclear export mediator factor Nemf ame: Full=Serologically defined colon cancer antigen 1 homolog	7	0	55.29	8	F:nucleic acid binding; C:intracellular organelle; P:positive regulation of intrinsic apoptotic signaling pathway in response to DNA damage by p53 class mediator; C:cytoplasm; P:peptide biosynthetic process; P:cellular protein metabolic process; C:macromolecular complex; P:protein export from nucleus	3110
MantlePools_contig_794	1.82664	22	---NA---						323
MantlePools_contig_795	6.73279	179	RM10_BOVIN ame: Full=39S ribosomal mitochondrial Short=L10mt Short=MRP-L10 Flags: Precursor	19	2.72841e-20	52.26	9	F:protein binding; F:structural constituent of ribosome; P:mitochondrial translational termination; P:ribosome biogenesis; P:mitochondrial translational initiation; P:mitochondrial translational elongation; C:mitochondrial large ribosomal subunit; C:mitochondrial inner membrane; C:nucleoplasm	713
MantlePools_contig_796	34.3476	479	---NA---						374
MantlePools_contig_797	165.071	3213	---NA---						522
MantlePools_contig_798	73.8877	3769	NELFA_DROME ame: Full=Negative elongation factor A	3	5.89444e-76	59.33	12	P:negative regulation of transcription from RNA polymerase II promoter during mitosis; F:RNA binding; F:protein binding; C:NELF complex; P:positive regulation of macromolecule metabolic process; P:negative regulation of transcription elongation from RNA polymerase II promoter; C:cytoplasm; P:transcription, DNA-templated; C:transcriptional repressor complex; F:chromatin binding; P:positive regulat…	1368
MantlePools_contig_799	34.7796	1197	RHOL_DROME ame: Full=Ras-like GTP-binding Flags: Precursor	20	1.78229e-30	55.2	164	P:retina vasculature morphogenesis in camera-type eye; P:regulation of synaptic growth at neuromuscular junction; P:nuclear migration; P:positive regulation of cell-cell adhesion; P:mesoderm development; P:positive regulation of filopodium assembly; C:cytoplasmic vesicle part; F:apolipoprotein A-I receptor binding; P:keratinocyte development; C:growth cone; P:unidimensional cell growth; P:positiv…	923
MantlePools_contig_800	1.10281	22	---NA---						535
MantlePools_contig_801	655.568	33856	RL4_URECA ame: Full=60S ribosomal L4 ame: Full=L1	20	7.14612e-123	87.65	30	P:cytoplasmic translation; P:determination of adult lifespan; P:embryo development ending in birth or egg hatching; C:cytosolic large ribosomal subunit; P:rRNA processing; C:nucleolus; C:vacuolar membrane; P:response to cytokinin; P:viral transcription; C:chloroplast; C:plasmodesma; C:extracellular exosome; P:SRP-dependent cotranslational protein targeting to membrane; C:focal adhesion; P:nuclear…	1385
MantlePools_contig_802	8.20787	460	---NA---						1503
MantlePools_contig_803	14.716	2134	UBP7_RAT ame: Full=Ubiquitin carboxyl-terminal hydrolase 7 ame: Full=Deubiquitinating enzyme 7 ame: Full=Herpesvirus-associated ubiquitin-specific protease Short=rHAUSP ame: Full=Ubiquitin thioesterase 7 ame: Full=Ubiquitin-specific-processing protease 7	20	0	57.75	31	P:regulation of telomere capping; P:monoubiquitinated protein deubiquitination; C:PML body; F:protein C-terminus binding; P:multicellular organismal development; P:transcription-coupled nucleotide-excision repair; P:chromatin silencing; C:XY body; C:polytene chromosome; C:transcription factor complex; F:p53 binding; C:plasmodesma; P:viral process; C:cytosol; P:free ubiquitin chain depolymerizatio…	3889	EC:3.4.22	Acting on peptide bonds (peptidases)
MantlePools_contig_804	46.6544	3234	NR2E3_BOVIN ame: Full=Photoreceptor-specific nuclear receptor ame: Full=Nuclear receptor subfamily 2 group E member 3 ame: Full=Retina-specific nuclear receptor	20	5.70443e-56	62.15	75	P:epithelial cell proliferation involved in Malpighian tubule morphogenesis; P:retina development in camera-type eye; P:regulation of timing of neuron differentiation; P:anterior/posterior pattern specification; P:phototaxis; P:blood vessel morphogenesis; P:negative regulation of astrocyte differentiation; P:radial pattern formation; P:regulation of transcription, DNA-templated; P:venous blood ve…	1859
MantlePools_contig_805	8.55689	507	BSAP_BACSU ame: Full=Aminopeptidase ame: Full=Arginyl aminopeptidase ame: Full=BSAP ame: Full=Leucyl aminopeptidase Flags: Precursor	3	2.10832e-05	59.67	12	F:metal ion binding; P:proteolysis; C:membrane; F:aminopeptidase activity; F:peptidase activity; C:fungal-type vacuole; C:extracellular region; C:vacuole; C:plasma membrane; F:metallopeptidase activity; F:hydrolase activity; P:protein catabolic process in the vacuole	1589
MantlePools_contig_806	1757.91	46933	RL12_RAT ame: Full=60S ribosomal L12	20	1.94279e-82	77.1	29	P:cytoplasmic translation; P:embryo development ending in birth or egg hatching; C:Golgi apparatus; C:cytosolic large ribosomal subunit; P:rRNA processing; C:nucleolus; C:vacuole; P:viral transcription; P:response to cold; C:chloroplast; C:plasmodesma; C:extracellular exosome; P:SRP-dependent cotranslational protein targeting to membrane; C:focal adhesion; P:nuclear-transcribed mRNA catabolic pro…	716
MantlePools_contig_807	40.889	2967	HBS1L_HUMAN ame: Full=HBS1 ame: Full=ERFS	20	0	64.75	9	F:GTP binding; C:extracellular exosome; P:signal transduction; F:GTPase activity; C:membrane; P:ribosome disassembly; F:translation factor activity, RNA binding; C:ribosome; P:regulation of translation	1946
MantlePools_contig_808	156.142	8646	CEBPD_RAT ame: Full=CCAAT enhancer-binding delta Short=C EBP delta ame: Full=Transcription factor CELF	20	2.7414e-14	69.1	81	P:regulation of interleukin-6 biosynthetic process; P:inner ear development; F:RNA polymerase II core promoter sequence-specific DNA binding; P:transcription from RNA polymerase I promoter; C:condensed chromosome, centromeric region; P:positive regulation of fat cell differentiation; P:positive regulation of DNA binding; P:positive regulation of sequence-specific DNA binding transcription factor …	1485
MantlePools_contig_809	2.18771	58	SC6A7_RAT ame: Full=Sodium-dependent proline transporter ame: Full=Solute carrier family 6 member 7	20	1.67149e-68	62.95	35	P:glycine import; P:dopamine biosynthetic process; P:drug transport; F:glycine:sodium symporter activity; F:dopamine binding; P:glycine secretion, neurotransmission; P:dopamine uptake; P:cellular amino acid metabolic process; P:lactation; C:neuronal cell body; F:proline:sodium symporter activity; P:neurotransmitter biosynthetic process; P:response to toxic substance; P:positive regulation of mult…	711
MantlePools_contig_810	2.5257	55	SC6A7_RAT ame: Full=Sodium-dependent proline transporter ame: Full=Solute carrier family 6 member 7	20	2.34482e-46	59.1	28	P:glycine import; P:dopamine biosynthetic process; P:dopamine transport; P:drug transport; F:glycine:sodium symporter activity; F:dopamine binding; P:glycine secretion, neurotransmission; P:lactation; C:neuronal cell body; F:proline:sodium symporter activity; P:positive regulation of multicellular organism growth; C:integral component of plasma membrane; P:sodium ion transport; F:dopamine transme…	584
MantlePools_contig_811	1.87692	52	SC6A9_BOVIN ame: Full=Sodium- and chloride-dependent glycine transporter 1 Short= -1 Short= 1 ame: Full=Solute carrier family 6 member 9	20	1.47496e-71	63.25	31	P:glycine import; P:dopamine biosynthetic process; P:drug transport; F:glycine:sodium symporter activity; F:dopamine binding; P:glycine secretion, neurotransmission; P:dopamine uptake; P:lactation; C:neuronal cell body; P:neurotransmitter biosynthetic process; P:positive regulation of multicellular organism growth; C:integral component of plasma membrane; P:sodium ion transport; F:dopamine transm…	743
MantlePools_contig_812	32.5162	5741	ZAN_RABIT ame: Full=Zonadhesin	20	8.09635e-97	40.5	8	F:protein binding; P:regulation of cellular process; C:cytoplasm; C:membrane; C:extracellular region part; P:cell differentiation; P:organ development; C:membrane-bounded organelle	4735
MantlePools_contig_813	988.868	71902	RRT15_YEAST ame: Full=Regulator of rDNA transcription 15	2	1.26846e-17	73.5	5	P:biological_process; P:transcription, DNA-templated; P:regulation of transcription, DNA-templated; C:cellular_component; F:molecular_function	1950
MantlePools_contig_814	5.38788	89	---NA---						443
MantlePools_contig_815	1201.31	21143	---NA---						472
MantlePools_contig_816	14.3454	996	ANXA7_MOUSE ame: Full=Annexin A7 ame: Full=Annexin VII ame: Full=Annexin-7 ame: Full=Synexin	20	2.22407e-131	67	61	P:negative regulation of interleukin-8 secretion; P:cellular water homeostasis; P:negative regulation of phospholipase A2 activity; C:integrin complex; C:endoplasmic reticulum membrane; F:phosphatidylinositol-3,4,5-trisphosphate binding; F:phosphatidylinositol-4,5-bisphosphate binding; C:transcription factor complex; F:spectrin binding; C:specific granule; F:calcium ion binding; P:autophagy; C:az…	1862
MantlePools_contig_817	27.5962	1703	FAT1_HUMAN ame: Full=Protocadherin Fat 1 ame: Full=Cadherin family member 7 ame: Full=Cadherin-related tumor suppressor homolog ame: Full= fat homolog Contains: ame: Full=Protocadherin Fat nuclear form Flags: Precursor	20	6.8443e-15	46.6	40	P:response to wounding; P:primary metabolic process; P:single-organism metabolic process; C:proteinaceous extracellular matrix; P:regulation of smoothened signaling pathway; P:chemotaxis; P:cellular response to organic substance; P:kidney development; P:axonogenesis; P:negative regulation of response to stimulus; P:regulation of biological quality; P:regulation of macromolecule metabolic process;…	1655
MantlePools_contig_818	333.869	7731	---NA---						621
MantlePools_contig_819	1236.67	9822	---NA---						213
MantlePools_contig_820	10.018	161	---NA---						431
MantlePools_contig_821	69.9095	769	---NA---						295
MantlePools_contig_822	3.26696	67	---NA---						550
MantlePools_contig_823	85.6804	1115	TL5B_TACTR ame: Full=Techylectin-5B Flags: Precursor	20	3.00146e-13	61	46	P:protein localization to cell surface; C:immunoglobulin complex; F:chitin binding; P:locomotory exploration behavior; P:UV protection; P:negative regulation of cell-cell adhesion; P:neuron cell-cell adhesion; P:telencephalon cell migration; P:associative learning; P:opsonization; C:proteinaceous extracellular matrix; C:nucleoplasm; P:cell surface pattern recognition receptor signaling pathway; P…	349	EC:3.4.21	Acting on peptide bonds (peptidases)
MantlePools_contig_824	23.1537	695	---NA---						805
MantlePools_contig_825	2.80696	83	---NA---						793
MantlePools_contig_826	55.0007	5605	IQCA1_HUMAN ame: Full=IQ and AAA domain-containing 1	20	0	58.9	34	C:microtubule cytoskeleton; P:endosome organization; P:anterograde axon cargo transport; P:central nervous system neuron axonogenesis; F:microtubule-severing ATPase activity; F:ATP binding; C:endosome; C:extracellular exosome; C:tubulin complex; F:beta-tubulin binding; P:mitotic cytokinesis; P:exit from mitosis; P:mitotic spindle disassembly; P:positive regulation of microtubule depolymerization;…	2733	EC:3.6.4.3	Microtubule-severing ATPase
MantlePools_contig_827	8.01864	418	---NA---						1398
MantlePools_contig_828	17.5628	1537	SC5AC_MOUSE ame: Full=Sodium-coupled monocarboxylate transporter 2 ame: Full=Electroneutral sodium monocarboxylate cotransporter ame: Full=Low-affinity sodium-lactate cotransporter ame: Full=Solute carrier family 5 member 12	20	2.17851e-148	57.55	20	F:secondary active monocarboxylate transmembrane transporter activity; F:iodide transmembrane transporter activity; N/A; F:passive transmembrane transporter activity; P:cofactor transport; P:vitamin transport; P:amide transport; F:sodium-dependent multivitamin transmembrane transporter activity; C:nucleus; C:integral component of plasma membrane; F:sodium:iodide symporter activity; C:extracellula…	2347
MantlePools_contig_829	10.9032	124	SING_DROME ame: Full= singed	10	2.09469e-20	59.2	41	P:cell proliferation; P:establishment of apical/basal cell polarity; C:myelin sheath; F:drug binding; P:neuron projection morphogenesis; P:positive regulation of filopodium assembly; C:neuronal cell body; C:podosome; C:growth cone; P:wound healing; C:extracellular exosome; C:microvillus; C:stress fiber; C:ruffle; P:imaginal disc-derived wing hair organization; C:cell projection membrane; C:stereo…	305
MantlePools_contig_830	89.2479	1218	SING_DROME ame: Full= singed	10	1.4461e-21	58.1	40	P:establishment of apical/basal cell polarity; C:myelin sheath; F:drug binding; P:neuron projection morphogenesis; P:positive regulation of filopodium assembly; C:neuronal cell body; C:podosome; C:growth cone; P:wound healing; C:extracellular exosome; C:microvillus; C:stress fiber; C:ruffle; P:imaginal disc-derived wing hair organization; C:cell projection membrane; C:stereocilium; C:invadopodium…	366
MantlePools_contig_831	15.1005	558	---NA---						991
MantlePools_contig_832	53.343	1090	DNJA1_BOVIN ame: Full= homolog subfamily A member 1 Flags: Precursor	11	1.12796e-09	72.09	39	F:C3HC4-type RING finger domain binding; P:negative regulation of JUN kinase activity; P:positive regulation of cell proliferation; F:ion binding; P:protein targeting to ER; P:negative regulation of establishment of protein localization to mitochondrion; F:ATPase activator activity; P:response to unfolded protein; C:cytoplasmic side of endoplasmic reticulum membrane; F:G-protein coupled receptor …	548
MantlePools_contig_833	0.655171	15	TTLL8_MOUSE ame: Full= monoglycylase TTLL8 ame: Full=Tubulin--tyrosine ligase 8	20	9.87792e-88	61.9	13	F:protein-glutamic acid ligase activity; C:microtubule cytoskeleton; F:protein-glycine ligase activity, elongating; F:tubulin-glycine ligase activity; P:sperm individualization; P:axoneme assembly; P:cilium movement; C:axoneme; F:nucleotide binding; P:protein polyglycylation; P:sperm motility; C:cytoplasm; F:protein-glycine ligase activity, initiating	614
MantlePools_contig_834	0.474279	11	---NA---						622
MantlePools_contig_835	42.1034	2727	---NA---						1737
MantlePools_contig_836	257.473	18606	S61A2_MOUSE ame: Full= transport Sec61 subunit alpha isoform 2 Short=Sec61 alpha-2	20	0	91.7	15	P:IRE1-mediated unfolded protein response; F:transmembrane transporter activity; P:response to interferon-gamma; C:rough endoplasmic reticulum; C:Golgi apparatus; P:habenula development; P:endoplasmic reticulum organization; P:posttranslational protein targeting to membrane; F:protein binding; P:SRP-dependent cotranslational protein targeting to membrane; F:ribosome binding; C:integral component …	1938
MantlePools_contig_837	26.2093	1377	---NA---						1409
MantlePools_contig_838	14.3141	870	EAA3_MOUSE ame: Full=Excitatory amino acid transporter 3 ame: Full=Excitatory amino-acid carrier 1 ame: Full=Sodium-dependent glutamate aspartate transporter 3 ame: Full=Solute carrier family 1 member 1	20	1.15711e-133	70.95	52	P:positive regulation of heart rate; C:Golgi apparatus; C:neuronal cell body; F:high-affinity glutamate transmembrane transporter activity; P:sensory perception of sound; P:neurotransmitter uptake; C:dendritic spine; P:multicellular organismal aging; P:mitophagy in response to mitochondrial depolarization; F:glutamate:sodium symporter activity; P:L-glutamate transmembrane transport; P:L-glutamate…	1630
MantlePools_contig_839	92.5088	10545	AF9_MOUSE ame: Full= AF-9 ame: Full=Myeloid lymphoid or mixed-lineage leukemia translocated to chromosome 3 homolog	18	3.55002e-56	55.83	18	P:histone H4 acetylation; C:transcription elongation factor complex; P:positive regulation of Wnt signaling pathway, planar cell polarity pathway; P:anterior/posterior pattern specification; P:regulation of transcription, DNA-templated; P:transcription from RNA polymerase II promoter; P:single-organism cellular process; C:nucleolus; P:cellular response to DNA damage stimulus; P:negative regulatio…	3057
MantlePools_contig_840	5.59401	272	RACA_DICDI ame: Full=Rho-related racA	20	8.7679e-29	51.75	110	P:nuclear migration; P:post-embryonic development; P:positive regulation of filopodium assembly; P:regulation of response to stress; P:axon guidance; F:apolipoprotein A-I receptor binding; P:keratinocyte development; P:positive regulation of cell growth; P:ovarian follicle cell development; F:thioesterase binding; P:positive regulation of peptidyl-serine phosphorylation; F:protein kinase binding;…	1304
MantlePools_contig_841	3.10883	83	---NA---						716
MantlePools_contig_842	1.90265	21	---NA---						296
MantlePools_contig_843	9.88485	826	WDFY2_MOUSE ame: Full=WD repeat and FYVE domain-containing 2 ame: Full=Propeller-FYVE Short=Prof ame: Full=WD40- and FYVE domain-containing 2	20	4.37226e-171	54.8	31	P:regulation of intracellular signal transduction; P:positive regulation of fat cell differentiation; P:neurogenesis; P:regulation of epidermal growth factor receptor signaling pathway; P:intracellular protein transport; P:exocytosis; C:early endosome; P:cellular component biogenesis; P:negative regulation of signal transduction; C:endosomal part; P:regulation of catalytic activity; P:endosomal t…	2241
MantlePools_contig_844	769.571	56961	DDX5_MOUSE ame: Full=Probable ATP-dependent RNA helicase DDX5 ame: Full=DEAD box RNA helicase DEAD1 Short=mDEAD1 ame: Full=DEAD box 5 ame: Full=RNA helicase p68	20	0	80.15	39	P:mRNA transcription; P:post-embryonic development; P:positive regulation of transcription, DNA-templated; P:regulation of viral genome replication; P:rRNA processing; C:nucleolus; P:positive regulation of transcription from RNA polymerase II promoter; P:regulation of osteoblast differentiation; P:regulation of androgen receptor signaling pathway; C:nucleoplasm; F:ATP-dependent RNA helicase activ…	1985
MantlePools_contig_845	6.75981	153	CALM_PARTE ame: Full=Calmodulin Short=	20	8.29689e-20	62	61	F:ligand-gated ion channel activity; P:positive regulation of DNA binding; P:regulation of rhodopsin mediated signaling pathway; C:growth cone; P:positive regulation of protein autophosphorylation; C:calcium channel complex; P:positive regulation of nitric-oxide synthase activity; F:protein phosphatase activator activity; F:calcium ion binding; F:phospholipase binding; F:myosin binding; C:cytosol…	607	EC:2.7.1.127	Inositol-trisphosphate 3-kinase
MantlePools_contig_846	0.454548	9	RACE_DICDI ame: Full=Rho-related racE Flags: Precursor	20	1.10953e-17	63.4	159	P:ventral furrow formation; P:negative regulation of intracellular steroid hormone receptor signaling pathway; P:posterior midgut invagination; P:regulation of locomotor rhythm; P:positive regulation of vascular smooth muscle contraction; P:germ-band extension; P:JNK cascade; P:alpha-beta T cell lineage commitment; P:negative regulation of cell migration involved in sprouting angiogenesis; P:cere…	531
MantlePools_contig_847	3.92355	176	KPTN_HUMAN ame: Full=Kaptin ame: Full=Actin-associated 2E4	2	1.0439e-52	60.5	6	C:nucleus; C:microtubule organizing center; F:actin binding; P:movement of cell or subcellular component; C:actin cytoskeleton; P:actin filament organization	1203
MantlePools_contig_848	6.76885	79	---NA---						313
MantlePools_contig_849	12.1808	119	---NA---						262
MantlePools_contig_850	57.4275	5696	EHMT1_MOUSE ame: Full=Histone-lysine N-methyltransferase EHMT1 ame: Full=Euchromatic histone-lysine N-methyltransferase 1 Short=Eu-HMTase1 ame: Full=G9a 1 Short=GLP Short=GLP1 ame: Full=Lysine N-methyltransferase 1D	4	7.67448e-26	53.5	25	P:organ growth; P:synaptonemal complex assembly; F:RNA polymerase II regulatory region sequence-specific DNA binding; F:histone methyltransferase activity (H3-K9 specific); C:nucleolus; F:histone methyltransferase activity (H3-K27 specific); C:nucleoplasm; P:negative regulation of transcription from RNA polymerase II promoter; F:p53 binding; F:promoter-specific chromatin binding; P:behavioral res…	2660
MantlePools_contig_851	73.2494	22659	CNOT1_XENTR ame: Full=CCR4-NOT transcription complex subunit 1 ame: Full=CCR4-associated factor 1	7	0	63.29	23	P:transcription, DNA-templated; P:gene silencing by miRNA; C:cytoplasmic mRNA processing body; P:developmental growth; P:positive regulation of nuclear-transcribed mRNA poly(A) tail shortening; F:retinoic acid receptor binding; P:nuclear-transcribed mRNA poly(A) tail shortening; C:peroxisomal membrane; F:poly(A)-specific ribonuclease activity; P:negative regulation of transcription from RNA polym…	8296	EC:3.1.13.4	Poly(A)-specific ribonuclease
MantlePools_contig_852	890.613	56223	RACK1_RAT ame: Full=Receptor of activated C kinase 1 ame: Full=Guanine nucleotide-binding subunit beta-2-like 1 ame: Full=Receptor for activated C kinase ame: Full=Receptor of activated kinase C 1 Contains: ame: Full=Receptor of activated C kinase N-terminally processed	20	0	80.3	110	P:embryo development ending in birth or egg hatching; P:ribosome biogenesis; F:MAP-kinase scaffold activity; C:microtubule associated complex; C:growth cone; P:positive regulation of cAMP catabolic process; P:root development; C:dendrite; C:catalytic step 2 spliceosome; P:nematode larval development; P:negative regulation of cell growth; P:shoot system development; C:precatalytic spliceosome; P:p…	1693
MantlePools_contig_853	251.146	11041	4EBP1_MOUSE ame: Full=Eukaryotic translation initiation factor 4E-binding 1 Short=4E-BP1 Short=eIF4E-binding 1 ame: Full=Phosphorylated heat- and acid-stable regulated by insulin 1 Short=PHAS-I	10	1.10395e-27	66.4	20	P:social behavior; P:negative regulation of translational initiation; P:insulin receptor signaling pathway; P:IRES-dependent translational initiation; F:translation repressor activity; P:TOR signaling; C:protein complex; P:memory; P:response to stress; P:positive regulation of mitotic cell cycle; C:nucleoplasm; P:regulation of translation; C:membrane; P:G1/S transition of mitotic cell cycle; P:re…	1179
MantlePools_contig_854	28.4121	517	ATRAP_XENTR ame: Full=Type-1 angiotensin II receptor-associated -like	1	2.90261e-05	58	3	P:angiotensin-activated signaling pathway; C:membrane; C:integral component of membrane	488
MantlePools_contig_855	1361.9	34532	CBLN1_HUMAN ame: Full=Cerebellin-1 ame: Full=Precerebellin Contains: ame: Full=Cerebellin Short=CER Contains: ame: Full=	20	7.95085e-11	49.65	14	F:identical protein binding; P:nervous system development; P:cell adhesion; P:anatomical structure morphogenesis; C:synapse; P:positive regulation of developmental process; P:regulation of cell differentiation; C:cytoplasm; P:positive regulation of multicellular organismal process; P:cell differentiation; C:extracellular matrix; P:positive regulation of Wnt signaling pathway; P:negative regulatio…	680
MantlePools_contig_856	23.334	1038	SMYD5_CHICK ame: Full=SET and MYND domain-containing 5	18	3.8363e-119	54.89	9	F:protein binding; P:positive regulation of macromolecule metabolic process; P:regulation of protein phosphorylation; F:RNA polymerase II regulatory region sequence-specific DNA binding; F:methyltransferase activity; P:chromatin organization; P:positive regulation of cellular metabolic process; C:intracellular part; P:methylation	1193
MantlePools_contig_857	343.597	8520	FSCN1_HUMAN ame: Full=Fascin ame: Full=55 kDa actin-bundling ame: Full=Singed ame: Full=p55	11	1.93132e-33	58.36	41	P:cell proliferation; P:establishment of apical/basal cell polarity; C:myelin sheath; F:drug binding; P:neuron projection morphogenesis; P:positive regulation of filopodium assembly; C:neuronal cell body; C:podosome; C:growth cone; P:wound healing; C:extracellular exosome; C:microvillus; C:stress fiber; C:ruffle; P:imaginal disc-derived wing hair organization; C:cell projection membrane; C:stereo…	665
MantlePools_contig_858	24.1294	1014	---NA---						1127
MantlePools_contig_859	12.5505	95	---NA---						203
MantlePools_contig_860	629.992	15833	MYNA_MYTGA ame: Full=Myticin-A Flags: Precursor	2	1.98282e-53	91.5	4	P:killing of cells of other organism; C:extracellular region; P:defense response to fungus; P:defense response to bacterium	674
MantlePools_contig_861	0.865108	12	---NA---						372
MantlePools_contig_862	4364.78	66078	EF1A_ORYLA ame: Full=Elongation factor 1-alpha Short=EF-1-alpha	20	8.25765e-78	89	39	C:myelin sheath; F:drug binding; P:locomotion; P:determination of adult lifespan; P:embryo development ending in birth or egg hatching; P:gamete generation; C:neuronal cell body; C:nucleolus; C:eukaryotic translation elongation factor 1 complex; C:microtubule associated complex; P:negative regulation of reactive oxygen species biosynthetic process; N/A; F:GTP binding; C:extracellular exosome; C:c…	406
MantlePools_contig_863	89.163	3082	HEX_PINMA ame: Full= beta-hexosaminidase ame: Full=Beta-N-acetylhexosaminidase ame: Full=Chitobiase ame: Full=N-acetyl-beta-glucosaminidase Flags: Precursor	2	6.56028e-09	50	8	P:carbohydrate metabolic process; P:chitin catabolic process; F:carbohydrate binding; C:extracellular region; F:hydrolase activity, hydrolyzing O-glycosyl compounds; F:beta-N-acetylhexosaminidase activity; F:polysaccharide binding; F:hydrolase activity	927
MantlePools_contig_864	14.9391	249	MED15_AEDAE ame: Full=Mediator of RNA polymerase II transcription subunit 15 ame: Full=Mediator complex subunit 15	7	1.64243e-28	69.71	7	P:stem cell population maintenance; F:protein binding; P:ovarian follicle cell development; C:membrane; C:mediator complex; P:regulation of transcription, DNA-templated; P:transcription initiation from RNA polymerase II promoter	447
MantlePools_contig_865	31.4836	2281	CCAR1_MOUSE ame: Full=Cell division cycle and apoptosis regulator 1 ame: Full=Cell cycle and apoptosis regulatory 1 Short=CARP-1	6	4.34955e-31	75.83	17	P:positive regulation of cell proliferation; P:positive regulation of transcription, DNA-templated; C:nuclear envelope lumen; P:cell cycle; C:nucleoplasm; F:core promoter binding; P:mRNA splicing, via spliceosome; P:regulation of translation; C:transcription factor complex; C:perinuclear region of cytoplasm; F:protein binding; F:transcription corepressor activity; P:negative regulation of transcr…	1943
MantlePools_contig_866	98.5328	7598	GXN_ACRMI ame: Full=Galaxin Flags: Precursor	4	2.61879e-25	42.25	34	C:photoreceptor connecting cilium; C:stereocilia ankle link; C:neuronal cell body; C:synapse; C:stereocilia ankle link complex; C:extracellular region; C:cell projection; C:periciliary membrane compartment; P:sensory perception of sound; C:basement membrane; C:terminal bouton; P:photoreceptor cell maintenance; C:stereocilium bundle; F:myosin binding; C:stereocilium; C:stereocilium membrane; P:sen…	2068
MantlePools_contig_867	1.01201	14	---NA---						371
MantlePools_contig_868	2.59992	73	SPYA_PONAB ame: Full=Serine--pyruvate aminotransferase Short=SPT ame: Full=Alanine--glyoxylate aminotransferase Short=AGT	20	9.00921e-105	57.4	22	P:pyruvate biosynthetic process; F:pyridoxal phosphate binding; F:protein homodimerization activity; P:L-serine metabolic process; P:response to cAMP; P:aspartate metabolic process; F:serine-pyruvate transaminase activity; C:peroxisomal matrix; F:alanine-glyoxylate transaminase activity; F:receptor binding; F:protein self-association; P:L-alanine catabolic process; P:glyoxylate catabolic process;…	753	EC:2.6.1.44; EC:2.6.1.51	Alanine--glyoxylate transaminase; Serine--pyruvate transaminase
MantlePools_contig_869	9.37552	172	TENX_HUMAN ame: Full=Tenascin-X Short=TN-X ame: Full=Hexabrachion Flags: Precursor	20	1.22616e-16	43	44	P:regulation of cell morphogenesis; P:cell communication; P:response to wounding; P:axon guidance; P:extracellular matrix assembly; C:synapse; P:positive regulation of developmental process; P:primary metabolic process; C:neuron projection; P:single-organism metabolic process; C:proteinaceous extracellular matrix; P:neuromuscular junction development; P:macromolecule metabolic process; P:regulati…	492
MantlePools_contig_870	7.03599	69	LEG_HELCR ame: Full=D-galactoside-specific lectin ame: Full=Sea urchin egg lectin Short=SUEL	20	4.3545e-08	67	49	F:latrotoxin receptor activity; C:presynaptic membrane; C:postsynaptic density; F:cell adhesion molecule binding; C:synapse; C:growth cone; F:G-protein coupled receptor activity; C:cell; F:calcium ion binding; C:cytosol; P:positive regulation of synapse assembly; C:axon; C:cortical granule; F:toxic substance binding; P:G-protein coupled receptor signaling pathway; F:rhamnose binding; P:response t…	263
MantlePools_contig_871	206.741	9667	CBX7_RAT ame: Full=Chromobox homolog 7	20	3.67247e-12	72.15	58	C:nuclear body; P:protein sumoylation; F:satellite DNA binding; C:polytene chromosome chromocenter; P:positive regulation of transcription elongation from RNA polymerase II promoter; C:transcription factor complex; C:condensed nuclear chromosome, centromeric region; C:male pronucleus; C:polytene chromosome puff; P:wound healing; P:chromatin silencing at centromere; P:positive regulation of collag…	1254
MantlePools_contig_872	557.579	7360	---NA---						354
MantlePools_contig_873	15.6556	453	---NA---						776
MantlePools_contig_874	633.45	29714	SAHHB_XENLA ame: Full=Adenosylhomocysteinase B Short= cyase B ame: Full=S-adenosyl-L-homocysteine hydrolase B	20	0	82.8	30	P:locomotion; P:embryo development ending in birth or egg hatching; P:triglyceride metabolic process; C:neuron projection; F:protein self-association; C:extracellular exosome; P:response to hypoxia; F:copper ion binding; P:selenium compound metabolic process; F:NAD binding; P:nematode larval development; P:chronic inflammatory response to antigenic stimulus; C:cytosol; P:secretion by cell; P:circ…	1258	EC:3.3.1.1	Adenosylhomocysteinase
MantlePools_contig_875	81.6385	15245	UBAP2_MOUSE ame: Full=Ubiquitin-associated 2 Short=UBAP-2 ame: Full= lingerer homolog 1 Short=mLig-1	9	3.59874e-13	53	12	P:binding of sperm to zona pellucida; P:multicellular organismal reproductive process; F:protein binding; P:regulation of cellular process; C:cytoplasm; P:mating; P:positive regulation of gene expression; C:PcG protein complex; P:hematopoietic stem cell homeostasis; C:Ada2/Gcn5/Ada3 transcription activator complex; P:negative regulation of biological process; P:behavior	5008
MantlePools_contig_876	810.027	18636	MYNA_MYTGA ame: Full=Myticin-A Flags: Precursor	2	3.05392e-55	91	4	P:killing of cells of other organism; C:extracellular region; P:defense response to fungus; P:defense response to bacterium	617
MantlePools_contig_877	252.943	17609	CSDE1_HUMAN ame: Full=Cold shock domain-containing E1 ame: Full=N-ras upstream gene ame: Full= UNR	3	8.80699e-149	64	8	C:CRD-mediated mRNA stability complex; F:nucleic acid binding; F:protein binding; P:male gonad development; C:Golgi apparatus; P:nuclear-transcribed mRNA catabolic process, no-go decay; C:mitochondrial inner membrane; C:plasma membrane	1867
MantlePools_contig_878	1557.64	29389	---NA---						506
MantlePools_contig_879	356.36	5169	---NA---						389
MantlePools_contig_880	25.4245	2572	---NA---						2713
MantlePools_contig_881	2.14738	45	---NA---						562
MantlePools_contig_882	42.6954	1756	MATN1_CHICK ame: Full=Cartilage matrix ame: Full=Matrilin-1 Flags: Precursor	20	3.92013e-29	52.15	19	P:calcium-independent cell-matrix adhesion; F:identical protein binding; P:cell morphogenesis involved in differentiation; P:neuron projection development; P:chondrocyte differentiation; P:protein homooligomerization; C:FACIT collagen trimer; F:extracellular matrix structural constituent; P:response to stress; P:regulation of response to stimulus; C:basement membrane; C:extracellular space; C:anc…	1103
MantlePools_contig_883	11.0353	172	---NA---						418
MantlePools_contig_884	10.6008	134	DEP1_CAEEL ame: Full=Receptor-type tyrosine- phosphatase dep-1 ame: Full=Density-enhanced phosphatase homolog 1 Flags: Precursor	9	2.23747e-05	68.56	129	P:contact inhibition; P:axon guidance; P:hematopoietic progenitor cell differentiation; C:growth cone; P:activation of MAPK activity; P:negative regulation of cell growth; C:microvillus; P:negative regulation of cell-substrate adhesion; C:dendritic spine; P:positive regulation of hematopoietic stem cell migration; C:axon; C:lamellipodium; F:protein kinase binding; P:cell morphogenesis; P:platelet…	339
MantlePools_contig_885	32.1845	2555	CCD93_CHICK ame: Full=Coiled-coil domain-containing 93	7	0	75.14	4	C:early endosome; F:protein binding; P:protein transport; P:Golgi to plasma membrane transport	2129
MantlePools_contig_886	31.7866	627	---NA---						529
MantlePools_contig_887	257.895	35494	CO1A1_CYNPY ame: Full=Collagen alpha-1(I) chain ame: Full=Alpha-1 type I collagen Flags: Precursor	20	5.86942e-49	52.65	43	P:response to cytokine; P:protein metabolic process; P:head development; P:protein localization; P:odontogenesis; P:cellular response to oxygen-containing compound; P:skin development; P:heart development; P:response to abiotic stimulus; P:wound healing; P:response to external stimulus; P:cellular macromolecule metabolic process; P:blood vessel development; P:regulation of cell differentiation; C…	3691
MantlePools_contig_888	30.7622	351	MYNA_MYTGA ame: Full=Myticin-A Flags: Precursor	2	2.2142e-33	88.5	4	P:killing of cells of other organism; C:extracellular region; P:defense response to fungus; P:defense response to bacterium	306
MantlePools_contig_889	2.36632	39	---NA---						442
MantlePools_contig_890	5.12861	48	---NA---						251
MantlePools_contig_891	4.51518	149	FLII_DROME ame: Full= flightless-1 ame: Full=Flightless-I	15	4.36196e-99	54.67	36	P:regulation of cell morphogenesis; P:actin filament organization; P:positive regulation of developmental process; C:extracellular region; C:nucleoplasm; P:regulation of actin nucleation; P:positive regulation of fibril organization; P:adult somatic muscle development; C:brush border; P:regulation of cell differentiation; F:calcium ion binding; P:flight behavior; P:positive regulation of cellular…	885
MantlePools_contig_892	25.9602	847	TMED7_RAT ame: Full=Transmembrane emp24 domain-containing 7 ame: Full=p24 family gamma-3 Short=p24gamma3 ame: Full=p27 Flags: Precursor	20	3.77571e-58	62.7	26	P:multicellular organism growth; P:Golgi organization; P:maternal placenta development; P:protein retention in ER lumen; C:endoplasmic reticulum membrane; C:extracellular exosome; P:neural tube closure; P:protein targeting to plasma membrane; P:heart looping; P:somite rostral/caudal axis specification; C:COPII vesicle coat; C:COPI vesicle coat; C:endoplasmic reticulum-Golgi intermediate compartme…	875
MantlePools_contig_893	1095.47	22834	RS19_ARGIR ame: Full=40S ribosomal S19	20	1.3251e-77	76.95	33	P:positive regulation of respiratory burst involved in inflammatory response; P:negative regulation of respiratory burst involved in inflammatory response; C:cytosolic small ribosomal subunit; P:response to extracellular stimulus; P:cytoplasmic translation; P:positive regulation of cellular component movement; C:nucleolus; C:vacuole; C:nucleoplasm; P:viral transcription; P:maturation of SSU-rRNA …	559
MantlePools_contig_894	114.626	4381	BRX1_XENLA ame: Full=Ribosome biogenesis BRX1 homolog ame: Full=Brix domain-containing 2 ame: Full=Bx24	13	3.14698e-130	73.62	9	P:multicellular organismal development; F:5S rRNA binding; C:cytosol; F:rRNA primary transcript binding; P:rRNA processing; C:nucleolus; P:ribosomal large subunit assembly; P:single organism reproductive process; C:preribosome, large subunit precursor	1025
MantlePools_contig_895	43.3496	8428	FUTSC_DROME ame: Full=Microtubule-associated futsch ame: Full=MAP1B homolog Contains: ame: Full=Futsch heavy chain Contains: ame: Full=Futsch light chain LC(f)	13	2.22205e-111	52.92	26	C:postsynaptic density; P:axon cargo transport; P:regulation of synaptic growth at neuromuscular junction; P:positive regulation of neuron differentiation; P:organ development; C:neuronal cell body; C:microtubule associated complex; C:photoreceptor outer segment; P:negative regulation of neuron apoptotic process; P:dendrite morphogenesis; P:sensory perception of sound; C:dendrite; C:tubulin compl…	5214
MantlePools_contig_896	92.09	2232	---NA---						650
MantlePools_contig_897	28.9451	558	---NA---						517
MantlePools_contig_898	3.90781	102	---NA---						700
MantlePools_contig_899	62.8758	1259	---NA---						537
MantlePools_contig_900	16.5315	593	---NA---						962
MantlePools_contig_901	692.828	5606	---NA---						217
MantlePools_contig_902	886.331	24060	MP62_LYTPI ame: Full=Mitotic apparatus p62	3	1.92588e-23	61.33	5	F:DNA binding; F:RNA binding; P:oocyte maturation; P:cell cycle; C:nucleoplasm	728
MantlePools_contig_903	64.8714	3222	RRP15_MOUSE ame: Full=RRP15 ame: Full=Ribosomal RNA-processing 15	10	5.8162e-33	61.9	3	C:nucleus; P:neurogenesis; P:rRNA processing	1332
MantlePools_contig_904	7.49336	57	---NA---						204
MantlePools_contig_905	37.0757	1988	---NA---						1438
MantlePools_contig_906	7.41784	182	---NA---						658
MantlePools_contig_907	0.448467	5	RTJK_DROME ame: Full=RNA-directed DNA polymerase from mobile element jockey ame: Full=Reverse transcriptase	1	3.54131e-06	55			299
MantlePools_contig_908	12.8447	512	---NA---						1069
MantlePools_contig_909	7.8624	219	---NA---						747
MantlePools_contig_910	9.416	191	ECH1_RAT ame: Full=Delta(3,5)-Delta(2,4)-dienoyl- mitochondrial Flags: Precursor	20	5.75972e-89	61.15	18	P:signal transduction; P:leucine catabolic process; P:valine catabolic process; P:isoleucine catabolic process; F:enoyl-CoA hydratase activity; P:fatty acid biosynthetic process; F:receptor binding; P:tryptophan metabolic process; P:lysine catabolic process; P:limonene catabolic process; C:peroxisome; F:delta3,5-delta2,4-dienoyl-CoA isomerase activity; P:fatty acid beta-oxidation; C:extracellular…	544	EC:4.2.1.17	Enoyl-CoA hydratase
MantlePools_contig_911	6.32579	167	ECH1_RAT ame: Full=Delta(3,5)-Delta(2,4)-dienoyl- mitochondrial Flags: Precursor	20	3.66147e-88	60.35	20	F:identical protein binding; P:signal transduction; P:leucine catabolic process; P:valine catabolic process; P:isoleucine catabolic process; F:enoyl-CoA hydratase activity; P:fatty acid biosynthetic process; F:receptor binding; P:tryptophan metabolic process; P:lysine catabolic process; P:limonene catabolic process; C:peroxisome; F:delta3,5-delta2,4-dienoyl-CoA isomerase activity; P:fatty acid be…	708	EC:4.2.1.17	Enoyl-CoA hydratase
MantlePools_contig_912	23.9791	853	PSME3_CHICK ame: Full=Proteasome activator complex subunit 3 ame: Full=Activator of multicatalytic protease subunit 3 ame: Full=Proteasome activator 28 subunit gamma Short=PA28g Short=PA28gamma	15	1.94097e-85	62.2	29	F:endopeptidase activator activity; P:regulation of proteasomal protein catabolic process; P:Fc-epsilon receptor signaling pathway; P:regulation of mRNA stability; F:MDM2/MDM4 family protein binding; P:regulation of cellular amino acid metabolic process; C:nucleoplasm; P:stimulatory C-type lectin receptor signaling pathway; P:MAPK cascade; F:p53 binding; P:antigen processing and presentation of e…	954
MantlePools_contig_913	799.8	29465	MP_PINMA ame: Full=Mantle Short=MP Flags: Precursor	2	1.93305e-12	55.5	1	C:extracellular region	988
MantlePools_contig_914	7.8275	833	TTC14_MOUSE ame: Full=Tetratricopeptide repeat 14 Short=TPR repeat 14	3	4.07795e-71	59.67	1	F:binding	2854
MantlePools_contig_915	256.61	8736	---NA---						913
MantlePools_contig_916	16.3736	649	MEMO1_XENLA ame: Full= MEMO1 ame: Full=Mediator of 2-driven cell motility 1 Short=Memo-1	20	8.63667e-144	60.15	6	C:nucleus; F:protein binding; C:cytosol; P:regulation of cell motility; F:peptide binding; P:regulation of microtubule-based process	1063
MantlePools_contig_917	72.3446	4567	AT1B1_ARTSF ame: Full=Sodium potassium-transporting ATPase subunit beta ame: Full=Sodium potassium-dependent ATPase beta subunit	20	3.11954e-58	50.9	33	P:positive regulation of potassium ion transmembrane transport; C:extracellular vesicle; F:sodium:potassium-exchanging ATPase activity; P:cell communication; P:regulation of calcium ion transmembrane transport; P:embryo development ending in birth or egg hatching; C:sodium:potassium-exchanging ATPase complex; P:muscle system process; P:sensory perception of sound; P:sodium ion transport; P:cellul…	1693	EC:3.6.3.9	Sodium/potassium-exchanging ATPase
MantlePools_contig_918	33.8182	1174	---NA---						931
MantlePools_contig_919	2.51422	51	---NA---						544
MantlePools_contig_920	1380.6	35624	NU4M_MYTED ame: Full=NADH-ubiquinone oxidoreductase chain 4 ame: Full=NADH dehydrogenase subunit 4	20	5.56872e-81	59.2	7	P:sodium ion transport; C:mitochondrial respiratory chain complex I; P:proton transport; P:mitochondrial electron transport, NADH to ubiquinone; C:integral component of membrane; F:NADH dehydrogenase (ubiquinone) activity; P:ubiquinone biosynthetic process	692	EC:1.6.5.3	NADH:ubiquinone reductase (H(+)-translocating)
MantlePools_contig_921	0.207358	3	---NA---						388
MantlePools_contig_922	1.4084	24	---NA---						457
MantlePools_contig_923	176.223	4166	---NA---						634
MantlePools_contig_924	59.2758	1377	---NA---						623
MantlePools_contig_925	0.699609	9	---NA---						345
MantlePools_contig_926	381.075	8682	RL7_CAEEL ame: Full=60S ribosomal L7	20	1.67001e-40	80.7	30	P:cytoplasmic translation; P:embryo development ending in birth or egg hatching; C:Golgi apparatus; C:cytosolic large ribosomal subunit; C:nucleolus; C:vacuolar membrane; C:polysome; P:maturation of LSU-rRNA from tricistronic rRNA transcript (SSU-rRNA, 5.8S rRNA, LSU-rRNA); P:viral transcription; C:chloroplast; C:plasmodesma; C:extracellular exosome; P:SRP-dependent cotranslational protein target…	611
MantlePools_contig_927	16.6365	366	---NA---						590
MantlePools_contig_928	31.1982	463	TWF2A_XENLA ame: Full=Twinfilin-2-A	20	8.17378e-36	69.8	34	P:neuromuscular synaptic transmission; P:border follicle cell migration; C:growth cone; F:ATP binding; F:phosphatidylinositol-4,5-bisphosphate binding; F:protein tyrosine kinase activity; C:extracellular exosome; C:focal adhesion; P:synaptic vesicle endocytosis; C:actin cytoskeleton; C:ruffle membrane; C:stereocilium; F:protein complex binding; P:intracellular signal transduction; C:lamellipodium…	398	EC:2.7.10	Transferring phosphorus-containing groups
MantlePools_contig_929	9.4414	953	GRK5_BOVIN ame: Full=G -coupled receptor kinase 5 ame: Full=G -coupled receptor kinase GRK5	20	0	73.4	40	P:negative regulation of anion channel activity; P:positive regulation of cell proliferation; P:protein autophosphorylation; P:imaginal disc-derived wing vein specification; C:neuronal cell body; P:fat cell differentiation; P:tachykinin receptor signaling pathway; P:regulation of rhodopsin mediated signaling pathway; C:dendrite; F:ATP binding; F:rhodopsin kinase activity; C:focal adhesion; F:beta…	2707	EC:2.7.11.14; EC:2.7.11.15; EC:2.7.11.16	Rhodopsin kinase; [Beta-adrenergic-receptor] kinase; [G-protein-coupled receptor] kinase
MantlePools_contig_930	1.70068	26	---NA---						410
MantlePools_contig_931	38.2845	2394	TEKT2_HUMAN ame: Full=Tektin-2 ame: Full=Tektin-t ame: Full=Testicular tektin ame: Full=Testicular tektin B1 Short=TEKTB1 Short=Tektin-B1	20	5.09673e-150	59.35	11	C:nucleus; C:microtubule cytoskeleton; P:sperm motility; C:sperm midpiece; C:cytoplasm; P:cilium movement involved in cell motility; P:regulation of fertilization; C:vesicle; C:sperm principal piece; P:inner dynein arm assembly; C:intracellular organelle part	1677
MantlePools_contig_932	23.8385	264	---NA---						297
MantlePools_contig_933	42.8331	337	---NA---						211
MantlePools_contig_934	51.6666	813	---NA---						422
MantlePools_contig_935	34.1225	1878	AGRL3_HUMAN ame: Full=Adhesion G -coupled receptor L3 ame: Full=Calcium-independent alpha-latrotoxin receptor 3 Short=CIRL-3 ame: Full=Latrophilin-3 ame: Full=Lectomedin-3 Flags: Precursor	20	1.06724e-49	51.95	20	P:regulation of synapse organization; P:signal transduction; P:locomotion; F:protein dimerization activity; C:cytoplasmic part; P:generation of neurons; C:organelle; C:neuron projection; P:behavior; C:plasma membrane part; P:positive regulation of nervous system development; C:presynapse; F:transmembrane signaling receptor activity; P:localization; F:metal ion binding; P:positive regulation of ce…	1476
MantlePools_contig_936	73.7838	1106	---NA---						402
MantlePools_contig_937	1.00001	33	CASP3_HUMAN ame: Full=Caspase-3 Short=CASP-3 ame: Full=Apopain ame: Full=Cysteine protease CPP32 Short=CPP-32 ame: Full= Yama ame: Full=SREBP cleavage activity 1 Short=SCA-1 Contains: ame: Full=Caspase-3 subunit p17 Contains: ame: Full=Caspase-3 subunit p12 Flags: Precursor	20	8.68185e-27	47	28	P:nervous system development; P:negative regulation of cell cycle; P:extrinsic apoptotic signaling pathway; P:regulation of immune system process; P:execution phase of apoptosis; P:response to oxygen-containing compound; F:cysteine-type endopeptidase activity involved in apoptotic process; P:response to abiotic stimulus; P:cellular response to organic substance; P:cellular response to stress; P:i…	885
MantlePools_contig_938	19.6487	507	---NA---						692
MantlePools_contig_939	6.12037	110	---NA---						482
MantlePools_contig_940	39.843	6684	SPEF2_RAT ame: Full=Sperm flagellar 2 ame: Full= KPL2	8	7.12109e-157	54.75	9	P:respiratory system development; F:protein binding; C:sperm midpiece; C:Golgi apparatus; P:epithelial cilium movement; P:brain morphogenesis; P:sperm axoneme assembly; C:manchette; P:skeletal system morphogenesis	4499
MantlePools_contig_941	26.6881	3483	MYS_ARGIR ame: Full=Myosin heavy striated muscle	20	0	71.55	35	P:transition between fast and slow fiber; P:ventricular cardiac muscle tissue morphogenesis; P:cardiac muscle contraction; P:adult heart development; F:ATP binding; P:response to gravity; C:protein phosphatase type 1 complex; P:skeletal muscle contraction; F:double-stranded RNA binding; F:protein heterodimerization activity; C:stress fiber; C:myosin filament; C:cytosol; C:myosin phosphatase compl…	3500
MantlePools_contig_942	37.8705	1912	CSN2_DANRE ame: Full=COP9 signalosome complex subunit 2 Short=Signalosome subunit 2	20	0	66.6	34	P:mitotic G2 DNA damage checkpoint; F:ligand-dependent nuclear receptor binding; P:nucleotide-excision repair, DNA damage recognition; P:embryo development ending in birth or egg hatching; P:transcription-coupled nucleotide-excision repair; P:female germ-line stem cell population maintenance; P:cellular protein modification process; P:cytokinesis; P:transcription from RNA polymerase II promoter; …	1354
MantlePools_contig_943	66.3794	1245	HSP72_ANOAL ame: Full=Heat shock 70 A2	20	1.92324e-11	79.95	38	C:myelin sheath; P:determination of adult lifespan; P:heat shock-mediated polytene chromosome puffing; P:response to starvation; P:regulation of response to stress; P:neurogenesis; P:response to unfolded protein; C:synaptonemal complex; C:microtubule associated complex; C:male germ cell nucleus; F:ATP binding; P:response to cold; C:extracellular exosome; F:glycolipid binding; P:response to hypoxi…	503
MantlePools_contig_944	11.4994	560	---NA---						1306
MantlePools_contig_945	28.4687	276	---NA---						260
MantlePools_contig_946	30.4061	339	---NA---						299
MantlePools_contig_947	15.1997	191	---NA---						337
MantlePools_contig_948	6.86957	458	DDR2_MOUSE ame: Full=Discoidin domain-containing receptor 2 Short=Discoidin domain receptor 2 ame: Full=CD167 antigen-like family member B ame: Full=Neurotrophic tyrosine receptor-related 3 ame: Full=Receptor -tyrosine kinase TKT ame: Full=Tyrosine- kinase TYRO10 ame: CD_antigen=CD167b Flags: Precursor	20	7.61934e-137	62	104	P:wound healing, spreading of cells; C:postsynaptic density; P:positive regulation of phosphatidylinositol 3-kinase signaling; P:regulation of synaptic growth at neuromuscular junction; P:central nervous system neuron development; P:positive regulation of sequence-specific DNA binding transcription factor activity; P:sympathetic nervous system development; C:terminal bouton; C:intracellular membr…	1788
MantlePools_contig_949	47.7006	1800	PSB7_PIG ame: Full=Proteasome subunit beta type-7 Flags: Precursor	20	1.5223e-139	69.7	30	P:Fc-epsilon receptor signaling pathway; P:regulation of mRNA stability; P:regulation of cellular amino acid metabolic process; C:nucleoplasm; P:stimulatory C-type lectin receptor signaling pathway; C:endoplasmic reticulum membrane; P:MAPK cascade; P:antigen processing and presentation of exogenous peptide antigen via MHC class I, TAP-dependent; C:extracellular exosome; P:humoral immune response;…	1012	EC:3.4.25	Acting on peptide bonds (peptidases)
MantlePools_contig_950	1207.17	59642	RL19_DROME ame: Full=60S ribosomal L19	20	2.44712e-62	81.35	26	P:embryo development ending in seed dormancy; P:cytoplasmic translation; P:determination of adult lifespan; P:embryo development ending in birth or egg hatching; P:hemopoiesis; C:cytosolic large ribosomal subunit; P:rRNA processing; C:nucleolus; P:viral transcription; C:plasmodesma; P:SRP-dependent cotranslational protein targeting to membrane; C:focal adhesion; P:nuclear-transcribed mRNA catabol…	1325
MantlePools_contig_951	5.19494	234	---NA---						1208
MantlePools_contig_952	1042.27	44305	RS6_APLCA ame: Full=40S ribosomal S6	20	3.41041e-115	89.75	39	P:mitotic cell cycle checkpoint; C:cytosolic small ribosomal subunit; P:oogenesis stage; P:cytoplasmic translation; P:determination of adult lifespan; P:rRNA processing; C:nucleolus; P:placenta development; C:nucleoplasm; C:polysome; P:viral transcription; C:dendrite; P:SRP-dependent cotranslational protein targeting to membrane; P:nuclear-transcribed mRNA catabolic process, nonsense-mediated dec…	1140
MantlePools_contig_953	9.96825	717	NAC3_RAT ame: Full=Sodium calcium exchanger 3 ame: Full=Na(+) Ca(2+)-exchange 3 ame: Full=Solute carrier family 8 member 3 Flags: Precursor	20	1.70391e-78	52.3	57	P:inner ear development; P:calcium ion export; C:synapse; P:cellular response to oxygen-containing compound; F:calcium:sodium antiporter activity; P:cytosolic calcium ion transport; P:learning or memory; P:sensory perception of sound; P:regulation of developmental process; P:response to hypoxia; C:sarcolemma; P:regulation of synaptic plasticity; P:striated muscle cell development; P:regulation of…	1929
MantlePools_contig_954	479.077	5770	---NA---						323
MantlePools_contig_955	15.8335	1316	ELP2_DANRE ame: Full=Elongator complex 2 Short=ELP2	20	0	51.65	20	F:protein kinase binding; C:transcription elongation factor complex; P:negative regulation of metabolic process; P:cellular protein modification process; P:regulation of JAK-STAT cascade; P:regulation of DNA metabolic process; P:RNA processing; P:regulation of shoot system development; F:RNA polymerase II core binding; P:response to stress; C:histone acetyltransferase complex; P:regulation of tra…	2229
MantlePools_contig_956	63.6026	7601	PIM3_COTJA ame: Full=Serine threonine- kinase pim-3 ame: Full=qpim	20	3.43738e-104	68.5	51	P:negative regulation of insulin secretion involved in cellular response to glucose stimulus; C:synaptic vesicle; P:regulation of hematopoietic stem cell proliferation; F:ribosomal small subunit binding; P:protein autophosphorylation; P:negative regulation of protein binding; C:transcription factor complex; C:tubulin complex; P:positive regulation of transcription, DNA-templated; P:axonogenesis; …	3205	EC:2.7.11; EC:2.7.11.26	Transferring phosphorus-containing groups; [Tau protein] kinase
MantlePools_contig_957	12.9349	150	---NA---						311
MantlePools_contig_958	11.1017	777	---NA---						1877
MantlePools_contig_959	10.2812	401	LARP4_HUMAN ame: Full=La-related 4 ame: Full=La ribonucleo domain family member 4	5	5.28709e-52	74.2	10	C:cytoplasmic stress granule; F:RNA binding; F:protein binding; P:positive regulation of translation; P:cytoskeleton organization; P:regulation of cell morphogenesis; C:membrane; C:cytosol; C:nucleolus; C:polysomal ribosome	1046
MantlePools_contig_960	1.60509	24	---NA---						401
MantlePools_contig_961	3.40689	39	---NA---						307
MantlePools_contig_962	535.936	26119	---NA---						1307
MantlePools_contig_963	88.6369	780	---NA---						236
MantlePools_contig_964	18.7025	2899	BOD1_RAT ame: Full=Biorientation of chromosomes in cell division 1 ame: Full=Biorientation defective 1 ame: Full= FAM44B	8	3.94261e-34	76.88	7	F:DNA binding; P:DNA repair; C:cytoskeleton; P:replication fork processing; C:kinetochore; P:cell cycle; C:nucleoplasm	4157
MantlePools_contig_965	7.61121	170	---NA---						599
MantlePools_contig_966	3.64729	34	---NA---						250
MantlePools_contig_967	2.37169	26	ASTA_ASTAS ame: Full=Astacin ame: Full=Crayfish small molecule ase Flags: Precursor	2	1.3968e-05	54	19	C:cortical granule; F:zinc ion binding; P:negative regulation of binding of sperm to zona pellucida; P:fertilization; P:cell adhesion; F:peptidase activity; C:extracellular region; F:metalloendopeptidase activity; P:prevention of polyspermy; C:plasma membrane; F:metallopeptidase activity; F:aspartic-type peptidase activity; C:cytoplasm; F:metal ion binding; C:nematocyst; F:glutamic-type peptidase…	294
MantlePools_contig_968	77.6282	5300	ID2B_XENLA ame: Full=DNA-binding inhibitor ID-2-B ame: Full=Inhibitor of DNA binding 2-B ame: Full=Inhibitor of differentiation 2-B	20	2.0287e-10	70.1	96	F:protein C-terminus binding; P:positive regulation of fat cell differentiation; P:regulation of angiogenesis; P:negative regulation of astrocyte differentiation; C:Golgi apparatus; P:adult locomotory behavior; P:embryonic digestive tract morphogenesis; P:positive regulation of astrocyte differentiation; P:fat cell differentiation; P:regulation of transcription, DNA-templated; F:protein self-asso…	1831
MantlePools_contig_969	609.389	20087	IF5A1_RABIT ame: Full=Eukaryotic translation initiation factor 5A-1 Short=eIF-5A-1 Short=eIF-5A1 ame: Full=Eukaryotic initiation factor 5A isoform 1 Short=eIF-5A ame: Full=eIF-4D	20	1.1591e-68	81.45	37	P:wing disc development; P:positive regulation of translational initiation; P:positive regulation of translational termination; P:hermaphrodite genitalia development; C:cytosolic ribosome; P:locomotion; P:embryo development ending in birth or egg hatching; P:gonad morphogenesis; P:positive regulation of cell proliferation; C:neuronal cell body; C:endoplasmic reticulum membrane; C:dendrite; F:tran…	884
MantlePools_contig_970	0.564597	6	---NA---						285
MantlePools_contig_971	1395.37	23934	TBA1_CHICK ame: Full=Tubulin alpha-1 chain Contains: ame: Full=Detyrosinated tubulin alpha-1 chain	20	5.3136e-109	98.65	23	P:mitotic spindle assembly checkpoint; C:cytoplasmic ribonucleoprotein granule; F:protein domain specific binding; C:myelin sheath; C:ciliary basal body; F:structural constituent of cytoskeleton; P:microtubule cytoskeleton organization; C:astral microtubule; F:GTP binding; P:cell division; C:nucleus; C:centrosome; C:perinuclear region of cytoplasm; C:extracellular exosome; F:ubiquitin protein lig…	460
MantlePools_contig_972	0.575501	10	---NA---						466
MantlePools_contig_973	88.0116	6895	ENPL_BOVIN ame: Full=Endoplasmin ame: Full=94 kDa glucose-regulated Short=GRP-94 ame: Full=Heat shock 90 kDa beta member 1 Flags: Precursor	20	0	77.55	56	F:ATPase activity; P:lipid storage; C:sarcoplasmic reticulum; C:smooth endoplasmic reticulum; P:embryo development ending in birth or egg hatching; C:Golgi apparatus; P:regulation of phosphoprotein phosphatase activity; C:endoplasmic reticulum membrane; C:endoplasmic reticulum lumen; C:plasmodesma; F:RNA binding; F:low-density lipoprotein particle receptor binding; P:response to hypoxia; P:nemato…	2101	EC:3.6.1.3	Adenosinetriphosphatase
MantlePools_contig_974	35.9275	2611	TTC31_HUMAN ame: Full=Tetratricopeptide repeat 31 Short=TPR repeat 31	20	5.23865e-20	57.55	35	C:myelin sheath; P:determination of adult lifespan; P:response to wounding; P:positive regulation of I-kappaB kinase/NF-kappaB signaling; P:negative regulation of neuron differentiation; C:Golgi apparatus; C:nucleolus; C:vacuole; P:response to unfolded protein; C:nucleoplasm; F:ATP binding; F:RNA binding; P:cellular response to heat; C:mitotic spindle; C:cytosol; P:negative regulation of cell mor…	1949	EC:3.1.3.16	Protein-serine/threonine phosphatase
MantlePools_contig_975	37.3558	3974	SPAG1_RAT ame: Full=Sperm-associated antigen 1 ame: Full=HSD- ame: Full=Infertility-related sperm Spag-1	20	1.83745e-74	55	23	F:heat shock protein binding; C:microtubule cytoskeleton; C:protein complex; P:steroid hormone receptor complex assembly; C:mitochondrial outer membrane; P:single fertilization; P:embryo implantation; C:nucleoplasm; F:GTP binding; P:protein targeting to mitochondrion; F:ATP binding; P:protein complex localization; C:axonal growth cone; F:catalytic activity; F:tau protein binding; P:male sex diffe…	2853
MantlePools_contig_976	6.99512	626	HS12A_MOUSE ame: Full=Heat shock 70 kDa 12A	20	8.04233e-83	44.05	1	F:binding	2400
MantlePools_contig_977	4.06213	98	---NA---						647
MantlePools_contig_978	15.5496	247	---NA---						426
MantlePools_contig_979	5.72967	263	TPC10_DROME ame: Full=Trafficking particle complex subunit 10 ame: Full=Shal Interactor of Di-Leucine Motif ame: Full=Trafficking particle complex subunit TMEM1 ame: Full=Transport particle subunit TMEM1 Short=TRAPP subunit TMEM1	1	2.69208e-11	42	4	C:TRAPP complex; P:regulation of GTPase activity; P:intra-Golgi vesicle-mediated transport; F:Rab guanyl-nucleotide exchange factor activity	1231
MantlePools_contig_980	1.47255	33	---NA---						601
MantlePools_contig_981	0.750913	7	---NA---						250
MantlePools_contig_982	1.47565	23	---NA---						418
MantlePools_contig_983	0.501277	6	---NA---						321
MantlePools_contig_984	1.04941	9	---NA---						230
MantlePools_contig_985	8.33191	160	---NA---						515
MantlePools_contig_986	2.0472	30	---NA---						393
MantlePools_contig_987	4.28086	68	---NA---						426
MantlePools_contig_988	982.946	10006	HSP70_ONCVO ame: Full=Heat shock 70 kDa Short=HSP70	20	6.97723e-50	94.85	136	C:postsynaptic density; P:DNA repair; F:progesterone receptor binding; P:determination of adult lifespan; P:embryo development ending in birth or egg hatching; P:response to progesterone; C:Prp19 complex; P:late endosomal microautophagy; P:positive regulation of NF-kappaB transcription factor activity; C:male germ cell nucleus; C:microtubule; C:lumenal side of lysosomal membrane; C:messenger ribo…	273
MantlePools_contig_989	147.888	7064	---NA---						1281
MantlePools_contig_990	3.31091	60	---NA---						486
MantlePools_contig_991	57.6512	3863	CFA53_HUMAN ame: Full=Cilia- and flagella-associated 53 ame: Full=Coiled-coil domain-containing 11	3	3.18619e-33	58	2	F:protein binding; P:single-organism process	1797
MantlePools_contig_992	105.602	4422	PDIA3_BOVIN ame: Full= disulfide-isomerase A3 ame: Full=58 kDa glucose-regulated ame: Full=58 kDa microsomal Short=p58 ame: Full=Disulfide isomerase ER-60 ame: Full=Endoplasmic reticulum resident 57 Short=ER 57 Short=ERp57 ame: Full=Endoplasmic reticulum resident 60 Short=ER 60 Short=ERp60 Flags: Precursor	20	9.25298e-100	57.75	49	P:embryo development; F:disulfide oxidoreductase activity; P:proline metabolic process; C:smooth endoplasmic reticulum; P:phospholipid catabolic process; C:rough endoplasmic reticulum; P:seed development; C:endoplasmic reticulum-Golgi intermediate compartment; C:neuronal cell body; C:fusome; P:response to oxygen-containing compound; C:integrin complex; F:procollagen-proline 4-dioxygenase activity…	1123	EC:3.4.22; EC:5.3.4.1; EC:1.14.11.2	Acting on peptide bonds (peptidases); Protein disulfide-isomerase; Procollagen-proline dioxygenase
MantlePools_contig_993	6.23682	60	---NA---						258
MantlePools_contig_994	3.6663	162	---NA---						1185
MantlePools_contig_995	46.0211	4357	DDX24_HUMAN ame: Full=ATP-dependent RNA helicase DDX24 ame: Full=DEAD box 24	20	3.04919e-148	58	8	F:nucleotide binding; F:RNA binding; P:ribosomal large subunit biogenesis; C:membrane; P:RNA secondary structure unwinding; P:rRNA processing; C:nucleolus; F:ATP-dependent RNA helicase activity	2539
MantlePools_contig_996	42.4488	2599	---NA---						1642
MantlePools_contig_997	9.74618	149	RRP1_HUMAN ame: Full=Ribosomal RNA processing 1 homolog A ame: Full=Novel nuclear 1 Short=NNP-1 ame: Full=Nucleolar Nop52 ame: Full=RRP1	4	1.1784e-09	73.75	8	C:heterochromatin; C:euchromatin; F:protein binding; P:negative regulation of phosphatase activity; C:cytosol; P:rRNA processing; C:nucleolus; C:preribosome, large subunit precursor	410
MantlePools_contig_998	0.979169	18	---NA---						493
MantlePools_contig_999	3.8994	49	---NA---						337
MantlePools_contig_1000	17.4142	837	EXOS2_BOVIN ame: Full=Exosome complex component RRP4 ame: Full=Exosome component 2 ame: Full=Ribosomal RNA-processing 4	20	5.96511e-138	54.75	21	P:U4 snRNA 3'-end processing; P:exonucleolytic nuclear-transcribed mRNA catabolic process involved in deadenylation-dependent decay; F:7S RNA binding; P:regulation of mRNA stability; C:nucleolus; P:exonucleolytic trimming to generate mature 3'-end of 5.8S rRNA from tricistronic rRNA transcript (SSU-rRNA, 5.8S rRNA, LSU-rRNA); P:negative regulation of posttranscriptional gene silencing; C:nucleopl…	1289	EC:3.1.13	Acting on ester bonds
MantlePools_contig_1001	7.41574	451	BP10_PARLI ame: Full=Blastula protease 10 Flags: Precursor	20	7.88853e-40	49.25	2	P:system development; P:molting cycle, collagen and cuticulin-based cuticle	1631
MantlePools_contig_1002	26.0854	1815	KANL2_BOVIN ame: Full=KAT8 regulatory NSL complex subunit 2 ame: Full=NSL complex NSL2 ame: Full=Non-specific lethal 2 homolog	11	6.61991e-94	63	10	P:nucleic acid metabolic process; P:acyl-carrier-protein biosynthetic process; F:protein binding; P:histone H4-K5 acetylation; F:histone acetyltransferase activity (H4-K16 specific); P:histone H4-K8 acetylation; F:histone acetyltransferase activity (H4-K8 specific); F:histone acetyltransferase activity (H4-K5 specific); P:histone H4-K16 acetylation; C:histone acetyltransferase complex	1866
MantlePools_contig_1003	92.2898	1700	IDHP_MACFA ame: Full=Isocitrate dehydrogenase	20	3.71919e-106	88.2	40	C:chloroplast stroma; P:response to zinc ion; P:response to salt stress; P:isocitrate metabolic process; P:NADPH regeneration; P:female gonad development; P:2-oxoglutarate metabolic process; P:NADP biosynthetic process; F:magnesium ion binding; P:response to oxidative stress; C:plasmodesma; C:extracellular exosome; F:copper ion binding; F:NAD binding; C:apoplast; C:cytosol; P:reductive tricarboxy…	494	EC:1.1.1.42	Isocitrate dehydrogenase (NADP(+))
MantlePools_contig_1004	34.7977	2948	FOXK2_XENLA ame: Full=Forkhead box K2 Short= 2 ame: Full=Interleukin enhancer-binding factor 1 Short=ILF1 Short=x 1	20	4.65339e-136	71.35	48	P:negative regulation of T cell differentiation in thymus; P:negative regulation of interleukin-6 biosynthetic process; P:establishment of apical/basal cell polarity; P:activation of GTPase activity; F:RNA polymerase II core promoter proximal region sequence-specific DNA binding; P:response to wounding; P:pyramidal neuron migration; P:negative regulation of neuron differentiation; F:DNA binding, …	2272
MantlePools_contig_1005	11.9064	309	---NA---						696
MantlePools_contig_1006	3.49804	102	HS12A_HUMAN ame: Full=Heat shock 70 kDa 12A	4	1.04115e-28	49	1	F:binding	782
MantlePools_contig_1007	0.722032	7	---NA---						260
MantlePools_contig_1008	376.413	14176	---NA---						1010
MantlePools_contig_1009	95.7208	928	---NA---						260
MantlePools_contig_1010	3.88047	45	RL1D1_BOVIN ame: Full=Ribosomal L1 domain-containing 1	1	1.42208e-10	59	3	C:intracellular organelle; P:regulation of biological process; P:cellular process	311
MantlePools_contig_1011	7.65111	97	---NA---						340
MantlePools_contig_1012	7.16056	106	---NA---						397
MantlePools_contig_1013	10.9911	175	---NA---						427
MantlePools_contig_1014	32.8591	2611	---NA---						2131
MantlePools_contig_1015	95.284	906	---NA---						255
MantlePools_contig_1016	117.126	6800	EI3EB_DANRE ame: Full=Eukaryotic translation initiation factor 3 subunit E-B Short=eIF3e-B ame: Full=Eukaryotic translation initiation factor 3 subunit 6-B	20	0	80.85	22	P:positive regulation of translation; P:negative regulation of translational initiation; C:PML body; C:eukaryotic 48S preinitiation complex; C:ribosome; C:chromatin; C:eukaryotic translation initiation factor 3 complex; P:embryonic viscerocranium morphogenesis; P:positive regulation of mRNA binding; F:cadherin binding involved in cell-cell adhesion; F:translation initiation factor activity; P:for…	1557
MantlePools_contig_1017	2.47011	42	NELFD_MOUSE ame: Full=Negative elongation factor D Short=NELF-D ame: Full=TH1	5	1.16551e-41	82.8	10	P:negative regulation of transcription from RNA polymerase II promoter during mitosis; F:protein binding; C:NELF complex; P:negative regulation of transcription elongation from RNA polymerase II promoter; C:transcriptional repressor complex; C:membrane; F:mRNA binding; P:neurogenesis; P:positive regulation of viral transcription; P:transcription elongation from RNA polymerase II promoter	456
MantlePools_contig_1018	349.359	31499	PIF_PINMG ame: Full= PIF Contains: ame: Full= Pif97 Contains: ame: Full= Pif80 ame: Full=Aragonite-binding Flags: Precursor	3	7.59165e-13	39.67	4	F:chitin binding; P:chitin metabolic process; C:extracellular region; C:proteinaceous extracellular matrix	2418
MantlePools_contig_1019	347.989	7500	CADM3_RAT ame: Full=Cell adhesion molecule 3 ame: Full=Immunoglobulin superfamily member 4B Short= 4B ame: Full=Nectin 1 Short=NECL-1 Flags: Precursor	20	1.4294e-08	48.6	4	C:basement membrane; F:protein binding; C:cell cortex; C:cell junction	578
MantlePools_contig_1020	273.256	6949	CADM3_RAT ame: Full=Cell adhesion molecule 3 ame: Full=Immunoglobulin superfamily member 4B Short= 4B ame: Full=Nectin 1 Short=NECL-1 Flags: Precursor	6	1.00074e-08	42.5	1	F:protein binding	682
MantlePools_contig_1021	41.3612	3393	---NA---						2200
MantlePools_contig_1022	0.673264	6	---NA---						239
MantlePools_contig_1023	20.2924	1079	SAS10_RAT ame: Full=Something about silencing 10 ame: Full=Charged amino acid-rich leucine zipper 1 ame: Full=Disrupter of silencing SAS10 ame: Full=UTP3 homolog	4	5.4996e-56	56.5	5	F:protein binding; P:neurogenesis; P:rRNA processing; P:brain development; C:nucleolus	1426
MantlePools_contig_1024	0.219822	2	---NA---						244
MantlePools_contig_1025	250.802	3694	TPM_MYTGA ame: Full=Tropomyosin	6	5.16431e-32	85.5			395
MantlePools_contig_1026	18.7854	1050	RBP1_RAT ame: Full= -binding 1 Short= 1 ame: Full=Cytocentrin ame: Full=Dinitrophenyl S-glutathione ATPase Short=DNP-SG ATPase ame: Full=Ral-interacting 1	20	2.38913e-56	60.3	38	F:tubulin binding; P:mitotic spindle organization; F:GTPase activator activity; P:regulation of Ras protein signal transduction; C:neuron projection; P:positive regulation of GTPase activity; C:membrane-bounded organelle; P:asymmetric protein localization; P:cell division; P:chemotaxis; P:neuroblast proliferation; F:Ral GTPase binding; C:tubulin complex; F:ATPase activity, coupled to movement of …	1499
MantlePools_contig_1027	11.0322	673	ATS16_HUMAN ame: Full=A disintegrin and metallo ase with thrombospondin motifs 16 Short=ADAM-TS 16 Short=ADAM-TS16 Short=ADAMTS-16 Flags: Precursor	20	1.8639e-53	52.6	24	P:embryo development; P:glycoprotein metabolic process; P:protein catabolic process; P:regulation of organelle organization; P:negative regulation of platelet aggregation; P:negative regulation of cellular response to growth factor stimulus; F:ion binding; P:cellular protein metabolic process; C:cell part; C:proteinaceous extracellular matrix; P:reproduction; F:metallopeptidase activity; P:eye de…	1636
MantlePools_contig_1028	10.2877	117	---NA---						305
MantlePools_contig_1029	0.786462	10	---NA---						341
MantlePools_contig_1030	7.45026	572	---NA---						2059
MantlePools_contig_1031	28.9899	1335	ZGPAT_NEMVE ame: Full=Zinc finger CCCH-type with G patch domain-containing	20	2.99541e-65	51.85	5	C:transcription factor complex; F:transcription factor activity, sequence-specific DNA binding; P:negative regulation of transcription, DNA-templated; F:sequence-specific DNA binding; P:regulation of transcription, DNA-templated	1235
MantlePools_contig_1032	9.9787	1085	PTHD3_MOUSE ame: Full=Patched domain-containing 3 ame: Full=RND-type RNDEu-3	20	6.22306e-63	46.35	38	P:epithelial tube morphogenesis; P:positive regulation of biological process; P:response to oxygen-containing compound; P:behavior; C:plasma membrane part; P:dorsal/ventral pattern formation; P:neural tube patterning; P:regulation of developmental process; P:cellular response to organic substance; P:kidney development; C:intracellular membrane-bounded organelle; C:cell projection part; C:cilium; …	2916
MantlePools_contig_1033	27.2331	394	PAIP1_MOUSE ame: Full=Polyadenylate-binding -interacting 1 Short=PABP-interacting 1 Short=PAIP-1 Short=Poly(A)-binding -interacting 1	3	2.78166e-09	53.67	2	F:nucleic acid binding; P:posttranscriptional regulation of gene expression	388
MantlePools_contig_1034	5.58124	118	---NA---						567
MantlePools_contig_1035	53.0566	10335	LRP6_MOUSE ame: Full=Low-density lipo receptor-related 6 Short=LRP-6 Flags: Precursor	20	0	57.25	150	C:postsynaptic density; P:regulation of insulin secretion involved in cellular response to glucose stimulus; F:Wnt-activated receptor activity; P:regulation of systemic arterial blood pressure by atrial natriuretic peptide; P:protein transport; P:positive regulation of sequence-specific DNA binding transcription factor activity; P:thalamus development; P:cell-cell signaling involved in mammary gl…	5224	EC:2.7.10; EC:3.4.21	Transferring phosphorus-containing groups; Acting on peptide bonds (peptidases)
MantlePools_contig_1036	34.0524	7734	RPB1_MOUSE ame: Full=DNA-directed RNA polymerase II subunit RPB1 Short=RNA polymerase II subunit B1 ame: Full=DNA-directed RNA polymerase II subunit A ame: Full=DNA-directed RNA polymerase III largest subunit	20	0	67.65	44	P:mitotic G2 DNA damage checkpoint; P:hatching; P:transcription from RNA polymerase III promoter; P:mitotic spindle organization; P:embryo development ending in birth or egg hatching; P:positive regulation of RNA splicing; P:transcription-coupled nucleotide-excision repair; P:fibroblast growth factor receptor signaling pathway; C:Prp19 complex; P:snRNA transcription from RNA polymerase II promote…	6091	EC:2.7.7.48	RNA-directed RNA polymerase
MantlePools_contig_1037	19.2642	941	GCNT1_HUMAN ame: Full=Beta-1,3-galactosyl-O-glycosyl-glyco beta-1,6-N-acetylglucosaminyltransferase ame: Full=Core 2-branching enzyme ame: Full=Core2- c-transferase Short=C2GNT Short=Core 2 GNT	20	2.51334e-61	53.75	21	P:cell adhesion molecule production; P:tissue morphogenesis; P:kidney morphogenesis; P:protein O-linked glycosylation; P:transforming growth factor beta receptor signaling pathway; P:glycolipid biosynthetic process; P:posttranscriptional regulation of gene expression; P:positive regulation of epithelial to mesenchymal transition; C:trans-Golgi network; C:extracellular exosome; F:protein binding; …	1310	EC:2.4.1.150	N-acetyllactosaminide beta-1,6-N-acetylglucosaminyl-transferase
MantlePools_contig_1038	1.55833	62	ZN564_HUMAN ame: Full=Zinc finger 564	20	5.4362e-49	45.35	4	F:DNA binding; P:regulation of transcription, DNA-templated; P:negative regulation of biological process; C:intracellular	1067
MantlePools_contig_1039	35.1165	8561	KCP_XENLA ame: Full=Kielin chordin ame: Full=Cysteine-rich motor neuron 2 Short=CRIM-2 ame: Full=Kielin Flags: Precursor	20	4.14031e-21	50.95	19	P:signal transduction; C:extracellular region part; P:nervous system development; P:anatomical structure formation involved in morphogenesis; P:organ development; P:epithelium development; P:positive regulation of signal transduction; C:plasma membrane; F:extracellular matrix binding; P:binding of sperm to zona pellucida; F:protein binding; P:regulation of protein phosphorylation; C:integral comp…	6538
MantlePools_contig_1040	6.60742	680	STY8_ARATH ame: Full=Serine threonine- kinase STY8 ame: Full=Serine threonine tyrosine- kinase 8	20	8.05184e-30	48.75	30	P:peptidyl-tyrosine phosphorylation; F:small molecule binding; F:anion binding; P:regulation of anatomical structure morphogenesis; P:positive regulation of developmental process; P:regulation of immune system process; F:protein tyrosine kinase activity; P:regulation of cell differentiation; P:positive regulation of cellular process; P:cytokine-mediated signaling pathway; P:positive regulation of…	2760	EC:2.7.10; EC:2.7.11	Transferring phosphorus-containing groups; Transferring phosphorus-containing groups
MantlePools_contig_1041	5.75028	235	---NA---						1096
MantlePools_contig_1042	414.408	8607	COX5A_OTOCR ame: Full=Cytochrome c oxidase subunit mitochondrial ame: Full=Cytochrome c oxidase polypeptide Va Flags: Precursor	20	1.15204e-35	68.55	7	C:myelin sheath; C:extracellular exosome; F:cytochrome-c oxidase activity; F:protein binding; P:proton transport; P:mitochondrial electron transport, cytochrome c to oxygen; C:mitochondrial respiratory chain complex IV	557	EC:1.9.3.1	Cytochrome-c oxidase
MantlePools_contig_1043	60.1784	2309	---NA---						1029
MantlePools_contig_1044	1.14226	23	---NA---						540
MantlePools_contig_1045	10.1521	120	COCA1_NOTVI ame: Full=Collagen alpha-1(XII) chain	7	9.42932e-14	57	5	C:extracellular vesicle; C:cytoplasm; P:multicellular organismal development; C:extracellular matrix; P:single-organism cellular process	317
MantlePools_contig_1046	27.6697	975	---NA---						945
MantlePools_contig_1047	9.9611	78	---NA---						210
MantlePools_contig_1048	28.207	325	---NA---						309
MantlePools_contig_1049	7.51197	635	BXL6_ARATH ame: Full=Probable beta-D-xylosidase 6 Short= 6 Flags: Precursor	20	7.25518e-86	49.35	8	P:xylan metabolic process; P:polysaccharide catabolic process; C:intracellular membrane-bounded organelle; C:cell wall; C:cytoplasmic part; C:extracellular region; F:hydrolase activity, hydrolyzing O-glycosyl compounds; P:single-organism process	2267
MantlePools_contig_1050	9.8649	167	UQCC2_HUMAN ame: Full=Ubiquinol-cytochrome-c reductase complex assembly factor 2 ame: Full=Breast cancer-associated SGA-81M ame: Full=Mitochondrial nucleoid factor 1 ame: Full=Mitochondrial M19 Flags: Precursor	6	7.12524e-21	63	11	C:nucleus; P:regulation of insulin secretion; C:mitochondrial intermembrane space; F:protein binding; P:mitochondrial respiratory chain complex III assembly; P:regulation of oxidative phosphorylation; P:positive regulation of mitochondrial translation; P:positive regulation of cellular protein catabolic process; C:mitochondrial inner membrane; P:regulation of skeletal muscle cell differentiation;…	454
MantlePools_contig_1051	1.22698	14	---NA---						306
MantlePools_contig_1052	11.3195	734	CFA74_MOUSE ame: Full=Cilia- and flagella-associated 74	2	4.54284e-22	63.5	2	P:axoneme assembly; C:axoneme	1739
MantlePools_contig_1053	90.8949	5755	---NA---						1698
MantlePools_contig_1054	20.6029	358	ZN593_XENTR ame: Full=Zinc finger 593	9	3.4647e-35	67.11	16	F:zinc ion binding; F:ribosomal large subunit binding; P:neurogenesis; C:nucleolus; F:nucleic acid binding; P:negative regulation of transcription from RNA polymerase II promoter; P:ribosomal large subunit export from nucleus; C:transcription factor complex; F:protein binding; C:cytoplasm; F:transcription corepressor activity; P:cellular bud site selection; P:negative regulation of transcription,…	466
MantlePools_contig_1055	26.5659	421	---NA---						425
MantlePools_contig_1056	216.498	8985	GCN2_YEAST ame: Full=eIF-2-alpha kinase GCN2 ame: Full=General control non-derepressible 2 ame: Full=Serine threonine- kinase GCN2	20	1.31818e-08	54.05	12	P:DNA damage checkpoint; F:protein binding; C:cytosolic ribosome; P:positive regulation of smoothened signaling pathway; P:protein autophosphorylation; P:positive regulation of cellular response to amino acid starvation; F:eukaryotic translation initiation factor 2alpha kinase activity; P:serine family amino acid metabolic process; F:tRNA binding; P:regulation of translational initiation; P:negat…	1113	EC:2.7.11	Transferring phosphorus-containing groups
MantlePools_contig_1057	158.423	7579	RBM22_XENTR ame: Full=Pre-mRNA-splicing factor RBM22 ame: Full=RNA-binding motif 22	20	0	73.2	20	F:pre-mRNA binding; P:chordate embryonic development; P:positive regulation of intracellular protein transport; P:cellular response to drug; P:positive regulation of RNA splicing; F:calcium-dependent protein binding; C:Prp19 complex; F:nucleocytoplasmic transporter activity; P:defense response to bacterium; C:nucleoplasm; P:spliceosomal snRNP assembly; F:nucleotide binding; F:U6 snRNA binding; P:…	1283
MantlePools_contig_1058	0.730202	11	---NA---						404
MantlePools_contig_1059	38.4487	843	---NA---						588
MantlePools_contig_1060	370.005	18391	BTG1_CHICK ame: Full= BTG1 ame: Full=B-cell translocation gene 1	20	5.61405e-39	63.6	43	P:female gamete generation; P:DNA repair; F:SH3/SH2 adaptor activity; P:anterior/posterior pattern specification; P:positive regulation of myoblast differentiation; P:central nervous system neuron development; P:associative learning; P:positive regulation of endothelial cell differentiation; P:positive regulation of angiogenesis; P:negative regulation of osteoblast differentiation; P:negative reg…	1333
MantlePools_contig_1061	29.539	1064	RB18B_DANRE ame: Full=Ras-related Rab-18-B Flags: Precursor	20	4.75502e-112	78.05	41	P:chordate embryonic development; P:anatomical structure morphogenesis; C:neuronal cell body; F:myosin XI tail binding; P:generation of neurons; P:establishment of protein localization to membrane; C:Golgi medial cisterna; C:endoplasmic reticulum membrane; F:GTP binding; C:early endosome; C:extracellular exosome; P:nematode larval development; F:GTPase activity; F:GDP binding; C:cytosol; P:lipid …	966
MantlePools_contig_1062	4.75613	274	---NA---						1545
MantlePools_contig_1063	23.4929	438	TBB_LYTPI ame: Full=Tubulin beta chain ame: Full=Beta-tubulin	20	5.27845e-12	96	14	P:response to salt stress; C:Golgi apparatus; F:structural constituent of cytoskeleton; P:response to cadmium ion; C:nucleolus; C:plasma membrane; C:microtubule; P:microtubule-based process; F:GTP binding; C:plasmodesma; F:protein binding; C:tubulin complex; F:GTPase activity; C:cell wall	500
MantlePools_contig_1064	14.0281	238	SMD3_DROME ame: Full=Small nuclear ribonucleo Sm D3 Short=Sm-D3 ame: Full=snRNP core D3	7	6.29569e-09	95.86	45	P:embryo development ending in birth or egg hatching; P:nuclear import; C:telomerase holoenzyme complex; P:termination of RNA polymerase II transcription; C:nucleoplasm; C:commitment complex; C:U12-type spliceosomal complex; C:prespliceosome; C:extracellular exosome; C:catalytic step 2 spliceosome; F:U1 snRNP binding; P:nematode larval development; C:methylosome; C:precatalytic spliceosome; P:lym…	455
MantlePools_contig_1065	17.5455	3158	---NA---						4827
MantlePools_contig_1066	126.463	8653	TCPH_CHICK ame: Full=T-complex 1 subunit eta Short=TCP-1-eta ame: Full=CCT-eta	20	0	74	20	F:identical protein binding; N/A; N/A; P:chaperone-mediated protein folding; N/A; F:unfolded protein binding; P:response to cadmium ion; P:toxin transport; C:zona pellucida receptor complex; P:'de novo' protein folding; C:microtubule; C:chaperonin-containing T-complex; F:ATP binding; P:binding of sperm to zona pellucida; C:extracellular exosome; F:protein binding involved in protein folding; C:mi…	1835
MantlePools_contig_1067	2611.77	29411	RL38_BRABE ame: Full=60S ribosomal L38	20	2.81735e-25	92.35	19	C:eukaryotic 80S initiation complex; P:hermaphrodite genitalia development; P:90S preribosome assembly; P:middle ear morphogenesis; C:cytosolic large ribosomal subunit; P:rRNA processing; P:translational initiation; P:axial mesoderm development; P:regulation of translation; P:sensory perception of sound; P:viral transcription; F:RNA binding; P:skeletal system development; P:SRP-dependent cotransl…	302
MantlePools_contig_1068	6.51619	294	ZN233_HUMAN ame: Full=Zinc finger 233	20	2.76574e-54	59.9	9	F:DNA binding; F:protein binding; C:cytoplasm; F:metal ion binding; P:transcription, DNA-templated; C:nucleolus; C:nucleoplasm; P:multicellular organismal process; P:single-organism developmental process	1210
MantlePools_contig_1069	6.97191	163	CRIPT_DANRE ame: Full=Cysteine-rich PDZ-binding ame: Full=Cysteine-rich interactor of PDZ three Short=Cysteine-rich interactor of PDZ3	6	1.54346e-51	86.33	16	C:postsynaptic density; P:protein localization to microtubule; P:regulation of postsynaptic density protein 95 clustering; C:neuronal cell body; C:nucleolus; F:microtubule binding; P:establishment of protein localization; F:scaffold protein binding; C:tubulin complex; C:cytoplasm; C:dendritic shaft; C:dendritic spine; F:PDZ domain binding; C:cell junction; P:cytoplasmic microtubule organization; …	627
MantlePools_contig_1070	41.343	871	DDX46_HUMAN ame: Full=Probable ATP-dependent RNA helicase DDX46 ame: Full=DEAD box 46 ame: Full=PRP5 homolog	20	1.4246e-60	66.1	17	C:nuclear speck; C:Cajal body; P:positive regulation of lymphocyte differentiation; P:digestive tract morphogenesis; P:brain development; P:positive regulation of hematopoietic stem cell differentiation; P:positive regulation of erythrocyte differentiation; F:ATP-dependent RNA helicase activity; P:mRNA splicing, via spliceosome; P:definitive hemopoiesis; F:ATP binding; F:RNA binding; P:liver morp…	565
MantlePools_contig_1071	27.0317	1267	SPAG6_MOUSE ame: Full=Sperm-associated antigen 6 ame: Full=Axoneme central apparatus ame: Full= PF16 homolog	20	0	48.35	12	P:ventricular system development; C:nuclear part; F:protein binding; C:cytoplasm; P:viral process; C:sperm principal piece; P:nuclear import; C:axonemal central apparatus; P:sperm axoneme assembly; P:intracellular protein transport; P:regulation of biological process; C:microtubule	1257
MantlePools_contig_1072	14.9028	439	SPTCA_DROME ame: Full=Spectrin alpha chain	10	2.97176e-10	51.5	38	C:extracellular vesicle; C:microtubule cytoskeleton; P:neuromuscular synaptic transmission; P:germarium-derived oocyte fate determination; P:cellular component assembly; C:Golgi apparatus; C:fusome; P:transmembrane receptor protein serine/threonine kinase signaling pathway; P:epithelium development; P:protein phosphorylation; P:oocyte construction; P:germarium-derived female germ-line cyst format…	790
MantlePools_contig_1073	517.462	35310	ACHA3_RAT ame: Full=Neuronal acetylcholine receptor subunit alpha-3 Flags: Precursor	20	2.80602e-18	48.55	29	P:neuromuscular synaptic transmission; P:protein complex assembly; P:nervous system development; F:extracellular ligand-gated ion channel activity; P:regulation of anatomical structure morphogenesis; P:regulation of ion transport; N/A; C:integral component of plasma membrane; C:dendrite; F:inorganic cation transmembrane transporter activity; P:regulation of response to stimulus; P:regulation of c…	1830
MantlePools_contig_1074	4.30418	247	POF11_SCHPO ame: Full=F-box WD repeat-containing pof11 ame: Full=Meiotically up-regulated gene 156	20	4.8506e-30	52.45	49	C:Ada2/Gcn5/Ada3 transcription activator complex; P:cell cycle process; P:histone H4-K5 acetylation; P:regulation of cellular response to stress; F:histone acetyltransferase activity (H4-K16 specific); P:organ development; P:negative regulation of developmental process; P:histone H4-K8 acetylation; P:branching morphogenesis of an epithelial tube; P:regulation of cell cycle phase transition; P:his…	1539
MantlePools_contig_1075	17.3925	441	---NA---						680
MantlePools_contig_1076	1.10591	20	---NA---						485
MantlePools_contig_1077	78.3624	3857	---NA---						1320
MantlePools_contig_1078	38.9013	1056	NB5R3_PIG ame: Full=NADH-cytochrome b5 reductase 3 Short=B5R Short=Cytochrome b5 reductase ame: Full=Diaphorase-1	20	1.03304e-112	80.5	31	F:AMP binding; P:amino sugar metabolic process; F:nitrate reductase activity; P:electron transport chain; F:oxidoreductase activity, acting on other nitrogenous compounds as donors, with NAD or NADP as acceptor; C:endoplasmic reticulum membrane; P:platelet degranulation; P:obsolete electron transport; C:extracellular exosome; F:NAD binding; P:bicarbonate transport; F:FAD binding; C:platelet alpha…	728	EC:1.6.2.2; EC:1.7.99.4	Cytochrome-b5 reductase; Nitrate reductase
MantlePools_contig_1079	126.1	5191	S238B_DANRE ame: Full=Solute carrier family 25 member 38-B	13	1.70017e-15	67.46	11	P:erythrocyte differentiation; F:structural constituent of ribosome; C:integral component of membrane; P:heme biosynthetic process; P:ribosome biogenesis; P:hemoglobin biosynthetic process; C:ribosome; P:transport; C:mitochondrial inner membrane; F:transporter activity; P:translation	1104
MantlePools_contig_1080	34.1711	804	---NA---						631
MantlePools_contig_1081	1.18899	9	---NA---						203
MantlePools_contig_1082	1.84954	24	---NA---						348
MantlePools_contig_1083	18.3451	223	---NA---						326
MantlePools_contig_1084	17.2007	279	---NA---						435
MantlePools_contig_1085	10.4495	173	---NA---						444
MantlePools_contig_1086	17.5115	429	---NA---						657
MantlePools_contig_1087	26.7054	2129	RINT1_HUMAN ame: Full=RAD50-interacting 1 ame: Full=RAD50 interactor 1 Short= -1 Short=RINT-1	5	1.33228e-123	50	7	P:cytoskeleton-dependent cytokinesis; F:protein binding; P:regulation of ER to Golgi vesicle-mediated transport; C:Dsl1p complex; P:organelle organization; P:Golgi vesicle transport; P:regulation of signal transduction involved in mitotic G2 DNA damage checkpoint	2138
MantlePools_contig_1088	2.96449	43	---NA---						389
MantlePools_contig_1089	28.9947	413	---NA---						382
MantlePools_contig_1090	219.695	2859	---NA---						349
MantlePools_contig_1091	3.97651	43	SMBP2_RAT ame: Full=DNA-binding SMUBP-2 ame: Full=ATP-dependent helicase IGHMBP2 ame: Full=Antifreeze enhancer-binding ortholog Short=AEP	20	2.23513e-36	64.4	75	P:mitochondrial DNA repair; P:base-excision repair; P:pollen tube guidance; P:sugar mediated signaling pathway; F:RNA polymerase II regulatory region sequence-specific DNA binding; P:pollen-pistil interaction; C:cytoplasmic mRNA processing body; C:neuronal cell body; P:embryo sac development; F:protein self-association; C:growth cone; F:transcriptional repressor activity, RNA polymerase II core p…	290	EC:3.1.25	Acting on ester bonds
MantlePools_contig_1092	7.06359	182	SMBP2_MESAU ame: Full=DNA-binding SMUBP-2 ame: Full=ATP-dependent helicase IGHMBP2 ame: Full=Immunoglobulin mu-binding 2 ame: Full=Insulin II gene enhancer-binding ame: Full=RIPE3B-binding complex 3B2 p110 subunit Short=RIP-1	6	6.37105e-08	65.83	24	P:neuromuscular process; F:RNA polymerase II regulatory region sequence-specific DNA binding; P:spinal cord motor neuron differentiation; P:protein homooligomerization; C:neuronal cell body; F:transcription factor binding; F:tRNA binding; F:protein self-association; P:translation; C:growth cone; P:negative regulation of transcription from RNA polymerase II promoter; C:replication fork; C:nucleus;…	691
MantlePools_contig_1093	496.949	19327	CADH_PINRA ame: Full=Probable cinnamyl alcohol dehydrogenase Short=CAD	7	2.41986e-05	41.14	12	F:zinc ion binding; P:L-threonine catabolic process to glycine; F:cinnamyl-alcohol dehydrogenase activity; C:cytoplasm; F:metal ion binding; F:oxidoreductase activity; P:lignin biosynthetic process; P:phenylpropanoid biosynthetic process; P:oxidation-reduction process; P:threonine catabolic process; F:sinapyl alcohol dehydrogenase activity; F:L-threonine 3-dehydrogenase activity	1043
MantlePools_contig_1094	169.783	34022	PRC2C_MOUSE ame: Full= PRRC2C ame: Full=BAT2 domain-containing 1 ame: Full=HLA-B-associated transcript 2-like 2 ame: Full=Proline-rich and coiled-coil-containing 2C	8	2.43792e-20	69.63	6	C:extracellular exosome; C:cytoplasm; F:protein C-terminus binding; C:intracellular membrane-bounded organelle; C:membrane; P:hematopoietic progenitor cell differentiation	5374
MantlePools_contig_1095	1.88722	19	---NA---						270
MantlePools_contig_1096	6.69057	716	ZC3H1_HUMAN ame: Full=Zinc finger C3H1 domain-containing ame: Full=Coiled-coil domain-containing 131 ame: Full=Proline serine-rich coiled-coil 2	2	2.98478e-49	59	2	C:extracellular space; F:protein binding	2870
MantlePools_contig_1097	64.1141	2001	---NA---						837
MantlePools_contig_1098	165.14	7457	SPRC_CAEEL ame: Full=SPARC ame: Full=Basement-membrane 40 Short=BM-40 ame: Full=Osteonectin Short=ON ame: Full=Secreted acidic and rich in cysteine Flags: Precursor	18	2.34208e-52	42.94	9	C:basement membrane; C:extracellular space; P:response to organic substance; P:regulation of cellular process; F:calcium ion binding; C:cytoplasmic vesicle; P:organ development; C:intracellular organelle part; P:cellular process	1211
MantlePools_contig_1099	53.9688	1950	MED6_MOUSE ame: Full=Mediator of RNA polymerase II transcription subunit 6 ame: Full=Mediator complex subunit 6	20	6.71812e-83	60.95	19	C:core mediator complex; F:ubiquitin protein ligase activity; P:stem cell population maintenance; P:defense response to Gram-negative bacterium; F:RNA polymerase II transcription coactivator activity involved in preinitiation complex assembly; F:transcription factor binding; P:positive regulation of transcription from RNA polymerase II promoter; P:negative regulation of innate immune response; P:…	969
MantlePools_contig_1100	1.25124	30	PXDN_MOUSE ame: Full=Peroxidasin homolog Flags: Precursor	20	5.93121e-29	47.75	22	P:organic acid metabolic process; P:multicellular organismal development; F:ion binding; P:response to chemical; P:anatomical structure morphogenesis; C:cytoplasmic part; P:biosynthetic process; P:primary metabolic process; P:negative regulation of biological process; P:defense response to bacterium; P:immune system process; P:hydrogen peroxide metabolic process; F:peroxidase activity; P:response…	643	EC:1.11.1.7	Peroxidase
MantlePools_contig_1101	2.23742	73	---NA---						875
MantlePools_contig_1102	2.87339	39	---NA---						364
MantlePools_contig_1103	16.0558	2008	AXIN1_MOUSE ame: Full=Axin-1 ame: Full=Axis inhibition 1 ame: Full= Fused	20	7.68672e-72	48.9	39	P:protein metabolic process; P:chordate embryonic development; P:regulation of MAP kinase activity; C:microtubule cytoskeleton; P:head development; P:protein complex assembly; P:imaginal disc-derived wing morphogenesis; P:anterior/posterior pattern specification; P:response to starvation; P:eye-antennal disc morphogenesis; P:regulation of cellular response to stress; P:negative regulation of deve…	3354
MantlePools_contig_1104	2.05287	47	PGFRA_DANRE ame: Full=Platelet-derived growth factor receptor alpha Short=PDGF-R-alpha Short=PDGFR-alpha ame: Full=Alpha platelet-derived growth factor receptor ame: Full=Alpha-type platelet-derived growth factor receptor	18	6.72657e-15	44.11	37	P:regulation of organelle organization; P:positive regulation of cell proliferation; P:blood vessel morphogenesis; P:positive regulation of intracellular signal transduction; P:protein phosphorylation; P:single-organism metabolic process; P:response to oxygen-containing compound; F:platelet-derived growth factor-activated receptor activity; C:plasma membrane part; P:positive regulation of hydrola…	614
MantlePools_contig_1105	73.2715	1530	TIM9_HUMAN ame: Full=Mitochondrial import inner membrane translocase subunit Tim9	20	2.18064e-26	68.3	12	P:sensory perception of sound; F:zinc ion binding; P:regulation of multicellular organism growth; F:protein homodimerization activity; P:chaperone-mediated protein transport; C:mitochondrial intermembrane space protein transporter complex; F:chaperone binding; F:protein transporter activity; P:protein import into mitochondrial inner membrane; F:unfolded protein binding; C:mitochondrial inner memb…	560
MantlePools_contig_1106	147.959	2422	---NA---						439
MantlePools_contig_1107	102.373	6768	ACTN_ANOGA ame: Full=Alpha- sarcomeric ame: Full=F-actin cross-linking	20	0	88.2	116	P:protein localization to bicellular tight junction; P:protein transport; F:RNA polymerase II regulatory region sequence-specific DNA binding; P:positive regulation of NIK/NF-kappaB signaling; P:positive regulation of skeletal muscle tissue growth; C:striated muscle thin filament; P:actin crosslink formation; P:response to hypoxia; C:brush border; F:double-stranded RNA binding; C:sarcolemma; F:ca…	1773
MantlePools_contig_1108	8.61972	665	---NA---						2069
MantlePools_contig_1109	5.18888	95	RPAC2_XENLA ame: Full=DNA-directed RNA polymerases I and III subunit RPAC2 Short=RNA polymerases I and III subunit AC2 ame: Full=AC19 ame: Full=DNA-directed RNA polymerase I subunit D	20	2.6404e-37	66.45	29	P:transcription initiation from RNA polymerase I promoter; C:DNA-directed RNA polymerase V complex; P:transcription elongation from RNA polymerase I promoter; P:multicellular organismal development; C:DNA-directed RNA polymerase IV complex; P:transcription-coupled nucleotide-excision repair; P:fibroblast growth factor receptor signaling pathway; P:termination of RNA polymerase I transcription; P:…	491
MantlePools_contig_1110	3.52358	54	---NA---						411
MantlePools_contig_1111	3.94135	46	---NA---						313
MantlePools_contig_1112	35.4937	1882	---NA---						1422
MantlePools_contig_1113	300.848	4117	---NA---						367
MantlePools_contig_1114	33.8794	499	---NA---						395
MantlePools_contig_1115	185.536	3300	---NA---						477
MantlePools_contig_1116	70.6725	2962	---NA---						1124
MantlePools_contig_1117	4.07444	67	PLMN_CAPHI ame: Full=Plasminogen	20	1.91796e-08	50.7	18	F:protein domain specific binding; P:signal transduction; F:serine-type peptidase activity; P:primary metabolic process; F:receptor binding; P:positive regulation of biological process; C:membrane-bounded organelle; C:extracellular space; P:response to heat; P:mammary gland development; C:cytoplasm; P:regulation of catalytic activity; P:regulation of cellular protein metabolic process; P:regulati…	441
MantlePools_contig_1118	8.92427	196	---NA---						589
MantlePools_contig_1119	19.854	2064	---NA---						2788
MantlePools_contig_1120	150.637	9077	RADI_MOUSE ame: Full=Radixin ame: Full=ESP10	20	0	91.9	117	P:negative regulation of homotypic cell-cell adhesion; P:positive regulation of endocytosis; P:regulation of NIK/NF-kappaB signaling; P:positive regulation of cellular protein catabolic process; P:cortical microtubule organization; P:cytoskeletal anchoring at plasma membrane; C:secretory granule membrane; P:cellular protein complex localization; C:brush border; F:double-stranded RNA binding; P:po…	1616
MantlePools_contig_1121	1.50001	33	---NA---						590
MantlePools_contig_1122	0.380402	4	---NA---						282
MantlePools_contig_1123	261.039	4750	---NA---						488
MantlePools_contig_1124	4.60704	274	---NA---						1595
MantlePools_contig_1125	949.253	42581	SODC_SCHMA ame: Full=Superoxide dismutase	20	4.2896e-35	60.3	31	P:cellular transition metal ion homeostasis; P:interspecies interaction between organisms; P:age-dependent response to oxidative stress; C:neuronal cell body; F:superoxide dismutase activity; P:primary metabolic process; P:negative regulation of biological process; P:cellular macromolecule metabolic process; F:copper ion binding; P:regulation of mitochondrial membrane potential; C:cytosol; P:cell…	1203	EC:1.15.1.1	Superoxide dismutase
MantlePools_contig_1126	1831.57	36060	RL26_CHICK ame: Full=60S ribosomal L26	20	8.69818e-33	80.8	20	P:multicellular organismal development; P:cytoplasmic translation; C:Golgi apparatus; C:cytosolic large ribosomal subunit; P:rRNA processing; C:nucleolus; C:vacuolar membrane; P:translational initiation; C:plasma membrane; P:viral transcription; P:response to cold; C:chloroplast; C:extracellular exosome; F:protein binding; P:SRP-dependent cotranslational protein targeting to membrane; F:structura…	528
MantlePools_contig_1127	93.278	1273	---NA---						366
MantlePools_contig_1128	5.11367	45	MP_PINMA ame: Full=Mantle Short=MP Flags: Precursor	2	8.79829e-05	57.5	1	C:extracellular region	236
MantlePools_contig_1129	154.439	2649	PESC_SALSA ame: Full=Pescadillo homolog	20	2.95857e-32	75	17	P:cell proliferation; P:oligodendrocyte differentiation; P:nucleolus organization; P:maturation of 5.8S rRNA from tricistronic rRNA transcript (SSU-rRNA, 5.8S rRNA, LSU-rRNA); C:nucleoplasm; C:condensed chromosome; P:maturation of LSU-rRNA from tricistronic rRNA transcript (SSU-rRNA, 5.8S rRNA, LSU-rRNA); F:RNA binding; F:protein binding; C:cytoplasm; C:membrane; F:ribonucleoprotein complex bindi…	460
MantlePools_contig_1130	171.62	2035	PESC_SALSA ame: Full=Pescadillo homolog	1	0.000708752	72	12	P:cell proliferation; P:maturation of LSU-rRNA from tricistronic rRNA transcript (SSU-rRNA, 5.8S rRNA, LSU-rRNA); C:nucleus; P:ribosomal large subunit biogenesis; F:ribonucleoprotein complex binding; P:ribosome biogenesis; C:PeBoW complex; P:rRNA processing; C:nucleolus; P:maturation of 5.8S rRNA from tricistronic rRNA transcript (SSU-rRNA, 5.8S rRNA, LSU-rRNA); C:nucleoplasm; C:preribosome, larg…	318
MantlePools_contig_1131	24.5214	3096	SYVC_TAKRU ame: Full=Valine--tRNA ligase ame: Full=Valyl-tRNA synthetase Short=	20	0	62.95	12	F:nucleotide binding; F:valine-tRNA ligase activity; P:isoleucine biosynthetic process; C:chloroplast; F:protein binding; P:valyl-tRNA aminoacylation; P:embryo development ending in seed dormancy; P:valine biosynthetic process; C:mitochondrion; P:leucine biosynthetic process; C:cytosol; P:regulation of biological process	3386	EC:6.1.1.9	Valine--tRNA ligase
MantlePools_contig_1132	9.84242	218	---NA---						594
MantlePools_contig_1133	1173.1	26333	ROAA_MOUSE ame: Full=Heterogeneous nuclear ribonucleo A B Short=hnRNP A B ame: Full=C -binding factor-A Short=CBF-A	20	2.42026e-44	70.2	59	P:positive regulation of translation; C:RNA polymerase II transcription factor complex; F:poly(A) binding; N/A; P:axon guidance; P:border follicle cell migration; P:dorsal/ventral axis specification, ovarian follicular epithelium; F:poly(U) RNA binding; P:regulation of transcription, DNA-templated; F:single-stranded DNA binding; P:RNA catabolic process; C:polytene chromosome puff; P:circadian reg…	602
MantlePools_contig_1134	133.251	10782	MTMRE_HUMAN ame: Full=Myotubularin-related 14 ame: Full=HCV NS5A-transactivated 4 splice variant A-binding 1 Short=NS5ATP4ABP1 ame: Full=hJumpy	5	2.34273e-136	57.4	11	F:protein serine/threonine phosphatase activity; F:phosphatidylinositol-3-phosphatase activity; C:perinuclear region of cytoplasm; F:protein binding; C:protein serine/threonine phosphatase complex; P:protein dephosphorylation; C:ruffle; F:phosphatidylinositol-3,5-bisphosphate 3-phosphatase activity; C:cytosol; P:phosphatidylinositol biosynthetic process; P:macroautophagy	2170	EC:3.1.3.64	Phosphatidylinositol-3-phosphatase
MantlePools_contig_1135	46.8553	1831	GKAP1_DANRE ame: Full=G kinase-anchoring 1	8	2.62371e-28	52.38	1	P:signal transduction	1048
MantlePools_contig_1136	20.3741	313	---NA---						412
MantlePools_contig_1137	32.4735	557	---NA---						460
MantlePools_contig_1138	138.676	2632	CATL_SARPE ame: Full=Cathepsin L Contains: ame: Full=Cathepsin L heavy chain Contains: ame: Full=Cathepsin L light chain Flags: Precursor	20	9.04814e-76	72.1	40	P:viral entry into host cell; P:epithelial tube branching involved in lung morphogenesis; P:catagen; C:external side of plasma membrane; F:cysteine-type carboxypeptidase activity; F:peptide binding; P:decidualization; C:fusome; C:nucleolus; C:perikaryon; C:neuron projection; P:negative regulation of keratinocyte proliferation; P:cellular response to thyroid hormone stimulus; C:extracellular exoso…	509	EC:3.4.11; EC:3.4.22; EC:3.4.21; EC:3.4.18	Acting on peptide bonds (peptidases); Acting on peptide bonds (peptidases); Acting on peptide bonds (peptidases); Acting on peptide bonds (peptidases)
MantlePools_contig_1139	29.1236	1276	---NA---						1175
MantlePools_contig_1140	7.46989	632	5NTD_MOUSE ame: Full=5 -nucleotidase Short=5 -NT ame: Full=Ecto-5 -nucleotidase ame: CD_antigen=CD73 Flags: Precursor	20	2.82082e-153	53.25	13	P:AMP catabolic process; F:5'-nucleotidase activity; P:negative regulation of inflammatory response; C:membrane part; P:DNA metabolic process; C:plasma membrane; P:leukocyte cell-cell adhesion; C:cell surface; P:adenosine biosynthetic process; C:extracellular exosome; C:cytoplasm; F:metal ion binding; P:pyrimidine nucleoside catabolic process	2269	EC:3.1.3.5	5'-nucleotidase
MantlePools_contig_1141	5.09452	106	---NA---						558
MantlePools_contig_1142	8.55904	90	---NA---						282
MantlePools_contig_1143	387.705	12187	TIS1_DROME ame: Full= TIS11 ame: Full=dTIS11	20	9.70972e-45	70.35	89	F:C-C chemokine binding; P:neural tube development; P:nuclear-transcribed mRNA catabolic process, deadenylation-independent decay; P:phosphatidylinositol 3-kinase signaling; C:cytoplasmic mRNA processing body; P:positive regulation of fat cell differentiation; P:negative regulation of secondary cell wall biogenesis; P:negative regulation of erythrocyte differentiation; P:regulation of transcripti…	843
MantlePools_contig_1144	27.9677	365	NKAP_DROME ame: Full=NKAP family CG6066	8	3.38204e-52	88	19	F:chromatin DNA binding; P:stem cell population maintenance; P:transcription, DNA-templated; P:T cell differentiation in thymus; P:spermatogenesis; P:neurogenesis; P:positive regulation of alpha-beta T cell differentiation; C:chromatin; P:positive regulation of protein targeting to mitochondrion; C:nucleoplasm; P:mRNA splicing, via spliceosome; P:negative regulation of transcription from RNA poly…	350
MantlePools_contig_1145	5.10546	87	CTL1_XENLA ame: Full=Choline transporter 1 ame: Full=Solute carrier family 44 member 1	20	3.93621e-45	67.45	14	P:choline catabolic process; P:choline transport; P:transmembrane transport; F:choline transmembrane transporter activity; P:positive regulation of I-kappaB kinase/NF-kappaB signaling; C:mitochondrial outer membrane; F:signal transducer activity; P:phosphatidylcholine biosynthetic process; C:lysosomal membrane; C:plasma membrane; C:nucleoplasm; C:extracellular exosome; F:protein binding; C:integr…	457
MantlePools_contig_1146	1.89752	15	CRIP1_HUMAN ame: Full=Cysteine-rich 1 Short=CRP-1 ame: Full=Cysteine-rich heart Short=CRHP Short=hCRHP ame: Full=Cysteine-rich intestinal Short=CRIP	20	9.41903e-23	74.05	42	P:response to zinc ion; P:hemopoiesis; P:positive regulation of cell proliferation; P:positive regulation of actin filament severing; F:DNA binding, bending; F:alpha-actinin binding; F:peptide binding; P:positive regulation of myoblast differentiation; P:positive regulation of transcription from RNA polymerase II promoter; P:cardiac muscle contraction; P:prostate gland stromal morphogenesis; P:ce…	212
MantlePools_contig_1147	48.1355	700	CRIP1_HUMAN ame: Full=Cysteine-rich 1 Short=CRP-1 ame: Full=Cysteine-rich heart Short=CRHP Short=hCRHP ame: Full=Cysteine-rich intestinal Short=CRIP	20	1.64488e-36	71.35	43	P:response to zinc ion; P:hemopoiesis; P:positive regulation of cell proliferation; P:positive regulation of actin filament severing; F:DNA binding, bending; F:alpha-actinin binding; F:peptide binding; P:positive regulation of myoblast differentiation; P:positive regulation of transcription from RNA polymerase II promoter; P:positive regulation of sequence-specific DNA binding transcription facto…	390
MantlePools_contig_1148	45.1314	1698	RPB3_BOVIN ame: Full=DNA-directed RNA polymerase II subunit RPB3 Short=RNA polymerase II subunit 3 Short=RNA polymerase II subunit B3 ame: Full=DNA-directed RNA polymerase II subunit C	20	1.7939e-110	66.75	25	C:microtubule cytoskeleton; C:DNA-directed RNA polymerase V complex; C:DNA-directed RNA polymerase IV complex; P:transcription-coupled nucleotide-excision repair; P:fibroblast growth factor receptor signaling pathway; P:snRNA transcription from RNA polymerase II promoter; P:purine nucleobase metabolic process; C:nucleolus; P:termination of RNA polymerase II transcription; P:transcription initiati…	1009	EC:2.7.7.48	RNA-directed RNA polymerase
MantlePools_contig_1149	13.2771	804	WASH1_XENLA ame: Full=WAS family homolog 1	13	9.3027e-47	66.08	35	P:protein localization to cell surface; P:polar body extrusion after meiotic divisions; C:BLOC-1 complex; P:endosome organization; P:protein targeting to lysosome; P:exocytosis; C:autophagosome; C:early endosome; P:retrograde transport, endosome to plasma membrane; C:tubulin complex; P:regulation of protein ubiquitination; C:invadopodium; C:lamellipodium; P:regulation of immune response; P:positi…	1624
MantlePools_contig_1150	11.0506	253	---NA---						614
MantlePools_contig_1151	6.28774	1120	DYH3_HUMAN ame: Full=Dynein heavy chain axonemal ame: Full=Axonemal beta dynein heavy chain 3 Short= 3 ame: Full=Ciliary dynein heavy chain 3 ame: Full=Dnahc3-b	20	0	64.45	13	C:inner dynein arm; P:cilium movement involved in cell motility; P:organ development; C:microtubule; F:microtubule binding; P:response to mechanical stimulus; F:ATP binding; F:microtubule motor activity; P:sperm motility; C:tubulin complex; C:cytoplasm; C:sperm flagellum; P:inner dynein arm assembly	4777
MantlePools_contig_1152	715.451	37909	CALR_CHLAE ame: Full=Calreticulin Flags: Precursor	20	1.02601e-36	76.05	87	P:cell cycle arrest; P:negative regulation of intracellular steroid hormone receptor signaling pathway; C:sarcoplasmic reticulum; C:smooth endoplasmic reticulum; P:positive regulation of NIK/NF-kappaB signaling; C:Golgi apparatus; C:fusome; C:integrin complex; P:cortical actin cytoskeleton organization; C:endoplasmic reticulum lumen; C:chloroplast; C:plasmodesma; F:iron ion binding; C:acrosomal v…	1421
MantlePools_contig_1153	12.7371	1156	CND1_XENLA ame: Full=Condensin complex subunit 1 ame: Full=Chromosome assembly XCAP-D2 ame: Full=Chromosome condensation-related SMC-associated 1 ame: Full=Chromosome-associated D2 ame: Full=Eg7 ame: Full=Non-SMC condensin I complex subunit D2	4	5.81593e-154	59.5	17	P:meiotic chromosome condensation; P:mitotic chromosome condensation; P:negative regulation of meiotic DNA double-strand break formation; P:synaptonemal complex assembly; C:nuclear condensin complex; F:chromatin binding; C:nucleolus; C:chromatin; C:nucleoplasm; P:maintenance of rDNA; F:histone binding; C:pronucleus; C:membrane; C:cytosol; P:meiotic chromosome separation; P:tRNA gene clustering; P…	2434
MantlePools_contig_1154	17.7607	1553	CND1_XENLA ame: Full=Condensin complex subunit 1 ame: Full=Chromosome assembly XCAP-D2 ame: Full=Chromosome condensation-related SMC-associated 1 ame: Full=Chromosome-associated D2 ame: Full=Eg7 ame: Full=Non-SMC condensin I complex subunit D2	5	3.98441e-118	63.4	17	P:meiotic chromosome condensation; P:mitotic chromosome condensation; P:negative regulation of meiotic DNA double-strand break formation; P:synaptonemal complex assembly; C:nuclear condensin complex; F:chromatin binding; C:nucleolus; C:chromatin; C:nucleoplasm; P:maintenance of rDNA; F:histone binding; C:pronucleus; C:membrane; C:cytosol; P:meiotic chromosome separation; P:tRNA gene clustering; P…	2345
MantlePools_contig_1155	1.31355	12	---NA---						245
MantlePools_contig_1156	23.7023	464	---NA---						525
MantlePools_contig_1157	5.1746	104	---NA---						539
MantlePools_contig_1158	3.99719	86	---NA---						577
MantlePools_contig_1159	32.9001	1796	PR15A_MOUSE ame: Full= phosphatase 1 regulatory subunit 15A ame: Full=Growth arrest and DNA damage-inducible GADD34 ame: Full=Myeloid differentiation primary response 116	7	1.10825e-06	53.71	67	P:cell cycle arrest; P:regulation of translational initiation by eIF2 alpha dephosphorylation; P:positive regulation of peptidyl-serine dephosphorylation; P:cellular response to oxygen-glucose deprivation; P:regulation of angiogenesis; C:Golgi apparatus; C:endoplasmic reticulum membrane; P:positive regulation of endoplasmic reticulum stress-induced eIF2 alpha dephosphorylation; P:negative regulat…	1464
MantlePools_contig_1160	3.18448	102	---NA---						859
MantlePools_contig_1161	173.189	5515	EDF1_HUMAN ame: Full=Endothelial differentiation-related factor 1 Short=EDF-1 ame: Full=Multi -bridging factor 1 Short=MBF1	20	8.54169e-59	65.65	25	P:multicellular organismal development; P:endothelial cell differentiation; P:positive regulation of transcription, DNA-templated; F:methyltransferase activity; F:sequence-specific DNA binding; P:ethylene-activated signaling pathway; P:positive regulation of DNA binding; C:nucleolus; P:positive regulation of transcription from RNA polymerase II promoter; P:regulation of transcription, DNA-templat…	854	EC:2.3.1.48	Histone acetyltransferase
MantlePools_contig_1162	43.4437	439	MYD88_CHICK ame: Full=Myeloid differentiation primary response 88	13	4.94648e-05	55.77	62	P:response to peptidoglycan; P:positive regulation of NF-kappaB transcription factor activity; P:response to molecule of bacterial origin; P:inflammatory response; P:MyD88-dependent toll-like receptor signaling pathway; P:response to molecule of fungal origin; P:positive regulation of lymphocyte proliferation; C:cytosol; P:positive regulation of tumor necrosis factor production; P:defense respons…	271
MantlePools_contig_1163	557.188	9848	PESC_XENTR ame: Full=Pescadillo homolog	20	5.04107e-53	75.4	22	P:cell proliferation; P:oligodendrocyte differentiation; P:nucleolus organization; P:response to starvation; P:cell cycle DNA replication; P:maturation of 5.8S rRNA from tricistronic rRNA transcript (SSU-rRNA, 5.8S rRNA, LSU-rRNA); C:nucleoplasm; C:condensed chromosome; P:maturation of LSU-rRNA from tricistronic rRNA transcript (SSU-rRNA, 5.8S rRNA, LSU-rRNA); P:maturation of SSU-rRNA from tricis…	474
MantlePools_contig_1164	17.1625	1150	HOOK3_XENLA ame: Full= Hook homolog 3	20	3.06349e-130	60.75	25	P:endosome organization; C:centriolar satellite; C:Golgi apparatus; P:neuronal stem cell population maintenance; P:interkinetic nuclear migration; C:pericentriolar material; C:cis-Golgi network; P:cytoskeleton-dependent intracellular transport; C:tubulin complex; P:protein localization to centrosome; P:Golgi localization; P:lysosome organization; F:identical protein binding; P:spermatid developme…	1797
MantlePools_contig_1165	22.8253	423	---NA---						497
MantlePools_contig_1166	31.1067	486	MYD88_TAKRU ame: Full=Myeloid differentiation primary response 88	1	0.000805253	63	8	P:inflammatory response; P:MyD88-dependent toll-like receptor signaling pathway; C:cytoplasm; P:signal transduction; P:innate immune response; P:positive regulation of I-kappaB kinase/NF-kappaB signaling; P:immune system process; F:TIR domain binding	419
MantlePools_contig_1167	12.3583	735	PIAP_PIG ame: Full= inhibitor of apoptosis	20	1.92596e-21	58.4	52	P:regulation of NIK/NF-kappaB signaling; C:Golgi apparatus; P:protein heterooligomerization; F:cysteine-type endopeptidase inhibitor activity involved in apoptotic process; P:response to oxygen-containing compound; P:inhibition of cysteine-type endopeptidase activity involved in apoptotic process; C:XY body; C:transcription factor complex; P:response to hypoxia; F:chaperone binding; P:regulation …	1595
MantlePools_contig_1168	8.48898	446	MAP1_XENTR ame: Full=Methionine aminopeptidase 1 Short=MAP 1 Short= 1 ame: Full=Peptidase M 1	20	0	68.35	20	P:protein initiator methionine removal involved in protein maturation; C:cytoplasmic stress granule; C:cytosolic ribosome; P:regulation of rhodopsin mediated signaling pathway; P:methionine metabolic process; P:regulation of translation; C:nucleus; P:negative regulation of gene expression; C:chloroplast; P:response to abscisic acid; F:iron ion binding; F:nickel cation binding; C:mitochondrion; P:…	1409
MantlePools_contig_1169	12.8609	563	ANM3_RAT ame: Full= arginine N-methyltransferase 3 ame: Full=Heterogeneous nuclear ribonucleo methyltransferase 3	20	1.14641e-98	70.7	36	F:protein-arginine omega-N asymmetric methyltransferase activity; P:peptidyl-arginine methylation, to asymmetrical-dimethyl arginine; F:protein-arginine omega-N monomethyltransferase activity; P:positive regulation of transcription, DNA-templated; P:metamorphosis; P:histone H4-R3 methylation; C:cell projection; F:methyl-CpG binding; P:positive regulation of erythrocyte differentiation; P:negative…	1174	EC:2.1.1.124	Transferring one-carbon groups
MantlePools_contig_1170	6.50142	72	---NA---						297
MantlePools_contig_1171	23.3606	277	---NA---						318
MantlePools_contig_1172	4.71877	60	PAR10_HUMAN ame: Full=Poly	7	9.10547e-19	56.14	20	P:negative regulation of NF-kappaB transcription factor activity; P:negative regulation of protein K63-linked ubiquitination; C:Golgi apparatus; P:anatomical structure morphogenesis; P:organ development; C:nucleoplasm; F:NAD+ ADP-ribosyltransferase activity; F:nucleic acid binding; P:negative regulation of gene expression; F:K63-linked polyubiquitin binding; P:nitrogen compound metabolic process;…	341	EC:2.4.2.30	NAD(+) ADP-ribosyltransferase
MantlePools_contig_1173	20.6917	1996	PAPD5_MOUSE ame: Full=Non-canonical poly(A) RNA polymerase PAPD5 ame: Full=PAP-associated domain-containing 5 ame: Full=Terminal uridylyltransferase 3 Short=TUTase 3 ame: Full=Topoisomerase-related function 4-2 Short=TRF4-2	19	2.44353e-155	58.05	39	P:base-excision repair; P:mitotic chromosome condensation; P:U4 snRNA 3'-end processing; P:DNA replication; P:anatomical structure development; F:SMC family protein binding; C:DNA polymerase complex; C:nucleolus; P:tRNA modification; P:meiotic DNA double-strand break formation; P:double-strand break repair; P:nuclear mRNA surveillance of mRNA 3'-end processing; F:ATP binding; F:DNA-directed DNA p…	2587	EC:2.7.7.7; EC:2.7.7.19	DNA-directed DNA polymerase; Polynucleotide adenylyltransferase
MantlePools_contig_1174	851.374	33365	ADT_NEUCR ame: Full=ADP,ATP carrier ame: Full=ADP ATP translocase ame: Full=Adenine nucleotide translocator Short=ANT	20	4.89746e-134	76.55	28	F:ATP:ADP antiporter activity; P:heme biosynthetic process; P:seed development; P:ribosome biogenesis; C:Golgi apparatus; C:nucleolus; C:vacuolar membrane; C:endoplasmic reticulum membrane; P:root development; F:copper ion binding; P:mitochondrial transport; P:shoot system development; P:apoptotic process; P:ATP transport; P:ADP transport; P:heme transport; P:anaerobic respiration; P:transmembran…	1051
MantlePools_contig_1175	8.83174	574	NUDC1_MOUSE ame: Full= domain-containing 1	8	3.02175e-96	52.75	3	C:nucleus; F:protein binding; C:cytoplasm	1743
MantlePools_contig_1176	2.66615	34	---NA---						342
MantlePools_contig_1177	21.3063	402	TWF1_RAT ame: Full=Twinfilin-1	20	1.93364e-63	69.85	34	P:neuromuscular synaptic transmission; P:border follicle cell migration; C:growth cone; F:ATP binding; F:phosphatidylinositol-4,5-bisphosphate binding; F:protein tyrosine kinase activity; C:extracellular exosome; C:focal adhesion; P:synaptic vesicle endocytosis; C:actin cytoskeleton; C:ruffle membrane; C:stereocilium; F:protein complex binding; P:intracellular signal transduction; C:lamellipodium…	506	EC:2.7.10	Transferring phosphorus-containing groups
MantlePools_contig_1178	5.54494	208	TWF1_RAT ame: Full=Twinfilin-1	19	6.8718e-33	77.68	36	P:peptidyl-tyrosine phosphorylation; P:neuromuscular synaptic transmission; P:border follicle cell migration; C:growth cone; F:ATP binding; F:phosphatidylinositol-4,5-bisphosphate binding; F:protein tyrosine kinase activity; C:extracellular exosome; C:focal adhesion; P:synaptic vesicle endocytosis; C:actin cytoskeleton; C:ruffle membrane; C:stereocilium; F:protein complex binding; P:intracellular…	1006	EC:2.7.10	Transferring phosphorus-containing groups
MantlePools_contig_1179	15.1158	279	---NA---						495
MantlePools_contig_1180	37.8233	5231	DOT1L_DROME ame: Full=Histone-lysine N- H3 lysine-79 specific ame: Full=DOT1 Short=dDOT1L ame: Full=Histone H3-K79 methyltransferase Short=H3-K79-HMTase ame: Full= grappa	2	7.14456e-06	53	19	F:histone methyltransferase activity (H3-K79 specific); P:regulation of JAK-STAT cascade; F:methyltransferase activity; F:transcription factor binding; P:chromatin silencing; C:nucleoplasm; P:histone H3-K79 methylation; F:DNA binding; C:nucleus; F:protein binding; P:positive regulation of gene silencing by miRNA; P:lateral inhibition; F:histone methyltransferase activity; F:histone-lysine N-methy…	3709
MantlePools_contig_1181	95.3459	1287	---NA---						362
MantlePools_contig_1182	18.1528	243	---NA---						359
MantlePools_contig_1183	36.7558	577	MYT3_MYTCARecName: Full=Mytilin-3; AltName: Full=Mytilus uncharacterized protein 3; Short=MUSP-3; Flags: Precursor	1	9.5094e-10	80	1	C:extracellular region	421
MantlePools_contig_1184	76.1416	812	---NA---						286
MantlePools_contig_1185	90.6336	1024	---NA---						303
MantlePools_contig_1186	22.0784	177	---NA---						215
MantlePools_contig_1187	2.93326	105	GRP78_CHICK ame: Full=78 kDa glucose-regulated Short=GRP-78 ame: Full=Heat shock 70 kDa 5 ame: Full=Immunoglobulin heavy chain-binding Short= Flags: Precursor	20	2.34016e-167	85	73	F:ATPase activity; P:lipid storage; P:IRE1-mediated unfolded protein response; P:PERK-mediated unfolded protein response; C:smooth endoplasmic reticulum; P:embryo development ending in birth or egg hatching; C:rough endoplasmic reticulum; C:endoplasmic reticulum-Golgi intermediate compartment; C:microtubule associated complex; C:endoplasmic reticulum lumen; P:cerebellar Purkinje cell layer develo…	960	EC:3.6.1.3	Adenosinetriphosphatase
MantlePools_contig_1188	14.7933	171	---NA---						310
MantlePools_contig_1189	2.97982	42	---NA---						378
MantlePools_contig_1190	257.998	7523	---NA---						782
MantlePools_contig_1191	11.3252	519	HS12A_MOUSE ame: Full=Heat shock 70 kDa 12A	20	2.5617e-68	42.5	1	F:binding	1229
MantlePools_contig_1192	5.15847	181	HS12A_MOUSE ame: Full=Heat shock 70 kDa 12A	4	2.02239e-34	47.75	1	F:binding	941
MantlePools_contig_1193	1319.83	60139	RLA0_RANSY ame: Full=60S acidic ribosomal P0 ame: Full=60S ribosomal L10E	20	1.12607e-117	78.45	34	P:chordate embryonic development; P:response to zinc ion; P:response to salt stress; P:cytoplasmic translation; F:peptide binding; C:cytosolic large ribosomal subunit; P:rRNA processing; C:nucleolus; P:response to cytokinin; P:viral transcription; C:dendrite; P:response to cold; C:chloroplast; C:plasmodesma; C:extracellular exosome; P:SRP-dependent cotranslational protein targeting to membrane; C…	1222
MantlePools_contig_1194	62.7692	10839	PPIG_MOUSE ame: Full=Peptidyl-prolyl cis-trans isomerase G Short=PPIase G Short=Peptidyl-prolyl isomerase G ame: Full=Cyclophilin G ame: Full=Rotamase G	20	9.99052e-12	71.05	12	F:cyclosporin A binding; F:peptidyl-prolyl cis-trans isomerase activity; P:RNA splicing; F:protein binding; C:cytoplasm; C:nuclear speck; C:membrane; P:extracellular matrix organization; C:nuclear matrix; P:regulation of apoptotic process; P:protein peptidyl-prolyl isomerization; P:protein folding	4631	EC:5.2.1.8	Peptidylprolyl isomerase
MantlePools_contig_1195	97.5276	11168	NFKB1_RAT ame: Full=Nuclear factor NF-kappa-B p105 subunit ame: Full=DNA-binding factor KBF1 ame: Full=EBP-1 ame: Full=Nuclear factor of kappa light polypeptide gene enhancer in B-cells 1 Contains: ame: Full=Nuclear factor NF-kappa-B p50 subunit	19	1.16576e-17	46.53	41	F:RNA polymerase II regulatory region sequence-specific DNA binding; P:regulation of transcription factor import into nucleus; P:negative regulation of transport; P:single-organism localization; F:transcriptional activator activity, RNA polymerase II transcription regulatory region sequence-specific binding; P:hematopoietic or lymphoid organ development; P:primary metabolic process; P:positive re…	3071
MantlePools_contig_1196	6.59052	130	---NA---						529
MantlePools_contig_1197	8.53573	148	---NA---						465
MantlePools_contig_1198	3.35229	73	---NA---						584
MantlePools_contig_1199	48.3862	1539	DRK_DROME ame: Full= enhancer of sevenless 2B Short= E(sev)2B ame: Full=Downstream of receptor kinase ame: Full=SH2-SH3 adapter drk	20	1.27739e-83	68.2	112	F:SH3/SH2 adaptor activity; P:regulation of phosphatidylinositol 3-kinase signaling; P:signal transduction in response to DNA damage; P:axon guidance; P:negative regulation of synaptic growth at neuromuscular junction; P:JNK cascade; F:phosphotyrosine binding; C:caveola; P:nematode larval development; P:ovarian follicle cell development; C:COP9 signalosome; F:protein kinase binding; F:protein pho…	853	EC:2.7.10; EC:2.7.1.153; EC:2.7.1.137	Transferring phosphorus-containing groups; Phosphatidylinositol-4,5-bisphosphate 3-kinase; Phosphatidylinositol 3-kinase
MantlePools_contig_1200	6.28379	56	---NA---						239
MantlePools_contig_1201	7.63813	90	PKHL1_HUMAN ame: Full=Fibrocystin-L ame: Full=Polycystic kidney and hepatic disease 1 1 Short=PKHD1 1 Flags: Precursor	4	2.10183e-41	71.25	21	C:anchored component of external side of plasma membrane; C:ciliary basal body; P:negative regulation of NF-kappaB transcription factor activity; P:positive regulation of cell proliferation; F:receptor activity; P:cellular calcium ion homeostasis; P:regulation of ERK1 and ERK2 cascade; C:extracellular space; C:centrosome; C:perinuclear region of cytoplasm; C:extracellular exosome; F:protein bindi…	316
MantlePools_contig_1202	0.995906	14	FZD5_XENLA ame: Full=Frizzled-5 Short=Fz-5 Short=Xfz5 Flags: Precursor	20	6.78401e-54	65.5	74	P:apoptotic process involved in morphogenesis; F:Wnt-activated receptor activity; P:positive regulation of JUN kinase activity; P:regulation of chorionic trophoblast cell proliferation; P:protein localization; P:imaginal disc-derived wing margin morphogenesis; C:Golgi membrane; P:female gonad development; P:positive regulation of sequence-specific DNA binding transcription factor activity; N/A; F…	377
MantlePools_contig_1203	3.60924	151	---NA---						1122
MantlePools_contig_1204	17.4039	1026	SART3_DANRE ame: Full=Squamous cell carcinoma antigen recognized by T-cells 3 Short=SART-3	7	8.44038e-155	56.71	21	P:positive regulation of histone deubiquitination; C:U6atac snRNP; P:cell morphogenesis; C:Cajal body; F:ubiquitin-specific protease binding; P:spliceosomal complex assembly; P:nucleosome assembly; P:spliceosomal tri-snRNP complex assembly; P:thymus development; F:U6atac snRNA binding; F:U6 snRNA binding; C:U4atac/U6atac snRNP; F:histone binding; P:homeostasis of number of cells; C:U4/U6 x U5 tri…	1581
MantlePools_contig_1205	8.31111	194	---NA---						626
MantlePools_contig_1206	3.2367	42	---NA---						348
MantlePools_contig_1207	1.67058	75	SNTG1_HUMAN ame: Full=Gamma-1-syntrophin Short=G1SYN ame: Full=Syntrophin-4 Short=SYN4	20	4.26037e-81	50.35	37	P:regulation of locomotion; F:protein C-terminus binding; P:nervous system development; P:protein localization; P:single-organism localization; C:neuronal cell body; C:cytoplasmic vesicle part; C:synapse; P:negative regulation of biological process; C:dendrite; P:regulation of transport; F:frizzled binding; P:vesicle-mediated transport; P:positive regulation of cellular process; P:autophagy; C:po…	1204
MantlePools_contig_1208	1.84954	26	SNTG2_HUMAN ame: Full=Gamma-2-syntrophin Short=G2SYN ame: Full=Syntrophin-5 Short=SYN5	4	3.59967e-18	67.25	12	C:cytoskeleton; P:central nervous system development; C:cytoplasm; F:protein C-terminus binding; P:cell communication; F:PDZ domain binding; C:ruffle membrane; P:mitophagy in response to mitochondrial depolarization; C:syntrophin complex; F:neuroligin family protein binding; P:positive regulation of defense response to virus by host; P:xenophagy	377
MantlePools_contig_1209	4.84836	175	UBR4_RAT ame: Full=E3 ubiquitin- ligase UBR4 ame: Full=N-recognin-4 ame: Full=RING-type E3 ubiquitin transferase UBR4 ame: Full=Zinc finger UBR1-type 1	8	2.63674e-104	65.75	19	P:sperm individualization; P:photomorphogenesis; P:perineurial glial growth; P:response to fungus; P:protein ubiquitination involved in ubiquitin-dependent protein catabolic process; C:nucleoplasm; P:response to auxin; F:ubiquitin-protein transferase activity; P:auxin polar transport; C:centrosome; F:calmodulin binding; P:unidimensional cell growth; C:plasmodesma; F:metal ion binding; C:membrane;…	968
MantlePools_contig_1210	10.9506	3993	UBR4_HUMAN ame: Full=E3 ubiquitin- ligase UBR4 ame: Full=600 kDa retinoblastoma -associated factor ame: Full=N-recognin-4 ame: Full=RING-type E3 ubiquitin transferase UBR4 ame: Full=Retinoblastoma-associated factor of 600 kDa Short=RBAF600 Short=p600 ame: Full=Zinc finger UBR1-type 1	8	0	62.75	14	P:biological regulation; P:sperm individualization; P:perineurial glial growth; P:protein ubiquitination involved in ubiquitin-dependent protein catabolic process; C:nucleoplasm; P:response to auxin; P:root development; F:ubiquitin-protein transferase activity; C:centrosome; F:calmodulin binding; F:metal ion binding; C:membrane; C:P granule; P:inflorescence morphogenesis	9779
MantlePools_contig_1211	7.26281	309	CHDH_HUMAN ame: Full=Choline mitochondrial Short=CDH Short=CHD Flags: Precursor	20	3.0027e-16	71.65	12	P:choline catabolic process; F:protein binding; F:flavin adenine dinucleotide binding; C:cell wall; P:L-serine metabolic process; C:cytosol; P:oxidation-reduction process; F:choline dehydrogenase activity; C:mitochondrial inner membrane; C:plasma membrane; P:glycine metabolic process; P:threonine metabolic process	1141	EC:1.1.99.1	Choline dehydrogenase
MantlePools_contig_1212	16.7559	1139	FBW1A_HUMAN ame: Full=F-box WD repeat-containing 1A ame: Full=E3RS ame: Full=Epididymis tissue Li 2a ame: Full=F-box and WD repeats beta- ame: Full=p alpha-E3 receptor subunit	20	0	58.95	56	P:regulation of proteasomal protein catabolic process; P:post-embryonic development; P:regulation of cellular response to stress; P:regulation of anatomical structure morphogenesis; P:branching involved in mammary gland duct morphogenesis; P:response to abiotic stimulus; P:negative regulation of transcription, DNA-templated; P:positive regulation of transcription, DNA-templated; P:vasculature dev…	1823
MantlePools_contig_1213	60.1884	689	TBB_STRPU ame: Full=Tubulin beta chain ame: Full=Beta-tubulin	20	7.13438e-69	100	31	C:myelin sheath; P:embryo development ending in birth or egg hatching; C:MHC class I protein complex; F:GTP binding; P:cell division; P:spindle assembly; P:neuron migration; C:extracellular exosome; P:G2/M transition of mitotic cell cycle; C:tubulin complex; P:cytoskeleton-dependent intracellular transport; F:double-stranded RNA binding; F:GTPase activity; C:cytosol; C:extracellular matrix; F:pro…	307
MantlePools_contig_1214	7.42436	557	---NA---						2012
MantlePools_contig_1215	41.501	1385	---NA---						895
MantlePools_contig_1216	128.017	6048	---NA---						1267
MantlePools_contig_1217	11.2653	423	---NA---						1007
MantlePools_contig_1218	86.5907	5137	CCNI_MOUSE ame: Full=Cyclin-I	20	2.56543e-61	51.9	23	C:microtubule cytoskeleton; P:response to organic substance; P:cell cycle G2/M phase transition; P:anatomical structure development; P:mitotic cell cycle phase transition; P:positive regulation of cell cycle; P:mitotic nuclear division; P:DNA metabolic process; P:cellular response to DNA damage stimulus; P:regulation of growth; P:regulation of mitotic spindle organization; P:regulation of cyclin-…	1591
MantlePools_contig_1219	179.717	6259	MDHC_BOVIN ame: Full=Malate cytoplasmic ame: Full=Cytosolic malate dehydrogenase	20	1.01046e-147	75.85	32	C:chloroplast stroma; C:myelin sheath; P:response to zinc ion; P:response to salt stress; C:Golgi apparatus; C:vacuolar membrane; P:response to cytokinin; P:NADH metabolic process; C:plasmodesma; C:extracellular exosome; F:NAD binding; P:glyoxylate metabolic process; C:apoplast; C:cytosol; P:mitophagy in response to mitochondrial depolarization; P:reductive tricarboxylic acid cycle; P:gluconeogen…	934	EC:1.1.1.96; EC:1.1.1.37	Diiodophenylpyruvate reductase; Malate dehydrogenase
MantlePools_contig_1220	15.0046	395	PISD_PONAB ame: Full=Phosphatidylserine decarboxylase mitochondrial Contains: ame: Full=Phosphatidylserine decarboxylase beta chain Contains: ame: Full=Phosphatidylserine decarboxylase alpha chain Flags: Precursor	20	4.17992e-45	61.6	11	C:nucleus; C:integral component of mitochondrial inner membrane; P:phosphatidylethanolamine biosynthetic process; P:positive regulation of mitochondrial fusion; F:phosphatidylserine decarboxylase activity; P:L-serine metabolic process; P:positive regulation of protein processing; P:protein autoprocessing; P:phosphatidylcholine biosynthetic process; P:glycine metabolic process; P:threonine metabol…	706	EC:4.1.1.65	Phosphatidylserine decarboxylase
MantlePools_contig_1221	46.5432	748	---NA---						431
MantlePools_contig_1222	21.8902	191	---NA---						234
MantlePools_contig_1223	39.5637	447	---NA---						303
MantlePools_contig_1224	4.61331	166	---NA---						965
MantlePools_contig_1225	68.6335	1794	PRS4_DROME ame: Full=26S protease regulatory subunit 4 Short=P26s4	20	1.0807e-127	77.55	55	P:female gamete generation; C:proteasome regulatory particle, base subcomplex; P:determination of adult lifespan; P:embryo development ending in birth or egg hatching; P:regulation of gene silencing; P:regulation of cellular amino acid metabolic process; P:antigen processing and presentation of exogenous peptide antigen via MHC class I, TAP-dependent; C:plasmodesma; P:proteasome regulatory partic…	701
MantlePools_contig_1226	7.9236	481	C19L1_HUMAN ame: Full=CWF19 1 Short=C19L1	14	0	57.29	4	P:RNA metabolic process; F:catalytic activity; C:cytosol; F:binding	1628
MantlePools_contig_1227	158.071	2116	---NA---						359
MantlePools_contig_1228	0.536367	4	HINFP_HUMAN ame: Full=Histone H4 transcription factor ame: Full=Histone nuclear factor P Short= -P ame: Full=MBD2-interacting zinc finger ame: Full=Methyl- -binding 2-interacting zinc finger	3	5.89718e-15	91	20	P:DNA repair; F:RNA polymerase II core promoter proximal region sequence-specific DNA binding; C:Cajal body; P:myoblast differentiation; P:positive regulation of transcription, DNA-templated; F:chromatin binding; C:nucleolus; C:chromatin; P:negative regulation of transcription from RNA polymerase II promoter; P:establishment of protein localization; F:transcriptional repressor activity, RNA polym…	200
MantlePools_contig_1229	679.851	18024	H33_RAT ame: Full=Histone	20	4.85855e-92	98.65	57	P:hermaphrodite genitalia development; P:male gonad development; F:RNA polymerase II core promoter sequence-specific DNA binding; P:determination of adult lifespan; P:embryo development ending in birth or egg hatching; P:regulation of gene silencing; P:single fertilization; P:protein heterotetramerization; C:Barr body; F:RNA polymerase II distal enhancer sequence-specific DNA binding; C:polytene …	711
MantlePools_contig_1230	46.5377	1770	SEC63_MOUSE ame: Full=Translocation SEC63 homolog	12	6.76767e-21	61.17	26	P:embryo development; P:IRE1-mediated unfolded protein response; C:nucleolus; P:posttranslational protein targeting to membrane; C:nucleoplasm; F:ATP-dependent RNA helicase activity; P:cis assembly of pre-catalytic spliceosome; C:endoplasmic reticulum membrane; C:plasmodesma; P:SRP-dependent cotranslational protein targeting to membrane; C:catalytic step 2 spliceosome; P:regulation of alternative…	1020
MantlePools_contig_1231	19.0575	1299	LRP4_HUMAN ame: Full=Low-density lipo receptor-related 4 Short=LRP-4 ame: Full=Multiple epidermal growth factor-like domains 7 Flags: Precursor	20	1.71104e-24	46.6	76	P:neural tube development; P:negative regulation of planar cell polarity pathway involved in heart morphogenesis; P:epithelial tube morphogenesis; P:mammary gland morphogenesis; P:retina development in camera-type eye; P:protein transport; P:axis specification; P:blood vessel morphogenesis; C:synapse; P:positive regulation of transport; P:positive regulation of developmental process; P:cellular r…	1828
MantlePools_contig_1232	63.4164	5006	YAP1_DANRE ame: Full=Transcriptional coactivator YAP1 Short=Yes-associated 1 Short=zYAP ame: Full= yorkie homolog ame: Full=Yes-associated YAP65 homolog	20	4.7342e-65	52.7	73	P:positive regulation of growth; P:mesenchyme development; P:regulation of cell morphogenesis; P:positive regulation of endocytosis; P:cell projection organization; P:border follicle cell migration; C:transcription factor complex; P:heart morphogenesis; P:kidney development; P:stem cell division; P:cell fate specification; P:histone H3-K4 methylation; P:regulation of biological quality; P:regulat…	2117
MantlePools_contig_1233	31.3917	707	NUDC_RAT ame: Full=Nuclear migration nudC ame: Full=Nuclear distribution C homolog ame: Full=c15	5	7.18988e-17	75	13	P:cell proliferation; P:sister chromatid cohesion; P:multicellular organismal development; P:nuclear migration; C:Golgi apparatus; F:unfolded protein binding; P:protein folding; C:nucleoplasm; F:cadherin binding involved in cell-cell adhesion; C:cytoskeleton; C:cell-cell adherens junction; C:cytosol; P:cell-cell adhesion	604
MantlePools_contig_1234	102.281	1762	---NA---						462
MantlePools_contig_1235	12.9914	622	---NA---						1284
MantlePools_contig_1236	201.205	22500	CR3L2_DANRE ame: Full=Cyclic AMP-responsive element-binding 3 2 Short=cAMP-responsive element-binding 3 2 Contains: ame: Full=Processed cyclic AMP-responsive element-binding 3 2	20	9.80596e-29	80.2	30	F:RNA polymerase II core promoter proximal region sequence-specific DNA binding; P:chondrocyte differentiation; P:transcription from RNA polymerase II promoter; C:Golgi apparatus; P:regulation of extracellular matrix constituent secretion; P:negative regulation of endoplasmic reticulum stress-induced intrinsic apoptotic signaling pathway; C:nucleoplasm; P:salivary gland morphogenesis; P:dorsal/ve…	2999
MantlePools_contig_1237	0.417406	4	---NA---						257
MantlePools_contig_1238	74.6306	4049	EIF3D_DANRE ame: Full=Eukaryotic translation initiation factor 3 subunit D Short=eIF3d ame: Full=Eukaryotic translation initiation factor 3 subunit 7	20	0	77.45	17	P:positive regulation of translation; P:cap-dependent translational initiation; C:eukaryotic 48S preinitiation complex; P:regulation of translational initiation; C:ribosome; P:positive regulation of mRNA binding; F:translation initiation factor activity; P:IRES-dependent viral translational initiation; P:formation of translation preinitiation complex; F:protein binding; P:formation of cytoplasmic…	1455
MantlePools_contig_1239	94.2537	847	---NA---						241
MantlePools_contig_1240	15.054	1112	---NA---						1981
[truncated: 113,374 more rows]
