# Supplementary material for: Integrated transcriptomic and functional immunological approach for assessing the invasiveness of bivalve alien species
Source: Sci Rep. 2019 Dec 27;9:19879. doi: 10.1038/s41598-019-56421-y (PMC6934813; doi:10.1038/s41598-019-56421-y)
Supplement: Supplementary file 4 — Supplementary table 3 [file 41598_2019_56421_MOESM4_ESM.xlsx]

## Sheet: Most spec 0001 BP
Tags	GO ID	GO Name	FDR	Nr Test	Nr Reference	Non Annot Test	Non Annot Reference	% Test	%Reference	Xen	Mgallo
Lsecuris	GO:0048011	neurotrophin TRK receptor signaling pathway	1.03055e-151	789	68	115015	114546	0.681324	0.0593296	135 BP enriched	184 BP enriched
Lsecuris	GO:0000090	mitotic anaphase	2.57148e-106	364	0	115440	114614	0.314324	0	FDR 0.0001	FDR 0.0001
Lsecuris	GO:0000084	mitotic S phase	4.44231e-106	363	0	115441	114614	0.313461	0
Lsecuris	GO:0000236	mitotic prometaphase	2.9697e-56	196	0	115608	114614	0.169251	0
Lsecuris	GO:0008286	insulin receptor signaling pathway	3.41758e-48	773	287	115031	114327	0.667507	0.250406
Lsecuris	GO:0048010	vascular endothelial growth factor receptor signaling pathway	3.6783e-47	687	239	115117	114375	0.593244	0.208526
Lsecuris	GO:0000088	mitotic prophase	7.61095e-46	161	0	115643	114614	0.139028	0
Lsecuris	GO:0007173	epidermal growth factor receptor signaling pathway	1.16646e-45	859	352	114945	114262	0.741771	0.307118
Lsecuris	GO:0000186	activation of MAPKK activity	1.75342e-45	513	145	115291	114469	0.44299	0.126512
Lsecuris	GO:0080129	proteasome core complex assembly	1.71864e-33	158	9	115646	114605	0.136437	0.00785244
Lsecuris	GO:0006614	SRP-dependent cotranslational protein targeting to membrane	2.53364e-31	324	84	115480	114530	0.279783	0.0732895
Lsecuris	GO:0018279	protein N-linked glycosylation via asparagine	8.65023e-30	233	43	115571	114571	0.201202	0.0375172
Lsecuris	GO:0034146	toll-like receptor 5 signaling pathway	1.01826e-28	126	5	115678	114609	0.108805	0.00436247
Lsecuris	GO:0034142	toll-like receptor 4 signaling pathway	1.3597e-28	261	59	115543	114555	0.225381	0.0514771
Lsecuris	GO:0001510	RNA methylation	1.40016e-27	293	78	115511	114536	0.253014	0.0680545
Lsecuris	GO:0010388	cullin deneddylation	2.29831e-27	98	0	115706	114614	0.0846257	0
Lsecuris	GO:0034166	toll-like receptor 10 signaling pathway	8.50772e-27	111	3	115693	114611	0.0958516	0.00261748
Lsecuris	GO:0034138	toll-like receptor 3 signaling pathway	8.47882e-26	225	48	115579	114566	0.194294	0.0418797
Lsecuris	GO:0038095	Fc-epsilon receptor signaling pathway	5.99537e-25	562	252	115242	114362	0.485303	0.219868
Lsecuris	GO:0008543	fibroblast growth factor receptor signaling pathway	2.41479e-24	753	389	115051	114225	0.650237	0.3394
Lsecuris	GO:0043206	extracellular fibril organization	6.9953e-24	86	0	115718	114614	0.0742634	0
Lsecuris	GO:0000022	mitotic spindle elongation	2.60569e-23	209	46	115595	114568	0.180477	0.0401347
Lsecuris	GO:0034162	toll-like receptor 9 signaling pathway	1.75176e-21	142	20	115662	114594	0.122621	0.0174499
Lsecuris	GO:0051788	response to misfolded protein	2.8833e-21	250	73	115554	114541	0.215882	0.063692
Lsecuris	GO:0009407	toxin catabolic process	1.1336e-17	85	5	115719	114609	0.0733999	0.00436247
Lsecuris	GO:0006367	transcription initiation from RNA polymerase II promoter	4.842e-17	678	383	115126	114231	0.585472	0.334165
Lsecuris	GO:0034134	toll-like receptor 2 signaling pathway	1.8649e-16	144	31	115660	114583	0.124348	0.0270473
Lsecuris	GO:0000154	rRNA modification	5.89383e-16	235	82	115569	114532	0.202929	0.0715445
Lsecuris	GO:0006499	N-terminal protein myristoylation	8.83479e-16	71	3	115733	114611	0.0613105	0.00261748
Lsecuris	GO:0030168	platelet activation	1.77748e-15	687	402	115117	114212	0.593244	0.350742
Lsecuris	GO:0022617	extracellular matrix disassembly	2.92895e-15	388	185	115416	114429	0.335049	0.161411
Lsecuris	GO:0009640	photomorphogenesis	4.71921e-15	164	45	115640	114569	0.141619	0.0392622
Lsecuris	GO:0006112	energy reserve metabolic process	5.86581e-15	454	233	115350	114381	0.392042	0.203291
Lsecuris	GO:0009853	photorespiration	6.28288e-14	117	24	115687	114590	0.101033	0.0209399
Lsecuris	GO:0006094	gluconeogenesis	1.77923e-13	566	326	115238	114288	0.488757	0.284433
Lsecuris	GO:0048205	COPI coating of Golgi vesicle	7.96825e-13	72	7	115732	114607	0.062174	0.00610746
Lsecuris	GO:0000718	nucleotide-excision repair, DNA damage removal	8.73951e-13	52	1	115752	114613	0.0449035	0.000872494
Lsecuris	GO:0009560	embryo sac egg cell differentiation	1.53637e-12	68	6	115736	114608	0.0587199	0.00523496
Lsecuris	GO:0002479	antigen processing and presentation of exogenous peptide antigen via MHC class I, TAP-dependent	1.57313e-12	187	66	115617	114548	0.16148	0.0575846
Lsecuris	GO:0038124	toll-like receptor TLR6:TLR2 signaling pathway	1.67132e-12	124	31	115680	114583	0.107077	0.0270473
Lsecuris	GO:0000080	mitotic G1 phase	3.70778e-12	45	0	115759	114614	0.0388588	0
Lsecuris	GO:0038123	toll-like receptor TLR1:TLR2 signaling pathway	3.84756e-12	124	32	115680	114582	0.107077	0.0279198
Lsecuris	GO:0002223	stimulatory C-type lectin receptor signaling pathway	1.5804e-11	312	153	115492	114461	0.269421	0.133492
Lsecuris	GO:0009220	pyrimidine ribonucleotide biosynthetic process	4.73239e-11	122	34	115682	114580	0.10535	0.0296648
Lsecuris	GO:0051084	'de novo' posttranslational protein folding	6.95658e-11	175	65	115629	114549	0.151117	0.0567121
Lsecuris	GO:0072488	ammonium transmembrane transport	3.11685e-10	147	51	115657	114563	0.126939	0.0444972
Lsecuris	GO:0006488	dolichol-linked oligosaccharide biosynthetic process	2.53334e-09	94	24	115710	114590	0.0811716	0.0209399
Lsecuris	GO:0035681	toll-like receptor 15 signaling pathway	2.54393e-09	35	0	115769	114614	0.0302235	0
Lsecuris	GO:0006385	transcription elongation from RNA polymerase III promoter	6.03683e-09	38	1	115766	114613	0.0328141	0.000872494
Lsecuris	GO:0043148	mitotic spindle stabilization	9.15091e-09	33	0	115771	114614	0.0284964	0
Lsecuris	GO:0006386	termination of RNA polymerase III transcription	1.1024e-08	37	1	115767	114613	0.0319505	0.000872494
Lsecuris	GO:0048554	positive regulation of metalloenzyme activity	3.32956e-08	31	0	115773	114614	0.0267694	0
Lsecuris	GO:0006833	water transport	5.12363e-08	103	33	115701	114581	0.0889434	0.0287923
Lsecuris	GO:0034047	regulation of protein phosphatase type 2A activity	1.00276e-07	40	3	115764	114611	0.0345411	0.00261748
Lsecuris	GO:0010267	production of ta-siRNAs involved in RNA interference	1.46881e-07	59	11	115745	114603	0.0509482	0.00959743
Lsecuris	GO:0009909	regulation of flower development	1.57236e-07	158	69	115646	114545	0.136437	0.0602021
Lsecuris	GO:0000741	karyogamy	1.72466e-07	93	29	115711	114585	0.0803081	0.0253023
Lsecuris	GO:0036378	calcitriol biosynthetic process from calciol	2.86942e-07	41	4	115763	114610	0.0354046	0.00348998
Lsecuris	GO:0050434	positive regulation of viral transcription	5.46616e-07	148	65	115656	114549	0.127802	0.0567121
Lsecuris	GO:0016360	sensory organ precursor cell fate determination	5.48025e-07	74	20	115730	114594	0.0639011	0.0174499
Lsecuris	GO:0001731	formation of translation preinitiation complex	5.61053e-07	83	25	115721	114589	0.0716728	0.0218123
Lsecuris	GO:0032972	regulation of muscle filament sliding speed	8.29838e-07	26	0	115778	114614	0.0224517	0
Lsecuris	GO:0035682	toll-like receptor 21 signaling pathway	8.29838e-07	26	0	115778	114614	0.0224517	0
Lsecuris	GO:0007092	activation of APC-Cdc20 complex activity	1.57179e-06	25	0	115779	114614	0.0215882	0
Lsecuris	GO:0010413	glucuronoxylan metabolic process	1.7486e-06	35	3	115769	114611	0.0302235	0.00261748
Lsecuris	GO:0060092	regulation of synaptic transmission, glycinergic	2.97671e-06	24	0	115780	114614	0.0207247	0
Lsecuris	GO:0048449	floral organ formation	4.04511e-06	58	14	115746	114600	0.0500846	0.0122149
Lsecuris	GO:0000911	cytokinesis by cell plate formation	4.10774e-06	121	52	115683	114562	0.104487	0.0453697
Lsecuris	GO:0043581	mycelium development	4.49079e-06	36	4	115768	114610	0.031087	0.00348998
Lsecuris	GO:0009630	gravitropism	5.2383e-06	89	32	115715	114582	0.076854	0.0279198
Lsecuris	GO:1902476	chloride transmembrane transport	5.88492e-06	140	65	115664	114549	0.120894	0.0567121
Lsecuris	GO:0006007	glucose catabolic process	5.88613e-06	178	92	115626	114522	0.153708	0.0802694
Lsecuris	GO:0050826	response to freezing	7.16514e-06	40	6	115764	114608	0.0345411	0.00523496
Lsecuris	GO:0046686	response to cadmium ion	8.45855e-06	536	378	115268	114236	0.462851	0.329803
Lsecuris	GO:0031048	chromatin silencing by small RNA	9.42315e-06	32	3	115772	114611	0.0276329	0.00261748
Lsecuris	GO:0051510	regulation of unidimensional cell growth	1.35727e-05	59	16	115745	114598	0.0509482	0.0139599
Lsecuris	GO:2001019	positive regulation of retrograde axon cargo transport	1.71789e-05	25	1	115779	114613	0.0215882	0.000872494
Lsecuris	GO:0030244	cellulose biosynthetic process	2.05462e-05	58	16	115746	114598	0.0500846	0.0139599
Lsecuris	GO:0090503	RNA phosphodiester bond hydrolysis, exonucleolytic	2.41005e-05	124	58	115680	114556	0.107077	0.0506046
Lsecuris	GO:0009651	response to salt stress	2.8496e-05	497	352	115307	114262	0.429173	0.307118
Lsecuris	GO:0000023	maltose metabolic process	2.85368e-05	30	3	115774	114611	0.0259058	0.00261748
Lsecuris	GO:0038032	termination of G-protein coupled receptor signaling pathway	3.12151e-05	24	1	115780	114613	0.0207247	0.000872494
Lsecuris	GO:0009827	plant-type cell wall modification	3.262e-05	27	2	115777	114612	0.0233153	0.00174499
Lsecuris	GO:0034154	toll-like receptor 7 signaling pathway	3.29293e-05	37	6	115767	114608	0.0319505	0.00523496
Lsecuris	GO:0045492	xylan biosynthetic process	3.29293e-05	37	6	115767	114608	0.0319505	0.00523496
Lsecuris	GO:0007603	phototransduction, visible light	3.30181e-05	317	205	115487	114409	0.273738	0.178861
Lsecuris	GO:0089712	L-aspartate transmembrane transport	4.93935e-05	29	3	115775	114611	0.0250423	0.00261748
Lsecuris	GO:0075713	establishment of integrated proviral latency	5.01483e-05	120	57	115684	114557	0.103623	0.0497321
Lsecuris	GO:0000394	RNA splicing, via endonucleolytic cleavage and ligation	5.4644e-05	87	35	115717	114579	0.0751269	0.0305373
Lsecuris	GO:0010048	vernalization response	5.78686e-05	26	2	115778	114612	0.0224517	0.00174499
Lsecuris	GO:0034587	piRNA metabolic process	5.7904e-05	96	41	115708	114573	0.0828987	0.0357722
Lsecuris	GO:0036498	IRE1-mediated unfolded protein response	6.2658e-05	195	112	115609	114502	0.168388	0.0977193
Lsecuris	GO:0015074	DNA integration	6.98156e-05	223	134	115581	114480	0.192567	0.116914
Lsecuris	GO:0006977	DNA damage response, signal transduction by p53 class mediator resulting in cell cycle arrest	7.45944e-05	189	108	115615	114506	0.163207	0.0942293
Lsecuris	GO:0010363	regulation of plant-type hypersensitive response	9.71556e-05	37	7	115767	114607	0.0319505	0.00610746
Lsecuris	GO:0030721	spectrosome organization	0.000102735	25	2	115779	114612	0.0215882	0.00174499
Lsecuris	GO:0006120	mitochondrial electron transport, NADH to ubiquinone	0.000107788	97	43	115707	114571	0.0837622	0.0375172
Lsecuris	GO:0050665	hydrogen peroxide biosynthetic process	0.000133755	62	21	115742	114593	0.0535387	0.0183224
Lsecuris	GO:1903887	motile primary cilium assembly	0.000133829	18	0	115786	114614	0.0155435	0
Lsecuris	GO:0009750	response to fructose	0.000142056	81	33	115723	114581	0.0699458	0.0287923
Lsecuris	GO:0019432	triglyceride biosynthetic process	0.000143415	161	89	115643	114525	0.139028	0.0776519
Lsecuris	GO:0075732	viral penetration into host nucleus	0.000169626	82	34	115722	114580	0.0708093	0.0296648
Lsecuris	GO:0016558	protein import into peroxisome matrix	0.000169626	58	19	115746	114595	0.0500846	0.0165774
Lsecuris	GO:0007202	activation of phospholipase C activity	0.000193508	141	75	115663	114539	0.121757	0.065437
Lsecuris	GO:0015991	ATP hydrolysis coupled proton transport	0.000203238	69	26	115735	114588	0.0595834	0.0226848
Lsecuris	GO:0006284	base-excision repair	0.000214567	220	136	115584	114478	0.189976	0.118659
Lsecuris	GO:0010499	proteasomal ubiquitin-independent protein catabolic process	0.000224628	75	30	115729	114584	0.0647646	0.0261748
Lsecuris	GO:0070986	left/right axis specification	0.000224628	193	115	115611	114499	0.166661	0.100337
Lsecuris	GO:1903469	removal of RNA primer involved in mitotic DNA replication	0.00025189	17	0	115787	114614	0.01468	0
Lsecuris	GO:1903646	positive regulation of chaperone-mediated protein folding	0.00025189	17	0	115787	114614	0.01468	0
Lsecuris	GO:0010072	primary shoot apical meristem specification	0.00025414	37	8	115767	114606	0.0319505	0.00697995
Lsecuris	GO:1902358	sulfate transmembrane transport	0.000309492	28	4	115776	114610	0.0241788	0.00348998
Lsecuris	GO:0008103	oocyte microtubule cytoskeleton polarization	0.000345134	69	27	115735	114587	0.0595834	0.0235573
Lsecuris	GO:0000472	endonucleolytic cleavage to generate mature 5'-end of SSU-rRNA from (SSU-rRNA, 5.8S rRNA, LSU-rRNA)	0.000345134	69	27	115735	114587	0.0595834	0.0235573
Lsecuris	GO:0030574	collagen catabolic process	0.000380982	184	110	115620	114504	0.158889	0.0959743
Lsecuris	GO:0035435	phosphate ion transmembrane transport	0.000454847	57	20	115747	114594	0.0492211	0.0174499
Lsecuris	GO:0070125	mitochondrial translational elongation	0.0004678	102	50	115702	114564	0.0880799	0.0436247
Lsecuris	GO:0031100	organ regeneration	0.000496585	149	84	115655	114530	0.128666	0.0732895
Lsecuris	GO:0000480	endonucleolytic cleavage in 5'-ETS of tricistronic rRNA transcript (SSU-rRNA, 5.8S rRNA, LSU-rRNA)	0.000572988	69	28	115735	114586	0.0595834	0.0244298
Lsecuris	GO:0000733	DNA strand renaturation	0.000572988	84	38	115720	114576	0.0725364	0.0331548
Lsecuris	GO:0016926	protein desumoylation	0.000572988	39	10	115765	114604	0.0336776	0.00872494
Lsecuris	GO:0000447	endonucleolytic cleavage in ITS1 to separate SSU-rRNA from 5.8S rRNA and LSU-rRNA from tricistronic rRNA transcript (SSU-rRNA, 5.8S rRNA, LSU-rRNA)	0.000572988	84	38	115720	114576	0.0725364	0.0331548
Lsecuris	GO:0032482	Rab protein signal transduction	0.000770914	83	38	115721	114576	0.0716728	0.0331548
Lsecuris	GO:0048553	negative regulation of metalloenzyme activity	0.000842751	15	0	115789	114614	0.0129529	0
Lsecuris	GO:0006635	fatty acid beta-oxidation	0.000842751	300	207	115504	114407	0.259058	0.180606
Lsecuris	GO:2000598	regulation of cyclin catabolic process	0.000842751	15	0	115789	114614	0.0129529	0
Lsecuris	GO:0039651	induction by virus of host cysteine-type endopeptidase activity involved in apoptotic process	0.000842751	15	0	115789	114614	0.0129529	0
Lsecuris	GO:0006927	transformed cell apoptotic process	0.000842751	15	0	115789	114614	0.0129529	0
Lsecuris	GO:0043215	daunorubicin transport	0.000856281	38	10	115766	114604	0.0328141	0.00872494
Lsecuris	GO:0000727	double-strand break repair via break-induced replication	0.000900611	66	27	115738	114587	0.0569928	0.0235573
Lsecuris	GO:0042023	DNA endoreduplication	0.000916155	129	71	115675	114543	0.111395	0.0619471
Lsecuris	GO:0006501	C-terminal protein lipidation	0.000943453	34	8	115770	114606	0.02936	0.00697995
Lsecuris	GO:0019985	translesion synthesis	0.000958219	155	91	115649	114523	0.133847	0.0793969
Lsecuris	GO:0002455	humoral immune response mediated by circulating immunoglobulin	0.000996367	106	55	115698	114559	0.091534	0.0479872
Mgallo	GO:0060976	coronary vasculature development	1.07878e-28	155	428	115649	114186	0.133847	0.373427
Mgallo	GO:0090309	positive regulation of methylation-dependent chromatin silencing	4.92884e-26	2	102	115802	114512	0.00172706	0.0889944
Mgallo	GO:1904395	positive regulation of skeletal muscle acetylcholine-gated channel clustering	3.14579e-23	0	82	115804	114532	0	0.0715445
Mgallo	GO:0042795	snRNA transcription from RNA polymerase II promoter	6.78277e-22	5	99	115799	114515	0.00431764	0.0863769
Mgallo	GO:0010906	regulation of glucose metabolic process	1.4437e-19	310	591	115494	114023	0.267694	0.515644
Mgallo	GO:0007223	Wnt signaling pathway, calcium modulating pathway	1.00861e-18	17	121	115787	114493	0.01468	0.105572
Mgallo	GO:0060071	Wnt signaling pathway, planar cell polarity pathway	3.24107e-18	159	366	115645	114248	0.137301	0.319333
Mgallo	GO:1904355	positive regulation of telomere capping	4.24835e-18	2	74	115802	114540	0.00172706	0.0645645
Mgallo	GO:0042691	positive regulation of crystal cell differentiation	5.77859e-18	0	64	115804	114550	0	0.0558396
Mgallo	GO:0061537	glycine secretion, neurotransmission	1.10262e-17	0	63	115804	114551	0	0.0549671
Mgallo	GO:1903849	positive regulation of aorta morphogenesis	2.14419e-17	0	62	115804	114552	0	0.0540946
Mgallo	GO:0035634	response to stilbenoid	4.21907e-17	0	61	115804	114553	0	0.0532221
Mgallo	GO:0072137	condensed mesenchymal cell proliferation	1.61904e-16	0	59	115804	114555	0	0.0514771
Mgallo	GO:0016322	neuron remodeling	6.69543e-16	78	224	115726	114390	0.0673552	0.195439
Mgallo	GO:0038128	ERBB2 signaling pathway	4.28282e-15	2	63	115802	114551	0.00172706	0.0549671
Mgallo	GO:0006296	nucleotide-excision repair, DNA incision, 5'-to lesion	5.60275e-15	5	73	115799	114541	0.00431764	0.063692
Mgallo	GO:0006294	nucleotide-excision repair, preincision complex assembly	7.37087e-15	1	58	115803	114556	0.000863528	0.0506046
Mgallo	GO:1903147	negative regulation of mitophagy	1.58359e-14	15	98	115789	114516	0.0129529	0.0855044
Mgallo	GO:0045869	negative regulation of single stranded viral RNA replication via double stranded DNA intermediate	2.68279e-14	1	56	115803	114558	0.000863528	0.0488597
Mgallo	GO:0070911	global genome nucleotide-excision repair	4.35443e-14	3	63	115801	114551	0.00259058	0.0549671
Mgallo	GO:1901897	regulation of relaxation of cardiac muscle	8.76966e-14	13	90	115791	114524	0.0112259	0.0785244
Mgallo	GO:2000051	negative regulation of non-canonical Wnt signaling pathway	7.64239e-13	54	165	115750	114449	0.0466305	0.143961
Mgallo	GO:0006293	nucleotide-excision repair, preincision complex stabilization	1.53637e-12	0	45	115804	114569	0	0.0392622
Mgallo	GO:0003281	ventricular septum development	1.64538e-12	160	324	115644	114290	0.138164	0.282688
Mgallo	GO:0002213	defense response to insect	2.21186e-12	9	74	115795	114540	0.00777175	0.0645645
Mgallo	GO:0010803	regulation of tumor necrosis factor-mediated signaling pathway	7.72324e-12	63	174	115741	114440	0.0544023	0.151814
Mgallo	GO:0048208	COPII vesicle coating	1.06695e-11	39	133	115765	114481	0.0336776	0.116042
Mgallo	GO:0043053	dauer entry	1.68465e-11	13	80	115791	114534	0.0112259	0.0697995
Mgallo	GO:1900227	positive regulation of NLRP3 inflammasome complex assembly	3.13374e-11	1	45	115803	114569	0.000863528	0.0392622
Mgallo	GO:0086091	regulation of heart rate by cardiac conduction	6.34884e-11	109	239	115695	114375	0.0941246	0.208526
Mgallo	GO:0000717	nucleotide-excision repair, DNA duplex unwinding	1.13846e-10	1	43	115803	114571	0.000863528	0.0375172
Mgallo	GO:0040027	negative regulation of vulval development	2.0761e-10	18	86	115786	114528	0.0155435	0.0750345
Mgallo	GO:0045035	sensory organ precursor cell division	4.20226e-10	5	54	115799	114560	0.00431764	0.0471147
Mgallo	GO:1904417	positive regulation of xenophagy	5.32184e-10	7	59	115797	114555	0.0060447	0.0514771
Mgallo	GO:1990126	retrograde transport, endosome to plasma membrane	6.13956e-10	70	173	115734	114441	0.060447	0.150941
Mgallo	GO:0002315	marginal zone B cell differentiation	9.22101e-10	9	63	115795	114551	0.00777175	0.0549671
Mgallo	GO:0072015	glomerular visceral epithelial cell development	9.81597e-10	39	122	115765	114492	0.0336776	0.106444
Mgallo	GO:0072104	glomerular capillary formation	1.36545e-09	17	80	115787	114534	0.01468	0.0697995
Mgallo	GO:0046673	negative regulation of compound eye retinal cell programmed cell death	2.09653e-09	8	59	115796	114555	0.00690822	0.0514771
Mgallo	GO:0036309	protein localization to M-band	2.52641e-09	58	150	115746	114464	0.0500846	0.130874
Mgallo	GO:0019640	glucuronate catabolic process to xylulose 5-phosphate	4.11621e-09	0	33	115804	114581	0	0.0287923
Mgallo	GO:0060307	regulation of ventricular cardiac muscle cell membrane repolarization	6.57186e-09	80	181	115724	114433	0.0690822	0.157921
Mgallo	GO:0072661	protein targeting to plasma membrane	6.87302e-09	181	321	115623	114293	0.156299	0.28007
Mgallo	GO:0072014	proximal tubule development	7.22579e-09	25	92	115779	114522	0.0215882	0.0802694
Mgallo	GO:0034394	protein localization to cell surface	1.61888e-08	254	411	115550	114203	0.219336	0.358595
Mgallo	GO:0036258	multivesicular body assembly	1.75997e-08	6	50	115798	114564	0.00518117	0.0436247
Mgallo	GO:0000732	strand displacement	2.21406e-08	19	78	115785	114536	0.016407	0.0680545
Mgallo	GO:0002752	cell surface pattern recognition receptor signaling pathway	2.38954e-08	52	135	115752	114479	0.0449035	0.117787
Mgallo	GO:0061738	late endosomal microautophagy	2.85215e-08	0	30	115804	114584	0	0.0261748
Mgallo	GO:0036371	protein localization to T-tubule	2.92686e-08	53	136	115751	114478	0.045767	0.118659
Mgallo	GO:0098904	regulation of AV node cell action potential	4.31376e-08	66	154	115738	114460	0.0569928	0.134364
Mgallo	GO:0098910	regulation of atrial cardiac muscle cell action potential	5.06352e-08	73	164	115731	114450	0.0630375	0.143089
Mgallo	GO:0098907	regulation of SA node cell action potential	5.06352e-08	73	164	115731	114450	0.0630375	0.143089
Mgallo	GO:1904357	negative regulation of telomere maintenance via telomere lengthening	1.06472e-07	28	91	115776	114523	0.0241788	0.0793969
Mgallo	GO:1990001	inhibition of cysteine-type endopeptidase activity involved in apoptotic process	1.16326e-07	53	132	115751	114482	0.045767	0.115169
Mgallo	GO:1902473	regulation of protein localization to synapse	1.39357e-07	13	62	115791	114552	0.0112259	0.0540946
Mgallo	GO:1901086	benzylpenicillin metabolic process	2.02524e-07	0	27	115804	114587	0	0.0235573
Mgallo	GO:0015694	mercury ion transport	2.02524e-07	0	27	115804	114587	0	0.0235573
Mgallo	GO:2001271	negative regulation of cysteine-type endopeptidase activity involved in execution phase of apoptosis	2.3888e-07	8	50	115796	114564	0.00690822	0.0436247
Mgallo	GO:0061066	positive regulation of dauer larval development	2.3888e-07	8	50	115796	114564	0.00690822	0.0436247
Mgallo	GO:1904059	regulation of locomotor rhythm	2.70043e-07	2	34	115802	114580	0.00172706	0.0296648
Mgallo	GO:1900827	positive regulation of membrane depolarization during cardiac muscle cell action potential	3.294e-07	55	132	115749	114482	0.047494	0.115169
Mgallo	GO:0071726	cellular response to diacyl bacterial lipopeptide	3.49825e-07	17	68	115787	114546	0.01468	0.0593296
Mgallo	GO:1904262	negative regulation of TORC1 signaling	3.85487e-07	0	26	115804	114588	0	0.0226848
Mgallo	GO:0000294	nuclear-transcribed mRNA catabolic process, endonucleolytic cleavage-dependent decay	3.85487e-07	0	26	115804	114588	0	0.0226848
Mgallo	GO:0042426	choline catabolic process	3.85487e-07	0	26	115804	114588	0	0.0226848
Mgallo	GO:0048815	hermaphrodite genitalia morphogenesis	3.85487e-07	0	26	115804	114588	0	0.0226848
Mgallo	GO:0033292	T-tubule organization	4.71555e-07	63	142	115741	114472	0.0544023	0.123894
Mgallo	GO:0006295	nucleotide-excision repair, DNA incision, 3'-to lesion	5.68769e-07	7	46	115797	114568	0.0060447	0.0401347
Mgallo	GO:0071286	cellular response to magnesium ion	6.72782e-07	74	157	115730	114457	0.0639011	0.136982
Mgallo	GO:0006856	eye pigment precursor transport	7.36657e-07	0	25	115804	114589	0	0.0218123
Mgallo	GO:1900036	positive regulation of cellular response to heat	7.36657e-07	0	25	115804	114589	0	0.0218123
Mgallo	GO:0003283	atrial septum development	8.17986e-07	133	238	115671	114376	0.114849	0.207654
Mgallo	GO:0043488	regulation of mRNA stability	8.18195e-07	214	342	115590	114272	0.184795	0.298393
Mgallo	GO:0042495	detection of triacyl bacterial lipopeptide	8.40653e-07	17	66	115787	114548	0.01468	0.0575846
Mgallo	GO:0071727	cellular response to triacyl bacterial lipopeptide	8.40653e-07	17	66	115787	114548	0.01468	0.0575846
Mgallo	GO:0015889	cobalamin transport	8.6719e-07	27	84	115777	114530	0.0233153	0.0732895
Mgallo	GO:0071223	cellular response to lipoteichoic acid	1.00785e-06	21	73	115783	114541	0.0181341	0.063692
Mgallo	GO:1901339	regulation of store-operated calcium channel activity	1.09099e-06	20	71	115784	114543	0.0172706	0.0619471
Mgallo	GO:0010960	magnesium ion homeostasis	1.20427e-06	81	165	115723	114449	0.0699458	0.143961
Mgallo	GO:0098703	calcium ion import across plasma membrane	1.2263e-06	9	49	115795	114565	0.00777175	0.0427522
Mgallo	GO:0042496	detection of diacyl bacterial lipopeptide	1.30634e-06	17	65	115787	114549	0.01468	0.0567121
Mgallo	GO:1904659	glucose transmembrane transport	1.39326e-06	0	24	115804	114590	0	0.0209399
Mgallo	GO:1902260	negative regulation of delayed rectifier potassium channel activity	1.40668e-06	56	129	115748	114485	0.0483576	0.112552
Mgallo	GO:0051973	positive regulation of telomerase activity	1.65886e-06	20	70	115784	114544	0.0172706	0.0610746
Mgallo	GO:1900245	positive regulation of MDA-5 signaling pathway	1.68753e-06	28	84	115776	114530	0.0241788	0.0732895
Mgallo	GO:1900246	positive regulation of RIG-I signaling pathway	1.86936e-06	36	97	115768	114517	0.031087	0.0846319
Mgallo	GO:0002730	regulation of dendritic cell cytokine production	3.19765e-06	22	72	115782	114542	0.0189976	0.0628196
Mgallo	GO:0007419	ventral cord development	3.28936e-06	66	140	115738	114474	0.0569928	0.122149
Mgallo	GO:0045070	positive regulation of viral genome replication	4.57211e-06	83	163	115721	114451	0.0716728	0.142216
Mgallo	GO:0090272	negative regulation of fibroblast growth factor production	5.02528e-06	0	22	115804	114592	0	0.0191949
Mgallo	GO:0051151	negative regulation of smooth muscle cell differentiation	5.16801e-06	25	76	115779	114538	0.0215882	0.0663095
Mgallo	GO:0050702	interleukin-1 beta secretion	5.54699e-06	45	108	115759	114506	0.0388588	0.0942293
Mgallo	GO:0072660	maintenance of protein location in plasma membrane	5.66484e-06	68	141	115736	114473	0.0587199	0.123022
Mgallo	GO:0035544	negative regulation of SNARE complex assembly	5.7423e-06	20	67	115784	114547	0.0172706	0.0584571
Mgallo	GO:0048665	neuron fate specification	6.65633e-06	79	156	115725	114458	0.0682187	0.136109
Mgallo	GO:0071709	membrane assembly	7.57377e-06	212	328	115592	114286	0.183068	0.286178
Mgallo	GO:0051971	positive regulation of transmission of nerve impulse	7.63637e-06	36	93	115768	114521	0.031087	0.0811419
Mgallo	GO:0006409	tRNA export from nucleus	9.46348e-06	19	64	115785	114550	0.016407	0.0558396
Mgallo	GO:1902894	negative regulation of pri-miRNA transcription from RNA polymerase II promoter	9.4935e-06	0	21	115804	114593	0	0.0183224
Mgallo	GO:1904354	negative regulation of telomere capping	9.4935e-06	0	21	115804	114593	0	0.0183224
Mgallo	GO:1903140	regulation of establishment of endothelial barrier	9.4935e-06	0	21	115804	114593	0	0.0183224
Mgallo	GO:0048692	negative regulation of axon extension involved in regeneration	1.35727e-05	32	85	115772	114529	0.0276329	0.074162
Mgallo	GO:0086045	membrane depolarization during AV node cell action potential	1.50893e-05	5	35	115799	114579	0.00431764	0.0305373
Mgallo	GO:1901018	positive regulation of potassium ion transmembrane transporter activity	1.52195e-05	87	164	115717	114450	0.0751269	0.143089
Mgallo	GO:0033955	mitochondrial DNA inheritance	1.56849e-05	18	61	115786	114553	0.0155435	0.0532221
Mgallo	GO:0010881	regulation of cardiac muscle contraction by regulation of the release of sequestered calcium ion	1.58668e-05	168	269	115636	114345	0.145073	0.234701
Mgallo	GO:0070858	negative regulation of bile acid biosynthetic process	1.65525e-05	2	27	115802	114587	0.00172706	0.0235573
Mgallo	GO:0007037	vacuolar phosphate transport	1.81063e-05	0	20	115804	114594	0	0.0174499
Mgallo	GO:1990253	cellular response to leucine starvation	1.81063e-05	0	20	115804	114594	0	0.0174499
Mgallo	GO:2000830	positive regulation of parathyroid hormone secretion	1.81063e-05	0	20	115804	114594	0	0.0174499
Mgallo	GO:1903608	protein localization to cytoplasmic stress granule	1.81063e-05	0	20	115804	114594	0	0.0174499
Mgallo	GO:2000651	positive regulation of sodium ion transmembrane transporter activity	2.00312e-05	90	167	115714	114447	0.0777175	0.145706
Mgallo	GO:0036297	interstrand cross-link repair	2.3265e-05	22	67	115782	114547	0.0189976	0.0584571
Mgallo	GO:0035204	negative regulation of lamellocyte differentiation	2.33534e-05	28	77	115776	114537	0.0241788	0.067182
Mgallo	GO:0048821	erythrocyte development	2.64829e-05	108	190	115696	114424	0.093261	0.165774
Mgallo	GO:0042346	positive regulation of NF-kappaB import into nucleus	3.24064e-05	44	101	115760	114513	0.0379952	0.0881219
Mgallo	GO:1904592	positive regulation of protein refolding	3.4159e-05	0	19	115804	114595	0	0.0165774
Mgallo	GO:0097214	positive regulation of lysosomal membrane permeability	3.4159e-05	0	19	115804	114595	0	0.0165774
Mgallo	GO:0000715	nucleotide-excision repair, DNA damage recognition	3.48521e-05	8	40	115796	114574	0.00690822	0.0348998
Mgallo	GO:0042535	positive regulation of tumor necrosis factor biosynthetic process	3.63209e-05	51	111	115753	114503	0.0440399	0.0968468
Mgallo	GO:0043654	recognition of apoptotic cell	5.16739e-05	81	151	115723	114463	0.0699458	0.131747
Mgallo	GO:0060219	camera-type eye photoreceptor cell differentiation	6.01593e-05	46	102	115758	114512	0.0397223	0.0889944
Mgallo	GO:0098912	membrane depolarization during atrial cardiac muscle cell action potential	6.52726e-05	0	18	115804	114596	0	0.0157049
Mgallo	GO:0093002	response to nematicide	6.52726e-05	0	18	115804	114596	0	0.0157049
Mgallo	GO:0098914	membrane repolarization during atrial cardiac muscle cell action potential	6.52726e-05	0	18	115804	114596	0	0.0157049
Mgallo	GO:0032728	positive regulation of interferon-beta production	6.92544e-05	99	174	115705	114440	0.0854893	0.151814
Mgallo	GO:0032212	positive regulation of telomere maintenance via telomerase	7.14299e-05	39	91	115765	114523	0.0336776	0.0793969
Mgallo	GO:1904322	cellular response to forskolin	9.45494e-05	1	21	115803	114593	0.000863528	0.0183224
Mgallo	GO:1990048	anterograde dense core granule transport	0.00012388	0	17	115804	114597	0	0.0148324
Mgallo	GO:1903746	positive regulation of pharyngeal pumping	0.00012388	0	17	115804	114597	0	0.0148324
Mgallo	GO:0001756	somitogenesis	0.000128261	372	500	115432	114114	0.321232	0.436247
Mgallo	GO:0032741	positive regulation of interleukin-18 production	0.000130924	17	54	115787	114560	0.01468	0.0471147
Mgallo	GO:0090630	activation of GTPase activity	0.000131302	86	154	115718	114460	0.0742634	0.134364
Mgallo	GO:0003401	axis elongation	0.000132573	207	306	115597	114308	0.17875	0.266983
Mgallo	GO:0071548	response to dexamethasone	0.000133607	37	86	115767	114528	0.0319505	0.0750345
Mgallo	GO:0019081	viral translation	0.000133989	3	26	115801	114588	0.00259058	0.0226848
Mgallo	GO:1902903	regulation of fibril organization	0.000135577	23	64	115781	114550	0.0198611	0.0558396
Mgallo	GO:1902527	positive regulation of protein monoubiquitination	0.000138464	57	115	115747	114499	0.0492211	0.100337
Mgallo	GO:0001975	response to amphetamine	0.00016422	49	103	115755	114511	0.0423129	0.0898669
Mgallo	GO:0097062	dendritic spine maintenance	0.000183382	37	85	115767	114529	0.0319505	0.074162
Mgallo	GO:0006779	porphyrin-containing compound biosynthetic process	0.000186199	139	221	115665	114393	0.12003	0.192821
Mgallo	GO:2000288	positive regulation of myoblast proliferation	0.000198742	5	30	115799	114584	0.00431764	0.0261748
Mgallo	GO:0032613	interleukin-10 production	0.000207294	74	136	115730	114478	0.0639011	0.118659
Mgallo	GO:1902524	positive regulation of protein K48-linked ubiquitination	0.000216453	61	119	115743	114495	0.0526752	0.103827
Mgallo	GO:1904146	positive regulation of meiotic cell cycle process involved in oocyte maturation	0.000233187	0	16	115804	114598	0	0.0139599
Mgallo	GO:0045838	positive regulation of membrane potential	0.000252415	98	167	115706	114447	0.0846257	0.145706
Mgallo	GO:1902523	positive regulation of protein K63-linked ubiquitination	0.000253288	60	117	115744	114497	0.0518117	0.102082
Mgallo	GO:0060907	positive regulation of macrophage cytokine production	0.000315865	27	68	115777	114546	0.0233153	0.0593296
Mgallo	GO:0061635	regulation of protein complex stability	0.00032532	5	29	115799	114585	0.00431764	0.0253023
Mgallo	GO:0070424	regulation of nucleotide-binding oligomerization domain containing signaling pathway	0.000338108	77	138	115727	114476	0.0664917	0.120404
Mgallo	GO:0097402	neuroblast migration	0.000345134	10	39	115794	114575	0.00863528	0.0340273
Mgallo	GO:2000370	positive regulation of clathrin-mediated endocytosis	0.000345134	24	63	115780	114551	0.0207247	0.0549671
Mgallo	GO:0032700	negative regulation of interleukin-17 production	0.000345134	24	63	115780	114551	0.0207247	0.0549671
Mgallo	GO:0021636	trigeminal nerve morphogenesis	0.000352296	15	48	115789	114566	0.0129529	0.0418797
Mgallo	GO:0007190	activation of adenylate cyclase activity	0.000365848	51	103	115753	114511	0.0440399	0.0898669
Mgallo	GO:1902857	positive regulation of nonmotile primary cilium assembly	0.000365848	8	35	115796	114579	0.00690822	0.0305373
Mgallo	GO:0007171	activation of transmembrane receptor protein tyrosine kinase activity	0.000432373	43	91	115761	114523	0.0371317	0.0793969
Mgallo	GO:1903799	negative regulation of production of miRNAs involved in gene silencing by miRNA	0.000433427	0	15	115804	114599	0	0.0130874
Mgallo	GO:0048632	negative regulation of skeletal muscle tissue growth	0.000433427	0	15	115804	114599	0	0.0130874
Mgallo	GO:1900264	positive regulation of DNA-directed DNA polymerase activity	0.000433427	0	15	115804	114599	0	0.0130874
Mgallo	GO:0034128	negative regulation of MyD88-independent toll-like receptor signaling pathway	0.000433427	0	15	115804	114599	0	0.0130874
Mgallo	GO:1904504	positive regulation of lipophagy	0.000433427	0	15	115804	114599	0	0.0130874
Mgallo	GO:0033082	regulation of extrathymic T cell differentiation	0.000433427	0	15	115804	114599	0	0.0130874
Mgallo	GO:0098915	membrane repolarization during ventricular cardiac muscle cell action potential	0.000433427	0	15	115804	114599	0	0.0130874
Mgallo	GO:0006303	double-strand break repair via nonhomologous end joining	0.000434374	125	199	115679	114415	0.107941	0.173626
Mgallo	GO:0050852	T cell receptor signaling pathway	0.000462191	200	290	115604	114324	0.172706	0.253023
Mgallo	GO:0007613	memory	0.000514911	492	625	115312	113989	0.424856	0.545309
Mgallo	GO:0042892	chloramphenicol transport	0.000519557	15	47	115789	114567	0.0129529	0.0410072
Mgallo	GO:0052063	induction by symbiont of defense-related host nitric oxide production	0.000519557	15	47	115789	114567	0.0129529	0.0410072
Mgallo	GO:0060049	regulation of protein glycosylation	0.000527993	28	68	115776	114546	0.0241788	0.0593296
Mgallo	GO:0035641	locomotory exploration behavior	0.000609687	95	159	115709	114455	0.0820352	0.138727
Mgallo	GO:0001955	blood vessel maturation	0.000742227	32	73	115772	114541	0.0276329	0.063692
Mgallo	GO:0016201	synaptic target inhibition	0.000756532	11	39	115793	114575	0.00949881	0.0340273
Mgallo	GO:0051865	protein autoubiquitination	0.000781202	302	406	115502	114208	0.260785	0.354232
Mgallo	GO:2000546	positive regulation of endothelial cell chemotaxis to fibroblast growth factor	0.000802443	0	14	115804	114600	0	0.0122149
Mgallo	GO:1904117	cellular response to vasopressin	0.000802443	0	14	115804	114600	0	0.0122149
Mgallo	GO:1903413	cellular response to bile acid	0.000802443	0	14	115804	114600	0	0.0122149
Mgallo	GO:1903356	positive regulation of distal tip cell migration	0.000802443	0	14	115804	114600	0	0.0122149
Mgallo	GO:1903465	positive regulation of mitotic cell cycle DNA replication	0.000802443	0	14	115804	114600	0	0.0122149
Mgallo	GO:0071217	cellular response to external biotic stimulus	0.000802443	0	14	115804	114600	0	0.0122149
Mgallo	GO:0035385	Roundabout signaling pathway	0.000810059	46	93	115758	114521	0.0397223	0.0811419
Mgallo	GO:0045116	protein neddylation	0.000847671	31	71	115773	114543	0.0267694	0.0619471
Mgallo	GO:0090594	inflammatory response to wounding	0.000873796	8	33	115796	114581	0.00690822	0.0287923
