# Supplementary material for: Integrated transcriptomic and functional immunological approach for assessing the invasiveness of bivalve alien species
Source: Sci Rep. 2019 Dec 27;9:19879. doi: 10.1038/s41598-019-56421-y (PMC6934813; doi:10.1038/s41598-019-56421-y)
Supplement: Supplementary file 6 — Supplementary dataset 2 [file 41598_2019_56421_MOESM6_ESM.xlsx]

## Sheet: Most spec 0001 BP
Supplementary Dataset 2. Complete list of all the enriched processes in X. securis and M. galloprovincialis.
Tags	GO ID	GO Name	FDR	Nr Test	Nr Reference	Non Annot Test	Non Annot Reference	% Test	%Reference	Xen	Mgallo
Lsecuris	GO:0048011	neurotrophin TRK receptor signaling pathway	1.03055e-151	789	68	115015	114546	0.681324	0.0593296	135 BP enriched	184 BP enriched
Lsecuris	GO:0000090	mitotic anaphase	2.57148e-106	364	0	115440	114614	0.314324	0	FDR 0.0001	FDR 0.0001
Lsecuris	GO:0000084	mitotic S phase	4.44231e-106	363	0	115441	114614	0.313461	0
Lsecuris	GO:0000236	mitotic prometaphase	2.9697e-56	196	0	115608	114614	0.169251	0
Lsecuris	GO:0008286	insulin receptor signaling pathway	3.41758e-48	773	287	115031	114327	0.667507	0.250406
Lsecuris	GO:0048010	vascular endothelial growth factor receptor signaling pathway	3.6783e-47	687	239	115117	114375	0.593244	0.208526
Lsecuris	GO:0000088	mitotic prophase	7.61095e-46	161	0	115643	114614	0.139028	0
Lsecuris	GO:0007173	epidermal growth factor receptor signaling pathway	1.16646e-45	859	352	114945	114262	0.741771	0.307118
Lsecuris	GO:0000186	activation of MAPKK activity	1.75342e-45	513	145	115291	114469	0.44299	0.126512
Lsecuris	GO:0080129	proteasome core complex assembly	1.71864e-33	158	9	115646	114605	0.136437	0.00785244
Lsecuris	GO:0006614	SRP-dependent cotranslational protein targeting to membrane	2.53364e-31	324	84	115480	114530	0.279783	0.0732895
Lsecuris	GO:0018279	protein N-linked glycosylation via asparagine	8.65023e-30	233	43	115571	114571	0.201202	0.0375172
Lsecuris	GO:0034146	toll-like receptor 5 signaling pathway	1.01826e-28	126	5	115678	114609	0.108805	0.00436247
Lsecuris	GO:0034142	toll-like receptor 4 signaling pathway	1.3597e-28	261	59	115543	114555	0.225381	0.0514771
Lsecuris	GO:0001510	RNA methylation	1.40016e-27	293	78	115511	114536	0.253014	0.0680545
Lsecuris	GO:0010388	cullin deneddylation	2.29831e-27	98	0	115706	114614	0.0846257	0
Lsecuris	GO:0034166	toll-like receptor 10 signaling pathway	8.50772e-27	111	3	115693	114611	0.0958516	0.00261748
Lsecuris	GO:0034138	toll-like receptor 3 signaling pathway	8.47882e-26	225	48	115579	114566	0.194294	0.0418797
Lsecuris	GO:0038095	Fc-epsilon receptor signaling pathway	5.99537e-25	562	252	115242	114362	0.485303	0.219868
Lsecuris	GO:0008543	fibroblast growth factor receptor signaling pathway	2.41479e-24	753	389	115051	114225	0.650237	0.3394
Lsecuris	GO:0043206	extracellular fibril organization	6.9953e-24	86	0	115718	114614	0.0742634	0
Lsecuris	GO:0000022	mitotic spindle elongation	2.60569e-23	209	46	115595	114568	0.180477	0.0401347
Lsecuris	GO:0034162	toll-like receptor 9 signaling pathway	1.75176e-21	142	20	115662	114594	0.122621	0.0174499
Lsecuris	GO:0051788	response to misfolded protein	2.8833e-21	250	73	115554	114541	0.215882	0.063692
Lsecuris	GO:0009407	toxin catabolic process	1.1336e-17	85	5	115719	114609	0.0733999	0.00436247
Lsecuris	GO:0006367	transcription initiation from RNA polymerase II promoter	4.842e-17	678	383	115126	114231	0.585472	0.334165
Lsecuris	GO:0034134	toll-like receptor 2 signaling pathway	1.8649e-16	144	31	115660	114583	0.124348	0.0270473
Lsecuris	GO:0000154	rRNA modification	5.89383e-16	235	82	115569	114532	0.202929	0.0715445
Lsecuris	GO:0006499	N-terminal protein myristoylation	8.83479e-16	71	3	115733	114611	0.0613105	0.00261748
Lsecuris	GO:0030168	platelet activation	1.77748e-15	687	402	115117	114212	0.593244	0.350742
Lsecuris	GO:0022617	extracellular matrix disassembly	2.92895e-15	388	185	115416	114429	0.335049	0.161411
Lsecuris	GO:0009640	photomorphogenesis	4.71921e-15	164	45	115640	114569	0.141619	0.0392622
Lsecuris	GO:0006112	energy reserve metabolic process	5.86581e-15	454	233	115350	114381	0.392042	0.203291
Lsecuris	GO:0009853	photorespiration	6.28288e-14	117	24	115687	114590	0.101033	0.0209399
Lsecuris	GO:0006094	gluconeogenesis	1.77923e-13	566	326	115238	114288	0.488757	0.284433
Lsecuris	GO:0048205	COPI coating of Golgi vesicle	7.96825e-13	72	7	115732	114607	0.062174	0.00610746
Lsecuris	GO:0000718	nucleotide-excision repair, DNA damage removal	8.73951e-13	52	1	115752	114613	0.0449035	0.000872494
Lsecuris	GO:0009560	embryo sac egg cell differentiation	1.53637e-12	68	6	115736	114608	0.0587199	0.00523496
Lsecuris	GO:0002479	antigen processing and presentation of exogenous peptide antigen via MHC class I, TAP-dependent	1.57313e-12	187	66	115617	114548	0.16148	0.0575846
Lsecuris	GO:0038124	toll-like receptor TLR6:TLR2 signaling pathway	1.67132e-12	124	31	115680	114583	0.107077	0.0270473
Lsecuris	GO:0000080	mitotic G1 phase	3.70778e-12	45	0	115759	114614	0.0388588	0
Lsecuris	GO:0038123	toll-like receptor TLR1:TLR2 signaling pathway	3.84756e-12	124	32	115680	114582	0.107077	0.0279198
Lsecuris	GO:0002223	stimulatory C-type lectin receptor signaling pathway	1.5804e-11	312	153	115492	114461	0.269421	0.133492
Lsecuris	GO:0009220	pyrimidine ribonucleotide biosynthetic process	4.73239e-11	122	34	115682	114580	0.10535	0.0296648
Lsecuris	GO:0051084	'de novo' posttranslational protein folding	6.95658e-11	175	65	115629	114549	0.151117	0.0567121
Lsecuris	GO:0072488	ammonium transmembrane transport	3.11685e-10	147	51	115657	114563	0.126939	0.0444972
Lsecuris	GO:0006488	dolichol-linked oligosaccharide biosynthetic process	2.53334e-09	94	24	115710	114590	0.0811716	0.0209399
Lsecuris	GO:0035681	toll-like receptor 15 signaling pathway	2.54393e-09	35	0	115769	114614	0.0302235	0
Lsecuris	GO:0006385	transcription elongation from RNA polymerase III promoter	6.03683e-09	38	1	115766	114613	0.0328141	0.000872494
Lsecuris	GO:0043148	mitotic spindle stabilization	9.15091e-09	33	0	115771	114614	0.0284964	0
Lsecuris	GO:0006386	termination of RNA polymerase III transcription	1.1024e-08	37	1	115767	114613	0.0319505	0.000872494
Lsecuris	GO:0048554	positive regulation of metalloenzyme activity	3.32956e-08	31	0	115773	114614	0.0267694	0
Lsecuris	GO:0006833	water transport	5.12363e-08	103	33	115701	114581	0.0889434	0.0287923
Lsecuris	GO:0034047	regulation of protein phosphatase type 2A activity	1.00276e-07	40	3	115764	114611	0.0345411	0.00261748
Lsecuris	GO:0010267	production of ta-siRNAs involved in RNA interference	1.46881e-07	59	11	115745	114603	0.0509482	0.00959743
Lsecuris	GO:0009909	regulation of flower development	1.57236e-07	158	69	115646	114545	0.136437	0.0602021
Lsecuris	GO:0000741	karyogamy	1.72466e-07	93	29	115711	114585	0.0803081	0.0253023
Lsecuris	GO:0036378	calcitriol biosynthetic process from calciol	2.86942e-07	41	4	115763	114610	0.0354046	0.00348998
Lsecuris	GO:0050434	positive regulation of viral transcription	5.46616e-07	148	65	115656	114549	0.127802	0.0567121
Lsecuris	GO:0016360	sensory organ precursor cell fate determination	5.48025e-07	74	20	115730	114594	0.0639011	0.0174499
Lsecuris	GO:0001731	formation of translation preinitiation complex	5.61053e-07	83	25	115721	114589	0.0716728	0.0218123
Lsecuris	GO:0032972	regulation of muscle filament sliding speed	8.29838e-07	26	0	115778	114614	0.0224517	0
Lsecuris	GO:0035682	toll-like receptor 21 signaling pathway	8.29838e-07	26	0	115778	114614	0.0224517	0
Lsecuris	GO:0007092	activation of APC-Cdc20 complex activity	1.57179e-06	25	0	115779	114614	0.0215882	0
Lsecuris	GO:0010413	glucuronoxylan metabolic process	1.7486e-06	35	3	115769	114611	0.0302235	0.00261748
Lsecuris	GO:0060092	regulation of synaptic transmission, glycinergic	2.97671e-06	24	0	115780	114614	0.0207247	0
Lsecuris	GO:0048449	floral organ formation	4.04511e-06	58	14	115746	114600	0.0500846	0.0122149
Lsecuris	GO:0000911	cytokinesis by cell plate formation	4.10774e-06	121	52	115683	114562	0.104487	0.0453697
Lsecuris	GO:0043581	mycelium development	4.49079e-06	36	4	115768	114610	0.031087	0.00348998
Lsecuris	GO:0009630	gravitropism	5.2383e-06	89	32	115715	114582	0.076854	0.0279198
Lsecuris	GO:1902476	chloride transmembrane transport	5.88492e-06	140	65	115664	114549	0.120894	0.0567121
Lsecuris	GO:0006007	glucose catabolic process	5.88613e-06	178	92	115626	114522	0.153708	0.0802694
Lsecuris	GO:0050826	response to freezing	7.16514e-06	40	6	115764	114608	0.0345411	0.00523496
Lsecuris	GO:0046686	response to cadmium ion	8.45855e-06	536	378	115268	114236	0.462851	0.329803
Lsecuris	GO:0031048	chromatin silencing by small RNA	9.42315e-06	32	3	115772	114611	0.0276329	0.00261748
Lsecuris	GO:0051510	regulation of unidimensional cell growth	1.35727e-05	59	16	115745	114598	0.0509482	0.0139599
Lsecuris	GO:2001019	positive regulation of retrograde axon cargo transport	1.71789e-05	25	1	115779	114613	0.0215882	0.000872494
Lsecuris	GO:0030244	cellulose biosynthetic process	2.05462e-05	58	16	115746	114598	0.0500846	0.0139599
Lsecuris	GO:0090503	RNA phosphodiester bond hydrolysis, exonucleolytic	2.41005e-05	124	58	115680	114556	0.107077	0.0506046
Lsecuris	GO:0009651	response to salt stress	2.8496e-05	497	352	115307	114262	0.429173	0.307118
Lsecuris	GO:0000023	maltose metabolic process	2.85368e-05	30	3	115774	114611	0.0259058	0.00261748
Lsecuris	GO:0038032	termination of G-protein coupled receptor signaling pathway	3.12151e-05	24	1	115780	114613	0.0207247	0.000872494
Lsecuris	GO:0009827	plant-type cell wall modification	3.262e-05	27	2	115777	114612	0.0233153	0.00174499
Lsecuris	GO:0034154	toll-like receptor 7 signaling pathway	3.29293e-05	37	6	115767	114608	0.0319505	0.00523496
Lsecuris	GO:0045492	xylan biosynthetic process	3.29293e-05	37	6	115767	114608	0.0319505	0.00523496
Lsecuris	GO:0007603	phototransduction, visible light	3.30181e-05	317	205	115487	114409	0.273738	0.178861
Lsecuris	GO:0089712	L-aspartate transmembrane transport	4.93935e-05	29	3	115775	114611	0.0250423	0.00261748
Lsecuris	GO:0075713	establishment of integrated proviral latency	5.01483e-05	120	57	115684	114557	0.103623	0.0497321
Lsecuris	GO:0000394	RNA splicing, via endonucleolytic cleavage and ligation	5.4644e-05	87	35	115717	114579	0.0751269	0.0305373
Lsecuris	GO:0010048	vernalization response	5.78686e-05	26	2	115778	114612	0.0224517	0.00174499
Lsecuris	GO:0034587	piRNA metabolic process	5.7904e-05	96	41	115708	114573	0.0828987	0.0357722
Lsecuris	GO:0036498	IRE1-mediated unfolded protein response	6.2658e-05	195	112	115609	114502	0.168388	0.0977193
Lsecuris	GO:0015074	DNA integration	6.98156e-05	223	134	115581	114480	0.192567	0.116914
Lsecuris	GO:0006977	DNA damage response, signal transduction by p53 class mediator resulting in cell cycle arrest	7.45944e-05	189	108	115615	114506	0.163207	0.0942293
Lsecuris	GO:0010363	regulation of plant-type hypersensitive response	9.71556e-05	37	7	115767	114607	0.0319505	0.00610746
Lsecuris	GO:0030721	spectrosome organization	0.000102735	25	2	115779	114612	0.0215882	0.00174499
Lsecuris	GO:0006120	mitochondrial electron transport, NADH to ubiquinone	0.000107788	97	43	115707	114571	0.0837622	0.0375172
Lsecuris	GO:0050665	hydrogen peroxide biosynthetic process	0.000133755	62	21	115742	114593	0.0535387	0.0183224
Lsecuris	GO:1903887	motile primary cilium assembly	0.000133829	18	0	115786	114614	0.0155435	0
Lsecuris	GO:0009750	response to fructose	0.000142056	81	33	115723	114581	0.0699458	0.0287923
Lsecuris	GO:0019432	triglyceride biosynthetic process	0.000143415	161	89	115643	114525	0.139028	0.0776519
Lsecuris	GO:0075732	viral penetration into host nucleus	0.000169626	82	34	115722	114580	0.0708093	0.0296648
Lsecuris	GO:0016558	protein import into peroxisome matrix	0.000169626	58	19	115746	114595	0.0500846	0.0165774
Lsecuris	GO:0007202	activation of phospholipase C activity	0.000193508	141	75	115663	114539	0.121757	0.065437
Lsecuris	GO:0015991	ATP hydrolysis coupled proton transport	0.000203238	69	26	115735	114588	0.0595834	0.0226848
Lsecuris	GO:0006284	base-excision repair	0.000214567	220	136	115584	114478	0.189976	0.118659
Lsecuris	GO:0010499	proteasomal ubiquitin-independent protein catabolic process	0.000224628	75	30	115729	114584	0.0647646	0.0261748
Lsecuris	GO:0070986	left/right axis specification	0.000224628	193	115	115611	114499	0.166661	0.100337
Lsecuris	GO:1903469	removal of RNA primer involved in mitotic DNA replication	0.00025189	17	0	115787	114614	0.01468	0
Lsecuris	GO:1903646	positive regulation of chaperone-mediated protein folding	0.00025189	17	0	115787	114614	0.01468	0
Lsecuris	GO:0010072	primary shoot apical meristem specification	0.00025414	37	8	115767	114606	0.0319505	0.00697995
Lsecuris	GO:1902358	sulfate transmembrane transport	0.000309492	28	4	115776	114610	0.0241788	0.00348998
Lsecuris	GO:0008103	oocyte microtubule cytoskeleton polarization	0.000345134	69	27	115735	114587	0.0595834	0.0235573
Lsecuris	GO:0000472	endonucleolytic cleavage to generate mature 5'-end of SSU-rRNA from (SSU-rRNA, 5.8S rRNA, LSU-rRNA)	0.000345134	69	27	115735	114587	0.0595834	0.0235573
Lsecuris	GO:0030574	collagen catabolic process	0.000380982	184	110	115620	114504	0.158889	0.0959743
Lsecuris	GO:0035435	phosphate ion transmembrane transport	0.000454847	57	20	115747	114594	0.0492211	0.0174499
Lsecuris	GO:0070125	mitochondrial translational elongation	0.0004678	102	50	115702	114564	0.0880799	0.0436247
Lsecuris	GO:0031100	organ regeneration	0.000496585	149	84	115655	114530	0.128666	0.0732895
Lsecuris	GO:0000480	endonucleolytic cleavage in 5'-ETS of tricistronic rRNA transcript (SSU-rRNA, 5.8S rRNA, LSU-rRNA)	0.000572988	69	28	115735	114586	0.0595834	0.0244298
Lsecuris	GO:0000733	DNA strand renaturation	0.000572988	84	38	115720	114576	0.0725364	0.0331548
Lsecuris	GO:0016926	protein desumoylation	0.000572988	39	10	115765	114604	0.0336776	0.00872494
Lsecuris	GO:0000447	endonucleolytic cleavage in ITS1 to separate SSU-rRNA from 5.8S rRNA and LSU-rRNA from tricistronic rRNA transcript (SSU-rRNA, 5.8S rRNA, LSU-rRNA)	0.000572988	84	38	115720	114576	0.0725364	0.0331548
Lsecuris	GO:0032482	Rab protein signal transduction	0.000770914	83	38	115721	114576	0.0716728	0.0331548
Lsecuris	GO:0048553	negative regulation of metalloenzyme activity	0.000842751	15	0	115789	114614	0.0129529	0
Lsecuris	GO:0006635	fatty acid beta-oxidation	0.000842751	300	207	115504	114407	0.259058	0.180606
Lsecuris	GO:2000598	regulation of cyclin catabolic process	0.000842751	15	0	115789	114614	0.0129529	0
Lsecuris	GO:0039651	induction by virus of host cysteine-type endopeptidase activity involved in apoptotic process	0.000842751	15	0	115789	114614	0.0129529	0
Lsecuris	GO:0006927	transformed cell apoptotic process	0.000842751	15	0	115789	114614	0.0129529	0
Lsecuris	GO:0043215	daunorubicin transport	0.000856281	38	10	115766	114604	0.0328141	0.00872494
Lsecuris	GO:0000727	double-strand break repair via break-induced replication	0.000900611	66	27	115738	114587	0.0569928	0.0235573
Lsecuris	GO:0042023	DNA endoreduplication	0.000916155	129	71	115675	114543	0.111395	0.0619471
Lsecuris	GO:0006501	C-terminal protein lipidation	0.000943453	34	8	115770	114606	0.02936	0.00697995
Lsecuris	GO:0019985	translesion synthesis	0.000958219	155	91	115649	114523	0.133847	0.0793969
Lsecuris	GO:0002455	humoral immune response mediated by circulating immunoglobulin	0.000996367	106	55	115698	114559	0.091534	0.0479872
Mgallo	GO:0060976	coronary vasculature development	1.07878e-28	155	428	115649	114186	0.133847	0.373427
Mgallo	GO:0090309	positive regulation of methylation-dependent chromatin silencing	4.92884e-26	2	102	115802	114512	0.00172706	0.0889944
Mgallo	GO:1904395	positive regulation of skeletal muscle acetylcholine-gated channel clustering	3.14579e-23	0	82	115804	114532	0	0.0715445
Mgallo	GO:0042795	snRNA transcription from RNA polymerase II promoter	6.78277e-22	5	99	115799	114515	0.00431764	0.0863769
Mgallo	GO:0010906	regulation of glucose metabolic process	1.4437e-19	310	591	115494	114023	0.267694	0.515644
Mgallo	GO:0007223	Wnt signaling pathway, calcium modulating pathway	1.00861e-18	17	121	115787	114493	0.01468	0.105572
Mgallo	GO:0060071	Wnt signaling pathway, planar cell polarity pathway	3.24107e-18	159	366	115645	114248	0.137301	0.319333
Mgallo	GO:1904355	positive regulation of telomere capping	4.24835e-18	2	74	115802	114540	0.00172706	0.0645645
Mgallo	GO:0042691	positive regulation of crystal cell differentiation	5.77859e-18	0	64	115804	114550	0	0.0558396
Mgallo	GO:0061537	glycine secretion, neurotransmission	1.10262e-17	0	63	115804	114551	0	0.0549671
Mgallo	GO:1903849	positive regulation of aorta morphogenesis	2.14419e-17	0	62	115804	114552	0	0.0540946
Mgallo	GO:0035634	response to stilbenoid	4.21907e-17	0	61	115804	114553	0	0.0532221
Mgallo	GO:0072137	condensed mesenchymal cell proliferation	1.61904e-16	0	59	115804	114555	0	0.0514771
Mgallo	GO:0016322	neuron remodeling	6.69543e-16	78	224	115726	114390	0.0673552	0.195439
Mgallo	GO:0038128	ERBB2 signaling pathway	4.28282e-15	2	63	115802	114551	0.00172706	0.0549671
Mgallo	GO:0006296	nucleotide-excision repair, DNA incision, 5'-to lesion	5.60275e-15	5	73	115799	114541	0.00431764	0.063692
Mgallo	GO:0006294	nucleotide-excision repair, preincision complex assembly	7.37087e-15	1	58	115803	114556	0.000863528	0.0506046
Mgallo	GO:1903147	negative regulation of mitophagy	1.58359e-14	15	98	115789	114516	0.0129529	0.0855044
Mgallo	GO:0045869	negative regulation of single stranded viral RNA replication via double stranded DNA intermediate	2.68279e-14	1	56	115803	114558	0.000863528	0.0488597
Mgallo	GO:0070911	global genome nucleotide-excision repair	4.35443e-14	3	63	115801	114551	0.00259058	0.0549671
Mgallo	GO:1901897	regulation of relaxation of cardiac muscle	8.76966e-14	13	90	115791	114524	0.0112259	0.0785244
Mgallo	GO:2000051	negative regulation of non-canonical Wnt signaling pathway	7.64239e-13	54	165	115750	114449	0.0466305	0.143961
Mgallo	GO:0006293	nucleotide-excision repair, preincision complex stabilization	1.53637e-12	0	45	115804	114569	0	0.0392622
Mgallo	GO:0003281	ventricular septum development	1.64538e-12	160	324	115644	114290	0.138164	0.282688
Mgallo	GO:0002213	defense response to insect	2.21186e-12	9	74	115795	114540	0.00777175	0.0645645
Mgallo	GO:0010803	regulation of tumor necrosis factor-mediated signaling pathway	7.72324e-12	63	174	115741	114440	0.0544023	0.151814
Mgallo	GO:0048208	COPII vesicle coating	1.06695e-11	39	133	115765	114481	0.0336776	0.116042
Mgallo	GO:0043053	dauer entry	1.68465e-11	13	80	115791	114534	0.0112259	0.0697995
Mgallo	GO:1900227	positive regulation of NLRP3 inflammasome complex assembly	3.13374e-11	1	45	115803	114569	0.000863528	0.0392622
Mgallo	GO:0086091	regulation of heart rate by cardiac conduction	6.34884e-11	109	239	115695	114375	0.0941246	0.208526
Mgallo	GO:0000717	nucleotide-excision repair, DNA duplex unwinding	1.13846e-10	1	43	115803	114571	0.000863528	0.0375172
Mgallo	GO:0040027	negative regulation of vulval development	2.0761e-10	18	86	115786	114528	0.0155435	0.0750345
Mgallo	GO:0045035	sensory organ precursor cell division	4.20226e-10	5	54	115799	114560	0.00431764	0.0471147
Mgallo	GO:1904417	positive regulation of xenophagy	5.32184e-10	7	59	115797	114555	0.0060447	0.0514771
Mgallo	GO:1990126	retrograde transport, endosome to plasma membrane	6.13956e-10	70	173	115734	114441	0.060447	0.150941
Mgallo	GO:0002315	marginal zone B cell differentiation	9.22101e-10	9	63	115795	114551	0.00777175	0.0549671
Mgallo	GO:0072015	glomerular visceral epithelial cell development	9.81597e-10	39	122	115765	114492	0.0336776	0.106444
Mgallo	GO:0072104	glomerular capillary formation	1.36545e-09	17	80	115787	114534	0.01468	0.0697995
Mgallo	GO:0046673	negative regulation of compound eye retinal cell programmed cell death	2.09653e-09	8	59	115796	114555	0.00690822	0.0514771
Mgallo	GO:0036309	protein localization to M-band	2.52641e-09	58	150	115746	114464	0.0500846	0.130874
Mgallo	GO:0019640	glucuronate catabolic process to xylulose 5-phosphate	4.11621e-09	0	33	115804	114581	0	0.0287923
Mgallo	GO:0060307	regulation of ventricular cardiac muscle cell membrane repolarization	6.57186e-09	80	181	115724	114433	0.0690822	0.157921
Mgallo	GO:0072661	protein targeting to plasma membrane	6.87302e-09	181	321	115623	114293	0.156299	0.28007
Mgallo	GO:0072014	proximal tubule development	7.22579e-09	25	92	115779	114522	0.0215882	0.0802694
Mgallo	GO:0034394	protein localization to cell surface	1.61888e-08	254	411	115550	114203	0.219336	0.358595
Mgallo	GO:0036258	multivesicular body assembly	1.75997e-08	6	50	115798	114564	0.00518117	0.0436247
Mgallo	GO:0000732	strand displacement	2.21406e-08	19	78	115785	114536	0.016407	0.0680545
Mgallo	GO:0002752	cell surface pattern recognition receptor signaling pathway	2.38954e-08	52	135	115752	114479	0.0449035	0.117787
Mgallo	GO:0061738	late endosomal microautophagy	2.85215e-08	0	30	115804	114584	0	0.0261748
Mgallo	GO:0036371	protein localization to T-tubule	2.92686e-08	53	136	115751	114478	0.045767	0.118659
Mgallo	GO:0098904	regulation of AV node cell action potential	4.31376e-08	66	154	115738	114460	0.0569928	0.134364
Mgallo	GO:0098910	regulation of atrial cardiac muscle cell action potential	5.06352e-08	73	164	115731	114450	0.0630375	0.143089
Mgallo	GO:0098907	regulation of SA node cell action potential	5.06352e-08	73	164	115731	114450	0.0630375	0.143089
Mgallo	GO:1904357	negative regulation of telomere maintenance via telomere lengthening	1.06472e-07	28	91	115776	114523	0.0241788	0.0793969
Mgallo	GO:1990001	inhibition of cysteine-type endopeptidase activity involved in apoptotic process	1.16326e-07	53	132	115751	114482	0.045767	0.115169
Mgallo	GO:1902473	regulation of protein localization to synapse	1.39357e-07	13	62	115791	114552	0.0112259	0.0540946
Mgallo	GO:1901086	benzylpenicillin metabolic process	2.02524e-07	0	27	115804	114587	0	0.0235573
Mgallo	GO:0015694	mercury ion transport	2.02524e-07	0	27	115804	114587	0	0.0235573
Mgallo	GO:2001271	negative regulation of cysteine-type endopeptidase activity involved in execution phase of apoptosis	2.3888e-07	8	50	115796	114564	0.00690822	0.0436247
Mgallo	GO:0061066	positive regulation of dauer larval development	2.3888e-07	8	50	115796	114564	0.00690822	0.0436247
Mgallo	GO:1904059	regulation of locomotor rhythm	2.70043e-07	2	34	115802	114580	0.00172706	0.0296648
Mgallo	GO:1900827	positive regulation of membrane depolarization during cardiac muscle cell action potential	3.294e-07	55	132	115749	114482	0.047494	0.115169
Mgallo	GO:0071726	cellular response to diacyl bacterial lipopeptide	3.49825e-07	17	68	115787	114546	0.01468	0.0593296
Mgallo	GO:1904262	negative regulation of TORC1 signaling	3.85487e-07	0	26	115804	114588	0	0.0226848
Mgallo	GO:0000294	nuclear-transcribed mRNA catabolic process, endonucleolytic cleavage-dependent decay	3.85487e-07	0	26	115804	114588	0	0.0226848
Mgallo	GO:0042426	choline catabolic process	3.85487e-07	0	26	115804	114588	0	0.0226848
Mgallo	GO:0048815	hermaphrodite genitalia morphogenesis	3.85487e-07	0	26	115804	114588	0	0.0226848
Mgallo	GO:0033292	T-tubule organization	4.71555e-07	63	142	115741	114472	0.0544023	0.123894
Mgallo	GO:0006295	nucleotide-excision repair, DNA incision, 3'-to lesion	5.68769e-07	7	46	115797	114568	0.0060447	0.0401347
Mgallo	GO:0071286	cellular response to magnesium ion	6.72782e-07	74	157	115730	114457	0.0639011	0.136982
Mgallo	GO:0006856	eye pigment precursor transport	7.36657e-07	0	25	115804	114589	0	0.0218123
Mgallo	GO:1900036	positive regulation of cellular response to heat	7.36657e-07	0	25	115804	114589	0	0.0218123
Mgallo	GO:0003283	atrial septum development	8.17986e-07	133	238	115671	114376	0.114849	0.207654
Mgallo	GO:0043488	regulation of mRNA stability	8.18195e-07	214	342	115590	114272	0.184795	0.298393
Mgallo	GO:0042495	detection of triacyl bacterial lipopeptide	8.40653e-07	17	66	115787	114548	0.01468	0.0575846
Mgallo	GO:0071727	cellular response to triacyl bacterial lipopeptide	8.40653e-07	17	66	115787	114548	0.01468	0.0575846
Mgallo	GO:0015889	cobalamin transport	8.6719e-07	27	84	115777	114530	0.0233153	0.0732895
Mgallo	GO:0071223	cellular response to lipoteichoic acid	1.00785e-06	21	73	115783	114541	0.0181341	0.063692
Mgallo	GO:1901339	regulation of store-operated calcium channel activity	1.09099e-06	20	71	115784	114543	0.0172706	0.0619471
Mgallo	GO:0010960	magnesium ion homeostasis	1.20427e-06	81	165	115723	114449	0.0699458	0.143961
Mgallo	GO:0098703	calcium ion import across plasma membrane	1.2263e-06	9	49	115795	114565	0.00777175	0.0427522
Mgallo	GO:0042496	detection of diacyl bacterial lipopeptide	1.30634e-06	17	65	115787	114549	0.01468	0.0567121
Mgallo	GO:1904659	glucose transmembrane transport	1.39326e-06	0	24	115804	114590	0	0.0209399
Mgallo	GO:1902260	negative regulation of delayed rectifier potassium channel activity	1.40668e-06	56	129	115748	114485	0.0483576	0.112552
Mgallo	GO:0051973	positive regulation of telomerase activity	1.65886e-06	20	70	115784	114544	0.0172706	0.0610746
Mgallo	GO:1900245	positive regulation of MDA-5 signaling pathway	1.68753e-06	28	84	115776	114530	0.0241788	0.0732895
Mgallo	GO:1900246	positive regulation of RIG-I signaling pathway	1.86936e-06	36	97	115768	114517	0.031087	0.0846319
Mgallo	GO:0002730	regulation of dendritic cell cytokine production	3.19765e-06	22	72	115782	114542	0.0189976	0.0628196
Mgallo	GO:0007419	ventral cord development	3.28936e-06	66	140	115738	114474	0.0569928	0.122149
Mgallo	GO:0045070	positive regulation of viral genome replication	4.57211e-06	83	163	115721	114451	0.0716728	0.142216
Mgallo	GO:0090272	negative regulation of fibroblast growth factor production	5.02528e-06	0	22	115804	114592	0	0.0191949
Mgallo	GO:0051151	negative regulation of smooth muscle cell differentiation	5.16801e-06	25	76	115779	114538	0.0215882	0.0663095
Mgallo	GO:0050702	interleukin-1 beta secretion	5.54699e-06	45	108	115759	114506	0.0388588	0.0942293
Mgallo	GO:0072660	maintenance of protein location in plasma membrane	5.66484e-06	68	141	115736	114473	0.0587199	0.123022
Mgallo	GO:0035544	negative regulation of SNARE complex assembly	5.7423e-06	20	67	115784	114547	0.0172706	0.0584571
Mgallo	GO:0048665	neuron fate specification	6.65633e-06	79	156	115725	114458	0.0682187	0.136109
Mgallo	GO:0071709	membrane assembly	7.57377e-06	212	328	115592	114286	0.183068	0.286178
Mgallo	GO:0051971	positive regulation of transmission of nerve impulse	7.63637e-06	36	93	115768	114521	0.031087	0.0811419
Mgallo	GO:0006409	tRNA export from nucleus	9.46348e-06	19	64	115785	114550	0.016407	0.0558396
Mgallo	GO:1902894	negative regulation of pri-miRNA transcription from RNA polymerase II promoter	9.4935e-06	0	21	115804	114593	0	0.0183224
Mgallo	GO:1904354	negative regulation of telomere capping	9.4935e-06	0	21	115804	114593	0	0.0183224
Mgallo	GO:1903140	regulation of establishment of endothelial barrier	9.4935e-06	0	21	115804	114593	0	0.0183224
Mgallo	GO:0048692	negative regulation of axon extension involved in regeneration	1.35727e-05	32	85	115772	114529	0.0276329	0.074162
Mgallo	GO:0086045	membrane depolarization during AV node cell action potential	1.50893e-05	5	35	115799	114579	0.00431764	0.0305373
Mgallo	GO:1901018	positive regulation of potassium ion transmembrane transporter activity	1.52195e-05	87	164	115717	114450	0.0751269	0.143089
Mgallo	GO:0033955	mitochondrial DNA inheritance	1.56849e-05	18	61	115786	114553	0.0155435	0.0532221
Mgallo	GO:0010881	regulation of cardiac muscle contraction by regulation of the release of sequestered calcium ion	1.58668e-05	168	269	115636	114345	0.145073	0.234701
Mgallo	GO:0070858	negative regulation of bile acid biosynthetic process	1.65525e-05	2	27	115802	114587	0.00172706	0.0235573
Mgallo	GO:0007037	vacuolar phosphate transport	1.81063e-05	0	20	115804	114594	0	0.0174499
Mgallo	GO:1990253	cellular response to leucine starvation	1.81063e-05	0	20	115804	114594	0	0.0174499
Mgallo	GO:2000830	positive regulation of parathyroid hormone secretion	1.81063e-05	0	20	115804	114594	0	0.0174499
Mgallo	GO:1903608	protein localization to cytoplasmic stress granule	1.81063e-05	0	20	115804	114594	0	0.0174499
Mgallo	GO:2000651	positive regulation of sodium ion transmembrane transporter activity	2.00312e-05	90	167	115714	114447	0.0777175	0.145706
Mgallo	GO:0036297	interstrand cross-link repair	2.3265e-05	22	67	115782	114547	0.0189976	0.0584571
Mgallo	GO:0035204	negative regulation of lamellocyte differentiation	2.33534e-05	28	77	115776	114537	0.0241788	0.067182
Mgallo	GO:0048821	erythrocyte development	2.64829e-05	108	190	115696	114424	0.093261	0.165774
Mgallo	GO:0042346	positive regulation of NF-kappaB import into nucleus	3.24064e-05	44	101	115760	114513	0.0379952	0.0881219
Mgallo	GO:1904592	positive regulation of protein refolding	3.4159e-05	0	19	115804	114595	0	0.0165774
Mgallo	GO:0097214	positive regulation of lysosomal membrane permeability	3.4159e-05	0	19	115804	114595	0	0.0165774
Mgallo	GO:0000715	nucleotide-excision repair, DNA damage recognition	3.48521e-05	8	40	115796	114574	0.00690822	0.0348998
Mgallo	GO:0042535	positive regulation of tumor necrosis factor biosynthetic process	3.63209e-05	51	111	115753	114503	0.0440399	0.0968468
Mgallo	GO:0043654	recognition of apoptotic cell	5.16739e-05	81	151	115723	114463	0.0699458	0.131747
Mgallo	GO:0060219	camera-type eye photoreceptor cell differentiation	6.01593e-05	46	102	115758	114512	0.0397223	0.0889944
Mgallo	GO:0098912	membrane depolarization during atrial cardiac muscle cell action potential	6.52726e-05	0	18	115804	114596	0	0.0157049
Mgallo	GO:0093002	response to nematicide	6.52726e-05	0	18	115804	114596	0	0.0157049
Mgallo	GO:0098914	membrane repolarization during atrial cardiac muscle cell action potential	6.52726e-05	0	18	115804	114596	0	0.0157049
Mgallo	GO:0032728	positive regulation of interferon-beta production	6.92544e-05	99	174	115705	114440	0.0854893	0.151814
Mgallo	GO:0032212	positive regulation of telomere maintenance via telomerase	7.14299e-05	39	91	115765	114523	0.0336776	0.0793969
Mgallo	GO:1904322	cellular response to forskolin	9.45494e-05	1	21	115803	114593	0.000863528	0.0183224
Mgallo	GO:1990048	anterograde dense core granule transport	0.00012388	0	17	115804	114597	0	0.0148324
Mgallo	GO:1903746	positive regulation of pharyngeal pumping	0.00012388	0	17	115804	114597	0	0.0148324
Mgallo	GO:0001756	somitogenesis	0.000128261	372	500	115432	114114	0.321232	0.436247
Mgallo	GO:0032741	positive regulation of interleukin-18 production	0.000130924	17	54	115787	114560	0.01468	0.0471147
Mgallo	GO:0090630	activation of GTPase activity	0.000131302	86	154	115718	114460	0.0742634	0.134364
Mgallo	GO:0003401	axis elongation	0.000132573	207	306	115597	114308	0.17875	0.266983
Mgallo	GO:0071548	response to dexamethasone	0.000133607	37	86	115767	114528	0.0319505	0.0750345
Mgallo	GO:0019081	viral translation	0.000133989	3	26	115801	114588	0.00259058	0.0226848
Mgallo	GO:1902903	regulation of fibril organization	0.000135577	23	64	115781	114550	0.0198611	0.0558396
Mgallo	GO:1902527	positive regulation of protein monoubiquitination	0.000138464	57	115	115747	114499	0.0492211	0.100337
Mgallo	GO:0001975	response to amphetamine	0.00016422	49	103	115755	114511	0.0423129	0.0898669
Mgallo	GO:0097062	dendritic spine maintenance	0.000183382	37	85	115767	114529	0.0319505	0.074162
Mgallo	GO:0006779	porphyrin-containing compound biosynthetic process	0.000186199	139	221	115665	114393	0.12003	0.192821
Mgallo	GO:2000288	positive regulation of myoblast proliferation	0.000198742	5	30	115799	114584	0.00431764	0.0261748
Mgallo	GO:0032613	interleukin-10 production	0.000207294	74	136	115730	114478	0.0639011	0.118659
Mgallo	GO:1902524	positive regulation of protein K48-linked ubiquitination	0.000216453	61	119	115743	114495	0.0526752	0.103827
Mgallo	GO:1904146	positive regulation of meiotic cell cycle process involved in oocyte maturation	0.000233187	0	16	115804	114598	0	0.0139599
Mgallo	GO:0045838	positive regulation of membrane potential	0.000252415	98	167	115706	114447	0.0846257	0.145706
Mgallo	GO:1902523	positive regulation of protein K63-linked ubiquitination	0.000253288	60	117	115744	114497	0.0518117	0.102082
Mgallo	GO:0060907	positive regulation of macrophage cytokine production	0.000315865	27	68	115777	114546	0.0233153	0.0593296
Mgallo	GO:0061635	regulation of protein complex stability	0.00032532	5	29	115799	114585	0.00431764	0.0253023
Mgallo	GO:0070424	regulation of nucleotide-binding oligomerization domain containing signaling pathway	0.000338108	77	138	115727	114476	0.0664917	0.120404
Mgallo	GO:0097402	neuroblast migration	0.000345134	10	39	115794	114575	0.00863528	0.0340273
Mgallo	GO:2000370	positive regulation of clathrin-mediated endocytosis	0.000345134	24	63	115780	114551	0.0207247	0.0549671
Mgallo	GO:0032700	negative regulation of interleukin-17 production	0.000345134	24	63	115780	114551	0.0207247	0.0549671
Mgallo	GO:0021636	trigeminal nerve morphogenesis	0.000352296	15	48	115789	114566	0.0129529	0.0418797
Mgallo	GO:0007190	activation of adenylate cyclase activity	0.000365848	51	103	115753	114511	0.0440399	0.0898669
Mgallo	GO:1902857	positive regulation of nonmotile primary cilium assembly	0.000365848	8	35	115796	114579	0.00690822	0.0305373
Mgallo	GO:0007171	activation of transmembrane receptor protein tyrosine kinase activity	0.000432373	43	91	115761	114523	0.0371317	0.0793969
Mgallo	GO:1903799	negative regulation of production of miRNAs involved in gene silencing by miRNA	0.000433427	0	15	115804	114599	0	0.0130874
Mgallo	GO:0048632	negative regulation of skeletal muscle tissue growth	0.000433427	0	15	115804	114599	0	0.0130874
Mgallo	GO:1900264	positive regulation of DNA-directed DNA polymerase activity	0.000433427	0	15	115804	114599	0	0.0130874
Mgallo	GO:0034128	negative regulation of MyD88-independent toll-like receptor signaling pathway	0.000433427	0	15	115804	114599	0	0.0130874
Mgallo	GO:1904504	positive regulation of lipophagy	0.000433427	0	15	115804	114599	0	0.0130874
Mgallo	GO:0033082	regulation of extrathymic T cell differentiation	0.000433427	0	15	115804	114599	0	0.0130874
Mgallo	GO:0098915	membrane repolarization during ventricular cardiac muscle cell action potential	0.000433427	0	15	115804	114599	0	0.0130874
Mgallo	GO:0006303	double-strand break repair via nonhomologous end joining	0.000434374	125	199	115679	114415	0.107941	0.173626
Mgallo	GO:0050852	T cell receptor signaling pathway	0.000462191	200	290	115604	114324	0.172706	0.253023
Mgallo	GO:0007613	memory	0.000514911	492	625	115312	113989	0.424856	0.545309
Mgallo	GO:0042892	chloramphenicol transport	0.000519557	15	47	115789	114567	0.0129529	0.0410072
Mgallo	GO:0052063	induction by symbiont of defense-related host nitric oxide production	0.000519557	15	47	115789	114567	0.0129529	0.0410072
Mgallo	GO:0060049	regulation of protein glycosylation	0.000527993	28	68	115776	114546	0.0241788	0.0593296
Mgallo	GO:0035641	locomotory exploration behavior	0.000609687	95	159	115709	114455	0.0820352	0.138727
Mgallo	GO:0001955	blood vessel maturation	0.000742227	32	73	115772	114541	0.0276329	0.063692
Mgallo	GO:0016201	synaptic target inhibition	0.000756532	11	39	115793	114575	0.00949881	0.0340273
Mgallo	GO:0051865	protein autoubiquitination	0.000781202	302	406	115502	114208	0.260785	0.354232
Mgallo	GO:2000546	positive regulation of endothelial cell chemotaxis to fibroblast growth factor	0.000802443	0	14	115804	114600	0	0.0122149
Mgallo	GO:1904117	cellular response to vasopressin	0.000802443	0	14	115804	114600	0	0.0122149
Mgallo	GO:1903413	cellular response to bile acid	0.000802443	0	14	115804	114600	0	0.0122149
Mgallo	GO:1903356	positive regulation of distal tip cell migration	0.000802443	0	14	115804	114600	0	0.0122149
Mgallo	GO:1903465	positive regulation of mitotic cell cycle DNA replication	0.000802443	0	14	115804	114600	0	0.0122149
Mgallo	GO:0071217	cellular response to external biotic stimulus	0.000802443	0	14	115804	114600	0	0.0122149
Mgallo	GO:0035385	Roundabout signaling pathway	0.000810059	46	93	115758	114521	0.0397223	0.0811419
Mgallo	GO:0045116	protein neddylation	0.000847671	31	71	115773	114543	0.0267694	0.0619471
Mgallo	GO:0090594	inflammatory response to wounding	0.000873796	8	33	115796	114581	0.00690822	0.0287923
